# Supplementary material for: Alterations in sperm long RNA contribute to the epigenetic inheritance of the effects of postnatal trauma
Source: Mol Psychiatry. 2018 Oct 30;25(9):2162–74. doi: 10.1038/s41380-018-0271-6 (PMC7473836; doi:10.1038/s41380-018-0271-6)
Supplement: Supplementary file 2 — Supplementary Table 1 [file 41380_2018_271_MOESM2_ESM.xlsx]

## Sheet: Biological Processes
GO.ID	Term	Annotated	Significant	Enrichment	Fisher.pvalue	FDR	genes
GO:0006396	RNA processing	752	725	2.7417	1.11618e-85	6.76629e-82	Akt2, Aplp1, Apobec1, App, Aqr, Bmp4, Bop1, Zfp36l1, C1qbp, Ccnt1, Noct, Cdk11b, Clns1a, Clk1, Clk2, Clk4, Cpeb1, Celf1, Dhx15, Ddx5, Dhx9, Trdmt1, Dyrk1a, Egfr, Ddx19a, Esr1, Khdrbs3, Drosha, Celf2, Srsf10, Fbl, Fmr1, Aff2, Frg1, Emg1, Hsd17b10, Tfb2m, Hnrnpc, Hnrnpa1, Hnrnpk, Hnrnpl, Hspa8, Trmt2a, Eif6, Khsrp, Kin, Rpsa, Lgals3, Magoh, Mecp2, Mettl1, Ncl, Rrp1, Ints6, Zfp638, Npm1, Npm3, Pabpc…
GO:0034622	cellular macromolecular complex assembly	843	778	2.62454	1.06024e-67	3.21357e-64	Abl1, Add1, Add2, Parp1, Avil, Angpt1, Ahr, Aif1, Alox15, Ap1b1, Apc, Arf1, Arf6, Rhoa, Arpc1b, Atf1, Atm, Atp6v0a1, Axin1, Bicd1, C1qbp, Calr, Capg, Capza1, Capza2, Capza3, Capzb, Cav1, Noct, Cct2, Cd36, Cdc45, Cdkn1b, Cenpa, Cenpc1, Cfl1, Cirbp, Coro1a, Clns1a, Clta, Clu, Cobl, Cox17, Creb1, Cryab, Cttn, Celf1, Cyba, Dab2, Daxx, Dctn1, Ddx3x, Ddx6, Diaph1, Dlg1, Dmc1, Dmd, Dync1h1, Dnm1, Dnm2, …
GO:0006886	intracellular protein transport	959	885	2.62437	1.32288e-64	2.6731e-61	Macf1, Adora1, Parp1, Angpt1, Agt, Aip, Akap1, Akt1, Akt2, Ank1, Ank3, Ap1b1, Ap1g1, Ap1g2, Ap1m1, Ap1m2, Ap1s1, Ap2a1, Ap2a2, Ap2m1, Ap3b1, Ap3b2, Ap3d1, Ap3s1, Ap3s2, Ap4m1, Ap4s1, Apod, Rhob, Rhod, Arntl, Rab27a, Atpif1, Aup1, Axin1, Axin2, Cep131, Bard1, Bcap29, Phb2, Bcl3, Bcl6, Bid, Bmp4, Bmp6, Bmpr1a, Bnip3l, Brca1, Bsg, Cacnb1, Anxa2, Calr, Camk4, Cask, Cd24a, Cd36, Scarb2, Cdk1, Cdc42, C…
GO:0006974	cellular response to DNA damage stimulus	659	624	2.69277	3.79087e-57	5.74506e-54	Abl1, Parp1, Parp2, Akt1, Apbb1, Apc, Apex1, Atf2, Atm, Axin2, Bach1, Bad, Bak1, Bard1, Bax, Bcl2, Bcl2l1, Bcl3, Bcl6, Bid, Bcl2l11, Blm, Brca1, Brca2, Btg2, Casp2, Casp3, Casp9, Ccnd1, Ccng1, Ccnk, Cd44, Cdk1, Cdc45, Cdk2, Cdk7, Cdkn1a, Cdkn2d, Cebpg, Chek1, Clock, Clu, Ackr3, Plk3, Cradd, Crip1, Cry1, Smc3, Ddb1, Gadd45a, Ddx5, Dmc1, Dyrk1a, E2f1, Egfr, Ei24, Epha2, Ercc1, Ercc2, Ercc3, Ptprv, …
GO:0000278	mitotic cell cycle	792	731	2.62478	5.14977e-54	6.24358e-51	Abl1, Acvr1, Acvr1b, Adam17, Aif1, Akt1, Ank3, Apc, Apex1, Birc5, App, Arf1, Rhoa, Atf2, Atm, Bach1, Phb2, Bcl2, Bcl2l1, Bid, Blm, Bmp4, Bmp7, Brca1, Brca2, Zfp36l1, Zfp36l2, Birc6, Btg3, Bub1, Bub1b, Bub3, Calm1, Calm2, Calm3, Aspm, Camk2a, Camk2b, Camk2g, Casp2, Ctnnb1, Ccna1, Ccna2, Ccnb2, Ccnd1, Ccnd2, Ccne1, Ccne2, Ccnf, Ccng1, Ccng2, Ccnk, Cd28, Cd2ap, Cdc25a, Cdc25b, Cdc25c, Cdk1, Cdk11b, …
GO:0033365	protein localization to organelle	805	742	2.62125	6.55929e-54	6.62707e-51	Macf1, Parp1, Angpt1, Agt, Aip, Akap1, Akt1, Ap3b1, Ap3d1, Apc, Apod, Arf4, Arf6, Arntl, Atpif1, Axin1, Axin2, Cep131, Bag1, Bax, Bcap29, Phb2, Bcl3, Bcl6, Bicd1, Bid, Bmp4, Bmp6, Bmp7, Bmpr1a, Bnip3l, Brca1, Brca2, Bub1b, Tspo, Cacng2, Calr, Cav2, Cct2, Cct3, Cct4, Cct5, Cct6a, Cct7, Cct8, Cd2ap, Cd36, Scarb2, Cd81, Cdk1, Cdh1, Cdkn1a, Cenpa, Cfl1, Col1a1, Creb3, Cry2, Csnk2a2, Ctcf, Ctsk, Dab2,…
GO:0007017	microtubule-based process	625	593	2.69821	5.95209e-53	5.15451e-50	Abl1, Macf1, Agrn, Ap1g1, Ap3b1, Ap3b2, Ap3d1, Ap3s1, Ap3s2, Apc, Birc5, App, Rhoa, Axin1, Cep131, Bicd1, Bnip2, Brca1, Brca2, Aspm, Capn6, Capzb, Ctnnb1, Cav1, Ccnf, Cdk1, Cdc42, Cdk2, Cdk5r1, Cdkn1b, Ift81, Cenpa, Chek1, Cln3, Cnih2, Plk3, Cnp, Crmp1, Cryab, Dag1, Dctn1, Gadd45a, Diaph1, Dlg1, Dnah11, Dnah8, Dync1h1, Dync1i1, Dync1i2, Dst, Dvl1, Mapre1, Efna5, Mark2, Epha3, Erbb2, Eya1, Ptk2, F…
GO:1903047	mitotic cell cycle process	701	650	2.63691	2.26619e-50	1.55179e-47	Acvr1, Acvr1b, Adam17, Aif1, Akt1, Ank3, Apc, Apex1, Birc5, App, Arf1, Rhoa, Atf2, Atm, Bach1, Phb2, Bcl2, Bcl2l1, Bid, Blm, Bmp4, Bmp7, Brca1, Brca2, Zfp36l1, Zfp36l2, Birc6, Bub1, Bub1b, Bub3, Calm1, Calm2, Calm3, Aspm, Camk2a, Camk2b, Camk2g, Casp2, Ccna1, Ccna2, Ccnb2, Ccnd1, Ccnd2, Ccne1, Ccne2, Ccnf, Ccng1, Ccng2, Ccnk, Cd28, Cd2ap, Cdc25a, Cdc25b, Cdc25c, Cdk1, Cdk11b, Cdc42, Cdc45, Cdk2, …
GO:0034660	ncRNA metabolic process	408	395	2.7532	2.30388e-50	1.55179e-47	Ang, Bop1, Ddx4, Trdmt1, Ell, Aimp1, Drosha, Fbl, Frg1, Emg1, Hsd17b10, Hars, Tfb2m, Hras, Eif6, Khsrp, Rpsa, Mecp2, Mettl1, Ncl, Nfkb1, Rrp1, Ints6, Npm1, Npm3, Pdcd11, Pa2g4, Rela, Rpl10a, Rpl26, Rpl7, Polr1b, Polr1a, Rps14, Rps15, Rps16, Rps17, Rps19, Rps24, Rps6, Rps7, Rps8, Sars, Sart1, Smarca4, Smarcb1, Spin1, Ssb, Snu13, Suv39h1, Taf1b, Tarbp2, Tcof1, Utp4, Dedd, Top1, Trp53, Vars, Wars, F…
GO:0044265	cellular macromolecule catabolic process	807	735	2.59009	2.64683e-50	1.60451e-47	Akt1, Apaf1, Birc2, Apoe, Araf, Arntl, Ate1, Atm, Atpif1, Auh, Aup1, Axin1, Bax, Bnip3, Bnip3l, Zfp36l1, Zfp36l2, Btg2, Btrc, Anxa2, Capn2, Casp8, Cbfa2t3, Cbl, Ccnf, Noct, Cd2ap, Cd81, Clock, Clu, Plk3, Cst3, Ctsb, Ctsc, Ctsh, Ctsk, Ctsl, Ctss, Dab2, Ddb1, Ddit3, Ddx5, Dffa, Dffb, Dnase1, Dnase1l3, Dnase2a, Usp17la, Dvl1, Egf, Rhbdf1, Enc1, Endog, Drosha, Ptk2, Fap, Fen1, Fhit, Fmr1, Gba, Usp15,…
GO:0009057	macromolecule catabolic process	994	886	2.53482	7.36219e-50	4.05724e-47	Adam9, Akt1, Apaf1, Apc, Birc2, Apoe, Araf, Arntl, Ate1, Atm, Atpif1, Auh, Aup1, Axin1, Bax, Bnip3, Bnip3l, Zfp36l1, Zfp36l2, Btg2, Btrc, Anxa2, Capn1, Capn2, Casp8, Cast, Cbfa2t3, Cbl, Rb1cc1, Ccnf, Noct, Cd2ap, Cd44, Cd81, Cdc42, Cdk5, Chil3, Clock, Clu, Plk3, Csnk2a1, Cst3, Ctsb, Ctsc, Ctsd, Ctse, Ctsh, Ctsk, Ctsl, Ctss, Dab2, Ddb1, Ddit3, Ddx5, Dffa, Dffb, Dnase1, Dnase1l3, Dnase2a, Usp17la, …
GO:0070647	protein modification by small protein conjugation or removal	710	659	2.63954	1.10304e-48	5.57218e-46	Abl1, Adrb2, Angpt1, Ahrr, Akt1, Atg5, Birc3, Birc2, Xiap, Arnt, Axin1, Bard1, Bcl10, Bcl2, Bmi1, Brca1, Birc6, Btrc, Tspo, Capn3, Ctnnb1, Cav1, Cbfb, Cbl, Cbx4, Ccnf, Cdk5, Clu, Cops2, Cry1, Daxx, Ddb1, Dmwd, Usp17la, Phc1, Egf, Egr1, Enc1, Bcl11a, Eya1, Ptk2, Fem1b, Fgfr3, Fkbp1a, Fyn, Usp15, Kat2a, Gclc, Rack1, Hspa5, Trip12, Hdac6, Herc2, Hfe, Hmg20b, Dnaja1, Hsp90ab1, Hsp90aa1, Itch, Lats1, …
GO:0022613	ribonucleoprotein complex biogenesis	367	356	2.75857	4.26988e-48	1.99108e-45	Rplp0, Atm, Bicd1, Bop1, C1qbp, Noct, Cirbp, Clns1a, Celf1, Ddx3x, Ddx6, Dync1h1, Eif3a, Drosha, Celf2, Srsf10, Fbl, Frg1, Grb7, Emg1, Tfb2m, Hsp90ab1, Hsp90aa1, Eif6, Rpsa, Eif2d, Rps2, Ncl, Rrp1, Npm1, Npm3, Pdcd11, Pa2g4, Cnot7, Nup88, Pten, Ran, Rasl2-9, Rbmx, Rbmxl1, Rpl10a, Rpl26, Rpl6, Rpl7, Rps14, Rps15, Rps16, Rps17, Rps18, Rps19, Rps24, Rps6, Rps7, Rps8, Sf3a2, Sart1, Atxn2, Snrpc, Snrp…
GO:1902580	single-organism cellular localization	844	763	2.57088	3.25499e-45	1.40941e-42	Abca1, Abca2, Abcg1, Actn2, Adcy6, Parp1, Angpt1, Agt, Akap1, Akt1, Akt2, Ank1, Ank3, Ap2m1, Ap3b1, Ap3b2, Ap3d1, Ap3s1, Ap3s2, Apod, App, Ar, Arf1, Arf6, Arntl, Rab27a, Atp1b1, Atp1b3, Atp2a1, Atp2a2, Axin1, Axin2, Cep131, Bach2, Bax, Phb2, Bcl2l1, Bcl3, Bcl6, Bicd1, Bmp4, Bmp6, Bmpr1a, Brca1, Bsg, Btk, Cacna1a, Cacnb2, Cacnb3, Anxa2, Aspm, Canx, Cask, Ctnnb1, Cd24a, Cd36, Cd84, Cdk1, Cdc42, Cdh…
GO:0043603	cellular amide metabolic process	855	735	2.44468	4.74214e-44	1.91646e-41	Ace, Aco1, Chrna7, Aebp1, Gla, Akt1, Akt2, Ang, Aplp1, Apoe, App, Arg2, Ass1, Hnrnpd, Bcl3, Bmp4, Bpgm, Zfp36l1, Zfp36l2, Btg2, C1qbp, Calr, Cdk4, Cebpa, Cirbp, Tpp1, Cln3, Clu, Abcc2, Plk3, Cpd, Cpe, Cpeb1, Ctsh, Cyp1b1, Dapk3, Ddx3x, Ddx5, Ddx6, Degs1, Dhfr, Dld, Dmd, Dnajc1, Dnpep, Eef1a1, Eef1a2, Eef2, Eef2k, Egfr, Eif1a, Eif2s1, Eif2ak3, Eif2b4, Eif3a, Eif4a1, Eif4a2, Eif4e, Eif4ebp1, Eif4eb…
GO:0030163	protein catabolic process	774	698	2.56457	6.59465e-43	2.49855e-40	Adam9, Akt1, Apc, Birc2, Apoe, Araf, Arntl, Ate1, Atm, Atpif1, Aup1, Axin1, Bnip3, Bnip3l, Btrc, Anxa2, Capn2, Casp8, Cast, Cbfa2t3, Cbl, Ccnf, Cd2ap, Cd81, Cdc42, Clock, Clu, Plk3, Csnk2a1, Cst3, Ctsb, Ctsc, Ctsd, Ctse, Ctsh, Ctsk, Ctsl, Ctss, Dab2, Ddb1, Ddit3, Usp17la, Dvl1, Egf, Egfr, Rhbdf1, Enc1, Ptk2, Faf1, Fap, Fhit, Fmr1, Fyn, Gba, Usp15, Gja1, Gclc, Gna12, Rack1, Gpc1, Gpc3, Gpld1, Gpx1…
GO:0032446	protein modification by small protein conjugation	598	557	2.64883	9.28207e-43	3.30988e-40	Abl1, Adrb2, Angpt1, Ahrr, Akt1, Atg5, Birc3, Birc2, Xiap, Arnt, Axin1, Bard1, Bcl10, Bcl2, Bmi1, Brca1, Birc6, Btrc, Tspo, Capn3, Ctnnb1, Cav1, Cbfb, Cbl, Cbx4, Ccnf, Cdk5, Clu, Cry1, Daxx, Ddb1, Phc1, Egf, Egr1, Enc1, Bcl11a, Eya1, Ptk2, Fem1b, Fgfr3, Fkbp1a, Fyn, Gclc, Rack1, Hspa5, Trip12, Hdac6, Herc2, Hfe, Hmg20b, Dnaja1, Hsp90ab1, Hsp90aa1, Itch, Lats1, Limk1, Lnx1, Smad7, Anapc1, Mgrn1, M…
GO:0034470	ncRNA processing	297	291	2.78636	1.04199e-42	3.50921e-40	Bop1, Trdmt1, Drosha, Fbl, Frg1, Emg1, Hsd17b10, Tfb2m, Eif6, Rpsa, Mecp2, Mettl1, Ncl, Rrp1, Ints6, Npm1, Npm3, Pdcd11, Pa2g4, Rpl10a, Rpl26, Rpl7, Rps14, Rps15, Rps16, Rps17, Rps19, Rps24, Rps6, Rps7, Rps8, Sart1, Ssb, Snu13, Suv39h1, Tarbp2, Utp4, Prkra, Rnasel, Rpl7a, Rrp9, Imp4, Exosc5, Rtcb, Nsun2, Abt1, Adat1, Exosc9, Exosc10, Ddx56, Nhp2, Trmt10c, Krr1, Hnrnpa2b1, Bysl, Rps28, Rpp30, Ftsj…
GO:0016071	mRNA metabolic process	538	500	2.64295	1.87632e-42	5.98644e-40	Aplp1, Apobec1, App, Aqr, Atf4, Atm, Hnrnpd, Auh, Zfp36l1, Zfp36l2, Btg2, C1qbp, C5ar1, Runx3, Ccnt1, Noct, Cdk11b, Cebpg, Clns1a, Cpeb1, Celf1, Ddit3, Dhx15, Ddx5, Dyrk1a, Khdrbs3, Celf2, Srsf10, Fmr1, Aff2, Frg1, Gspt1, Gspt2, Gtpbp1, Hipk3, Hnrnpc, Hnrnpa1, Hnrnpk, Hnrnpl, Hspa8, Eif3e, Khsrp, Kin, Lgals3, Lmo2, Magoh, Mlh1, Mov10, Npm1, Pabpc1, Pabpc2, Pdcd11, Prkaca, Pkp1, Papola, Plcb1, Pnn…
GO:0006259	DNA metabolic process	841	751	2.53948	3.0895e-42	9.36428e-40	Abl1, Acvrl1, Parp1, Parp2, Akt1, Gfer, Anxa3, Apaf1, Apbb1, Apex1, Apobec1, Atf1, Atm, Hnrnpd, Axin2, Bach1, Bard1, Bax, Bcl6, Blm, Bmi1, Bmp4, Bmpr2, Brca1, Brca2, C3ar1, Cacybp, Calr, Ctnnb1, Ccne1, Ccne2, Cct2, Cct3, Cct4, Cct5, Cct6a, Cct7, Cct8, Cd28, Cdk1, Cdc42, Cdc45, Cdk2, Cdk7, Cdkn1a, Cdkn2d, Cebpg, Chek1, Smc3, Cst3, Ctcf, Cyp1b1, Dach1, Ddb1, Ddx4, Dffa, Dffb, Dmc1, Dnase1, Dnase1l3…
GO:0006397	mRNA processing	408	390	2.71835	6.02744e-42	1.73992e-39	Aplp1, Apobec1, App, Aqr, Zfp36l1, C1qbp, Ccnt1, Noct, Cdk11b, Clns1a, Cpeb1, Celf1, Dhx15, Ddx5, Dyrk1a, Khdrbs3, Celf2, Srsf10, Fmr1, Aff2, Frg1, Hnrnpc, Hnrnpa1, Hnrnpk, Hnrnpl, Hspa8, Khsrp, Kin, Lgals3, Magoh, Npm1, Pabpc1, Pabpc2, Pdcd11, Prkaca, Papola, Plcb1, Pnn, Prpf4b, Ptbp1, Qk, Raly, Rbbp6, Rbm4, Rbmx, Rbmxl1, Rbpms, Rnps1, Khdrbs1, Sf3a2, Sart1, Srsf2, Srsf3, Srsf5, Tra2b, Slbp, Smn…
GO:0044257	cellular protein catabolic process	627	576	2.61249	7.98107e-42	2.16783e-39	Akt1, Birc2, Apoe, Araf, Arntl, Ate1, Atpif1, Aup1, Axin1, Bnip3, Bnip3l, Btrc, Anxa2, Capn2, Casp8, Cbfa2t3, Cbl, Ccnf, Cd2ap, Cd81, Clock, Clu, Plk3, Ctsb, Ctsc, Ctsh, Ctsk, Ctsl, Ctss, Dab2, Ddb1, Ddit3, Usp17la, Dvl1, Egf, Rhbdf1, Enc1, Ptk2, Fap, Fhit, Fmr1, Gba, Usp15, Gclc, Gna12, Rack1, Gpx1, Hspa5, Trip12, Hdac6, Hfe, Hsp90ab1, Ide, Itch, Lamp2, Lats1, Psmb9, Psmb8, Lnx1, Alad, Smad7, Md…
GO:0006518	peptide metabolic process	728	629	2.45708	8.22503e-42	2.16783e-39	Ace, Aco1, Chrna7, Aebp1, Akt1, Akt2, Ang, Aplp1, Apoe, App, Hnrnpd, Bcl3, Bmp4, Zfp36l1, Zfp36l2, Btg2, C1qbp, Calr, Cdk4, Cirbp, Tpp1, Clu, Plk3, Cpd, Cpe, Cpeb1, Ctsh, Cyp1b1, Dapk3, Ddx3x, Ddx5, Ddx6, Dhfr, Dmd, Dnajc1, Dnpep, Eef1a1, Eef1a2, Eef2, Eef2k, Egfr, Eif1a, Eif2s1, Eif2ak3, Eif2b4, Eif3a, Eif4a1, Eif4a2, Eif4e, Eif4ebp1, Eif4ebp2, Eif4g2, Aimp1, Enc1, Erbb2, Esr1, Fech, Fmr1, Fxr1,…
GO:0007005	mitochondrion organization	463	433	2.65955	1.0492e-41	2.6501e-39	Parp1, Aip, Akt1, Slc25a4, Slc25a5, Prdx3, Atg5, Atf2, Atp2a1, Atp7a, Atpif1, Bad, Bak1, Bax, Phb2, Bcl2, Bcl2l1, Bid, Bik, Bcl2l11, Bnip3, Bnip3l, Tspo, Camk2a, Cav2, Rb1cc1, Cd24a, Cdc37, Cebpa, Cnp, Coq7, Cox17, Csnk2a2, Ctsk, Cttn, Cxadr, Dcn, Dnm1, Dnm2, Epas1, Erbb4, Chchd2, Eya2, Fas, Lpin1, Fxn, Fzd5, Gba, Kat2a, Gdap1, Gclc, Gclm, Gpx1, Hdac6, Htt, Hes1, Hgf, Hif1a, Hk2, Hmgcl, Hspa1l, H…
GO:0006281	DNA repair	416	399	2.7276	1.03401e-40	2.50728e-38	Abl1, Parp1, Parp2, Apbb1, Apex1, Atm, Axin2, Bach1, Bard1, Blm, Brca1, Brca2, Cdk1, Cdc45, Cdk2, Cdk7, Cdkn2d, Cebpg, Chek1, Smc3, Ddb1, Dmc1, Egfr, Ercc1, Ercc2, Ercc3, Smarcad1, Eya1, Eya2, Eya3, Eya4, Fanca, Fancc, Fen1, Fgf10, Smc2, Foxm1, Xrcc6, Gtf2h1, Gtf2h4, Trip12, Herc2, H2afx, Hmgb1, Hmgn1, Hmga1, Hmga2, Hus1, Ier3, Kin, Lig1, Lig3, Mbd4, Mc1r, Mgmt, Mlh1, Mnat1, Mre11a, Msh2, Msh3, M…
GO:0051726	regulation of cell cycle	847	753	2.5282	5.65791e-40	1.31916e-37	Abl1, Adam17, Aif1, Ak1, Akt1, Apbb1, Apbb2, Apc, Apex1, Birc2, Birc5, Nr2f2, App, Rhoa, Rhob, Arntl, Atf2, Atm, Axin2, Cep131, Bad, Bak1, Bax, Phb2, Bcl2, Bcl2l1, Bid, Bcl2l11, Blm, Bmp2, Bmp4, Bmp7, Bop1, Brca1, Brca2, Zfp36l1, Zfp36l2, Birc6, Btg3, Btrc, Bub1, Bub1b, Bub3, Aspm, Calr, Camk2b, Casp2, Casp3, Cast, Ctnnb1, Runx3, Ccna2, Ccnd1, Ccnd2, Ccnd3, Ccne1, Ccne2, Ccnf, Ccng1, Ccng2, Ccni,…
GO:0016567	protein ubiquitination	556	518	2.64945	1.60958e-39	3.6138e-37	Abl1, Adrb2, Angpt1, Akt1, Atg5, Birc3, Birc2, Xiap, Axin1, Bard1, Bcl10, Bcl2, Bmi1, Brca1, Birc6, Btrc, Tspo, Cav1, Cbfb, Cbl, Ccnf, Cdk5, Clu, Cry1, Daxx, Ddb1, Phc1, Egf, Enc1, Ptk2, Fem1b, Fgfr3, Fkbp1a, Fyn, Gclc, Rack1, Hspa5, Trip12, Hdac6, Herc2, Hfe, Dnaja1, Hsp90ab1, Hsp90aa1, Itch, Lats1, Limk1, Lnx1, Smad7, Anapc1, Mgrn1, Mdm2, Gbp4, Commd1, Nedd4, Neurl1a, Nfe2l2, Uhrf1, Npm1, Nxn, …
GO:0043632	modification-dependent macromolecule catabolic process	506	474	2.66396	2.46066e-39	5.32734e-37	Akt1, Birc2, Araf, Arntl, Ate1, Aup1, Axin1, Btrc, Cbfa2t3, Cbl, Ccnf, Cd2ap, Clock, Clu, Plk3, Dab2, Ddb1, Ddit3, Usp17la, Dvl1, Egf, Ptk2, Fhit, Gba, Usp15, Gclc, Gna12, Rack1, Trip12, Hdac6, Hfe, Hsp90ab1, Itch, Lats1, Lnx1, Smad7, Mdm2, Psmd7, Mtm1, Commd1, Usp34, Nedd4, Nfe2l2, Uhrf1, Sqstm1, Pcbp2, Plaa, Plk1, Pml, Ppp2cb, Psen1, Psen2, Psma2, Psma3, Psmb5, Psmc1, Psmc2, Psmc3, Psmc5, Psmd4…
GO:0051603	proteolysis involved in cellular protein catabolic process	593	544	2.60882	5.64795e-39	1.18062e-36	Akt1, Birc2, Araf, Arntl, Ate1, Atpif1, Aup1, Axin1, Btrc, Capn2, Casp8, Cbfa2t3, Cbl, Ccnf, Cd2ap, Clock, Clu, Plk3, Ctsb, Ctsc, Ctsh, Ctsk, Ctsl, Ctss, Dab2, Ddb1, Ddit3, Usp17la, Dvl1, Egf, Rhbdf1, Enc1, Ptk2, Fap, Fhit, Fmr1, Gba, Usp15, Gclc, Gna12, Rack1, Gpx1, Hspa5, Trip12, Hdac6, Hfe, Hsp90ab1, Ide, Itch, Lats1, Psmb9, Psmb8, Lnx1, Alad, Smad7, Mdm2, Psmd7, Mtm1, Commd1, Usp34, Nedd4, Nf…
GO:0019941	modification-dependent protein catabolic process	501	469	2.66217	1.39868e-38	2.82626e-36	Akt1, Birc2, Araf, Arntl, Ate1, Aup1, Axin1, Btrc, Cbfa2t3, Cbl, Ccnf, Cd2ap, Clock, Clu, Plk3, Dab2, Ddb1, Ddit3, Usp17la, Dvl1, Egf, Ptk2, Fhit, Gba, Usp15, Gclc, Gna12, Rack1, Trip12, Hdac6, Hfe, Hsp90ab1, Itch, Lats1, Lnx1, Smad7, Mdm2, Psmd7, Mtm1, Commd1, Usp34, Nedd4, Nfe2l2, Uhrf1, Sqstm1, Pcbp2, Plaa, Plk1, Pml, Ppp2cb, Psen1, Psen2, Psma2, Psma3, Psmb5, Psmc1, Psmc2, Psmc3, Psmc5, Psmd4…
GO:0009894	regulation of catabolic process	636	579	2.58894	4.52952e-38	8.8574e-36	Adam9, Adora1, Adrb2, Akt1, Akt2, Apaf1, Apc, Apoe, Apoh, Araf, Arntl, Atm, Atp6v0a1, Atpif1, Axin1, Bax, Bcl2, Bnip3, Bnip3l, Bpgm, Zfp36l1, Zfp36l2, Btg2, Btrc, Tspo, Anxa2, Casp1, Cbfa2t3, Entpd5, Cd81, Cdc37, Cdc42, Cdk4, Clu, Plk3, Cnr1, Cpt1a, Csnk2a1, Csnk2a2, Cst3, Ctsc, Ctsk, Cttn, Dab2, Dbi, Dcn, Dffa, Dvl1, Egf, Egfr, Rhbdf1, Eif4g2, Endog, Epm2a, Ptk2, Faf1, Fap, Fbp1, Fhit, Fmr1, Fyn…
GO:0008380	RNA splicing	338	325	2.73443	4.7731e-38	9.04204e-36	Akt2, Aqr, C1qbp, Clns1a, Clk1, Clk2, Clk4, Celf1, Dhx15, Ddx5, Dyrk1a, Ddx19a, Khdrbs3, Celf2, Srsf10, Fmr1, Aff2, Frg1, Hnrnpc, Hnrnpa1, Hnrnpk, Hnrnpl, Hspa8, Khsrp, Lgals3, Magoh, Zfp638, Npm1, Pabpc1, Pik3r1, Pnn, Prpf4b, Prx, Ptbp1, Qk, Raly, Rbm4, Rbmx, Rbmxl1, Rbpms, Rnps1, Polr2a, Khdrbs1, Sf3a2, Sart1, Srsf2, Srsf3, Srsf5, Tra2b, Smn1, Eftud2, Snrpc, Snrnp70, Snrpb, Snrpb2, Snrpd1, Snrp…
GO:0044087	regulation of cellular component biogenesis	800	717	2.54876	1.15803e-37	2.12726e-35	Abl1, Asic2, Ace, Macf1, Chrnb2, Acvrl1, Add1, Add2, Adnp, Parp1, Avil, Agrn, Agt, Ahr, Alox15, Apc, Atg5, Birc2, Apod, Aqp1, Arf1, Arf6, Rhoa, Rhod, Arhgap6, Arpc1b, Atm, Atp7a, Bax, Bid, Bik, Bcl2l11, Bmp7, Klf5, Capg, Capza1, Capza2, Capza3, Capzb, Ctnnb1, Cav1, Cbln1, Cd24a, Cd36, Cdc42, Cdh17, Cdkn1b, Cfl1, Chga, Coro1a, Cldn1, Cln3, Clu, Cobl, Creb1, Cryab, Cttn, Cux2, Dag1, Dapk3, Dctn1, A…
GO:0006511	ubiquitin-dependent protein catabolic process	494	462	2.65959	1.27719e-37	2.27716e-35	Akt1, Birc2, Araf, Arntl, Ate1, Aup1, Axin1, Btrc, Cbfa2t3, Cbl, Ccnf, Cd2ap, Clock, Clu, Plk3, Dab2, Ddb1, Ddit3, Usp17la, Dvl1, Egf, Ptk2, Fhit, Gba, Usp15, Gclc, Gna12, Rack1, Trip12, Hdac6, Hfe, Hsp90ab1, Itch, Lats1, Lnx1, Smad7, Mdm2, Psmd7, Mtm1, Commd1, Usp34, Nedd4, Nfe2l2, Uhrf1, Sqstm1, Pcbp2, Plaa, Plk1, Pml, Ppp2cb, Psen1, Psen2, Psma2, Psma3, Psmb5, Psmc1, Psmc2, Psmc3, Psmc5, Psmd4…
GO:0044802	single-organism membrane organization	650	591	2.58568	1.51651e-37	2.6266e-35	Abca1, Abca4, Chrnb1, Actn2, Adcy6, Agrn, Akt1, Akt2, Ank1, Ank3, Ankfy1, Slc25a4, Slc25a5, Ap2m1, Ap3d1, Apoe, Ar, Arf1, Arf6, Atf2, Atp1b1, Atp1b3, Atp2a2, Atp8a1, Atpif1, Bad, Bak1, Bax, Bcl2, Bcl2l1, Bet1, Bid, Bcl2l11, Bnip3, Bnip3l, Bsg, Cacnb2, Cacnb3, Anxa2, Camk2a, Cask, Cav1, Cav2, Cd24a, Cd9, Cdh1, Cdh2, Coro1a, Cln3, Clu, Cxcr4, Cnp, Col5a1, Csk, Dab2, Dctn1, Asap1, Dlg1, Dlg4, Dmpk, …
GO:0070925	organelle assembly	644	582	2.57003	7.12662e-37	1.20004e-34	Acta1, Actg1, Actn2, Avil, Akap4, Atg5, Birc5, Rhoa, Pcdh15, Cep131, Bicd1, C1qbp, Aspm, Capn3, Rb1cc1, Noct, Cd34, Cdk2, Ift81, Cenpa, Cenpc1, Cfl2, Cflar, Cirbp, Coro1a, Ctsd, Dbnl, Dctn1, Asap1, Ddx3x, Ddx6, Dync1h1, Dnm2, Ehd1, Fscn1, Sh3pxd2a, Grb7, Cfap20, Hap1, Hck, Hdac2, Hdac3, Htt, Foxj1, Agfg1, Kpnb1, Cep250, Itgb1, Eif6, Kif11, Kif2a, Kif3a, Kif3b, Kif4, Kif9, Krt19, Krt8, Lama5, Rpsa…
GO:1903827	regulation of cellular protein localization	567	523	2.62313	1.6341e-36	2.67728e-34	Actn2, Parp1, Angpt1, Akap1, Akt1, Akt2, Ank3, Ap2m1, Apc, Apod, Ar, Arf6, Atpif1, Axin1, Axin2, Cep131, Bard1, Bcl2l1, Bmp4, Bmp6, Bmpr1a, Bnip3l, Brca1, Camk4, Ctnnb1, Cav2, Ccne1, Ccne2, Cct2, Cct3, Cct4, Cct5, Cct6a, Cct7, Cct8, Cd2ap, Cd36, Cdk1, Cdc42, Cdh1, Cdh2, Cdk5, Cdk5r1, Cdkn1a, Cfl1, Chrm1, Plk3, Creb3, Csk, Csnk2a2, Ctsk, Dab2, Dclk1, Ddx5, Dlg1, Dpp6, Dvl1, Dvl3, Ect2, Eda, Edar, …
GO:0006412	translation	590	510	2.45821	2.65423e-36	4.2342e-34	Aco1, Akt1, Akt2, Ang, Aplp1, App, Hnrnpd, Bcl3, Bmp4, Zfp36l1, Zfp36l2, Btg2, C1qbp, Calr, Cdk4, Cirbp, Cpeb1, Cyp1b1, Dapk3, Ddx3x, Ddx5, Ddx6, Dhfr, Dnajc1, Eef1a1, Eef1a2, Eef2, Eef2k, Egfr, Eif1a, Eif2s1, Eif2ak3, Eif2b4, Eif3a, Eif4a1, Eif4a2, Eif4e, Eif4ebp1, Eif4ebp2, Eif4g2, Aimp1, Enc1, Erbb2, Esr1, Fech, Fmr1, Fxr1, Gapdh, Rack1, Grb7, Gspt1, Gspt2, Hap1, Hars, Hnrnpl, Eif2ak1, Rida, E…
GO:0043604	amide biosynthetic process	678	580	2.43276	3.91227e-36	6.08108e-34	Aco1, Akt1, Akt2, Ang, Aplp1, App, Arg2, Ass1, Hnrnpd, Bcl3, Bmp4, Zfp36l1, Zfp36l2, Btg2, C1qbp, Calr, Cdk4, Cebpa, Cirbp, Cpeb1, Cyp1b1, Dapk3, Ddx3x, Ddx5, Ddx6, Degs1, Dhfr, Dmd, Dnajc1, Eef1a1, Eef1a2, Eef2, Eef2k, Egfr, Eif1a, Eif2s1, Eif2ak3, Eif2b4, Eif3a, Eif4a1, Eif4a2, Eif4e, Eif4ebp1, Eif4ebp2, Eif4g2, Aimp1, Enc1, Erbb2, Esr1, Fech, Fmr1, Fpgs, Fxr1, B4galnt1, Gapdh, Gart, Gba, Gch1,…
GO:0000226	microtubule cytoskeleton organization	451	426	2.68617	5.13568e-36	7.78312e-34	Abl1, Agrn, Ap1g1, Apc, Birc5, Rhoa, Axin1, Cep131, Bicd1, Bnip2, Brca1, Brca2, Aspm, Capn6, Capzb, Ctnnb1, Cav1, Ccnf, Cdk1, Cdk2, Cdk5r1, Cdkn1b, Cenpa, Chek1, Plk3, Cnp, Crmp1, Cryab, Dag1, Dctn1, Gadd45a, Dlg1, Dync1h1, Dst, Dvl1, Mapre1, Efna5, Mark2, Epha3, Eya1, Ptk2, Fer, Fes, Fgf10, Fgf13, Fkbp4, Srgap2, Gapdh, Gda, Hdac3, Hdac6, Htt, Hsph1, Kpnb1, Cep250, Kif11, Kif2a, Kif3a, Kif3b, Kif…
GO:0043043	peptide biosynthetic process	610	525	2.44754	7.05118e-36	1.04254e-33	Aco1, Akt1, Akt2, Ang, Aplp1, App, Hnrnpd, Bcl3, Bmp4, Zfp36l1, Zfp36l2, Btg2, C1qbp, Calr, Cdk4, Cirbp, Cpeb1, Cyp1b1, Dapk3, Ddx3x, Ddx5, Ddx6, Dhfr, Dmd, Dnajc1, Eef1a1, Eef1a2, Eef2, Eef2k, Egfr, Eif1a, Eif2s1, Eif2ak3, Eif2b4, Eif3a, Eif4a1, Eif4a2, Eif4e, Eif4ebp1, Eif4ebp2, Eif4g2, Aimp1, Enc1, Erbb2, Esr1, Fech, Fmr1, Fxr1, Gapdh, Ggt1, Gclc, Gclm, Hagh, Rack1, Grb7, Gspt1, Gspt2, Gss, Ha…
GO:0030031	cell projection assembly	444	416	2.66447	1.89381e-34	2.7334e-32	Abl1, Abl2, Actn2, Avil, Agrn, Aif1, Akap4, Prdx6, Apc, Atg5, Aqp1, Arf6, Rhod, Atp7a, Pcdh15, Cep131, Klf5, Capg, Capzb, Cav1, Cdc42, Cdh13, Ift81, Cfl1, Cln3, Cobl, Cttn, Dctn1, Asap1, Dnm2, S1pr1, Ehd1, Emp1, Emp2, Emp3, Epha2, Stx2, Evl, F2rl1, Fscn1, Fer, Fgd1, Fmr1, Srgap2, S1pr2, Lpar1, Cfap20, Hap1, Htt, Foxj1, Hnf4a, Hras, Hsp90aa1, Icam1, Cep250, Inppl1, Itga6, Ajuba, Kif3a, Kit, Lama5,…
GO:0010256	endomembrane system organization	511	474	2.6379	3.88246e-34	5.47337e-32	Abca1, Actn2, Adcy6, Agrn, Akt1, Akt2, Ank1, Ank3, Ap2m1, Ap3d1, Aqp1, Ar, Arf6, Rab27a, Atp1b1, Atp1b3, Atp2a2, Bcl2l1, Bsg, Cacna1s, Cacnb2, Cacnb3, Anxa2, Cask, Cav1, Cav2, Cdk1, Cdc42, Cdh1, Cdh2, Cit, Cln3, Clu, Cxcr4, Plk3, Col5a1, Creb1, Csk, Dab2, Dctn1, Asap1, Dlg1, Dmpk, Dnm1, Dnm2, Dpp6, Egfr, Eif2ak3, Emp2, Epb41l3, Epha2, Stx2, Fcer1g, Fgf13, Flot1, Flot2, Aktip, Gas6, Rack1, Htt, Ag…
GO:0042254	ribosome biogenesis	247	239	2.7517	7.49306e-34	1.03234e-31	Rplp0, Bop1, C1qbp, Ddx3x, Drosha, Fbl, Frg1, Emg1, Tfb2m, Eif6, Rpsa, Rps2, Ncl, Rrp1, Npm1, Npm3, Pdcd11, Pa2g4, Nup88, Pten, Ran, Rasl2-9, Rpl10a, Rpl26, Rpl6, Rpl7, Rps14, Rps15, Rps16, Rps17, Rps18, Rps19, Rps24, Rps6, Rps7, Rps8, Sart1, Snu13, Surf6, Suv39h1, Utp4, Rnasel, Abce1, Rpl7a, Rrp9, Imp4, Exosc5, Nop16, Abt1, Exosc9, Exosc10, Ddx56, Zfp622, Nhp2, Krr1, Bysl, Rps28, Nop58, Ftsj3, D…
GO:0006325	chromatin organization	706	623	2.50948	3.35839e-33	4.52412e-31	Actb, Aebp2, Apbb1, Atg5, Apobec1, Atm, Bcl6, Bmi1, Smyd1, Brca1, Brca2, Ctnnb1, Cbx2, Cbx3, Cbx4, Ccna2, Cdk1, Cdc45, Cdk2, Cebpg, Chd1, Chek1, Crebbp, Ctbp1, Ctcf, Dapk3, Daxx, Ddb1, Dnmt1, Dnmt3a, Dnmt3b, Dr1, Phc1, Eed, Elk4, Epc1, Smarcad1, Eya1, Eya2, Eya3, Eya4, Ezh1, Ezh2, Fbl, Lpin1, Fmr1, Brd2, Gata2, Gata3, Usp15, Kat2a, Nr3c1, Trip12, Hist1h1d, H1f0, H3f3a, H3f3b, Hcfc1, Hdac2, Hdac3,…
GO:0043623	cellular protein complex assembly	503	459	2.59505	6.30436e-33	8.30805e-31	Abl1, Add1, Add2, Parp1, Avil, Angpt1, Aif1, Alox15, Ap1b1, Apc, Arf1, Arf6, Rhoa, Arpc1b, Atf1, Atp6v0a1, Axin1, Calr, Capg, Capza1, Capza2, Capza3, Capzb, Cav1, Cct2, Cd36, Cdkn1b, Cenpa, Cenpc1, Cfl1, Coro1a, Clta, Clu, Cobl, Cox17, Cryab, Cttn, Cyba, Dab2, Dctn1, Diaph1, Dlg1, Dmd, Dnm1, Dnm2, Mapre1, Eln, Eps15, Eps8, Evl, Ptk2, Fer, Fes, Fga, Fgf13, Fkbp1a, Fkbp4, Fmn1, Gas7, Mtpn, Gda, Grb…
GO:0060341	regulation of cellular localization	853	746	2.48708	6.49386e-33	8.3757e-31	Abca2, Abl1, Actn2, Adcyap1r1, Parp1, Angpt1, Akap1, Akt1, Akt2, Ank3, Ap2m1, Apc, Atg5, Birc5, Apod, Ar, Arf1, Arf6, Atp2a2, Atpif1, Axin1, Axin2, Cep131, Bad, Bak1, Bard1, Bax, Bcl2, Bcl2l1, Bmp4, Bmp6, Bmpr1a, Bnip3l, Brca1, Zfp36l1, Cacna1a, Cacna1b, Cacna1e, Anxa2, Camk2a, Camk4, Capn3, Ctnnb1, Cav1, Cav2, Ccne1, Ccne2, Cct2, Cct3, Cct4, Cct5, Cct6a, Cct7, Cct8, Cd2ap, Cd36, Cd4, Cd84, Cdk1,…
GO:1902582	single-organism intracellular transport	661	593	2.55125	7.67174e-33	9.68876e-31	Abca1, Abca2, Abcg1, Parp1, Angpt1, Agt, Akap1, Akt1, Ank1, Ank3, Ap2m1, Ap3b1, Ap3b2, Ap3d1, Ap3s1, Ap3s2, Apod, App, Arf1, Arntl, Rab27a, Atp2a2, Axin1, Axin2, Cep131, Bach2, Phb2, Bcl3, Bcl6, Bicd1, Bmp4, Bmp6, Bmpr1a, Brca1, Bsg, Btk, Cacna1a, Anxa2, Canx, Cask, Ctnnb1, Cd24a, Cd36, Cd84, Cdk1, Cdc42, Cdh1, Cdh3, Cdk5, Cdkn1a, Ift81, Cfl1, Chga, Cln3, Cnih2, Cox5b, Cplx2, Creb3, Dpysl2, Cry2,…
GO:0051129	negative regulation of cellular component organization	636	572	2.55764	1.7118e-32	2.11774e-30	Aatk, Ace, Acvrl1, Adam17, Adcy6, Add1, Add2, Parp1, Avil, Akt1, Slc25a5, Ap2m1, Apc, Atg5, Birc2, Apobec1, Apod, Apoe, Ar, Arf6, Rhoa, Arhgap6, Atm, B2m, Bcl2l1, Bmp4, Bmp7, Bnip3, Brca1, Bub1, Bub1b, Tspo, Capg, Capza1, Capza2, Capza3, Capzb, Cav1, Ccnf, Cdk5, Cdk5r1, Cfl1, Cflar, Chek1, Cit, Coro1a, Clu, Ccr5, Cnn2, Bcar1, Crmp1, Cryab, Csk, Csnk2a1, Csnk2a2, Ctbp1, Dab1, Dab2, Asap1, Ddx3x, D…
GO:0048285	organelle fission	614	551	2.55202	2.06959e-32	2.50917e-30	Acox1, Apc, Birc5, Rhoa, Atm, Phb2, Bmp4, Bmp7, Bnip3, Brca2, Birc6, Bub1, Bub1b, Bub3, Aspm, Calr, Camk2b, Ccna1, Ccna2, Ccnb2, Ccne1, Ccne2, Ccnf, Ccng1, Ccng2, Ccnk, Cd28, Cd2ap, Cdc25a, Cdc25b, Cdc25c, Cdk1, Cdk11b, Cdc42, Cdk2, Cdkn1b, Cdkn1c, Cenpc1, Cetn3, Chek1, Cit, Clta, Cpeb1, Csnk2a1, Csnk2a2, Smc3, Dcn, Ddx4, Dmc1, Dnm1, Dnm2, E4f1, Mapre1, Edn3, Egf, Eps8, Ercc1, Esr1, Fanca, Fgfr2,…
GO:0031329	regulation of cellular catabolic process	504	459	2.5899	1.60506e-30	1.90781e-28	Adam9, Adrb2, Akt1, Akt2, Apaf1, Apoe, Apoh, Araf, Atm, Atp6v0a1, Atpif1, Axin1, Bax, Bcl2, Bnip3, Bnip3l, Bpgm, Zfp36l1, Zfp36l2, Btg2, Btrc, Tspo, Anxa2, Casp1, Cbfa2t3, Entpd5, Cd81, Cdc37, Clu, Plk3, Cnr1, Cpt1a, Csnk2a2, Cst3, Ctsc, Ctsk, Cttn, Dab2, Dbi, Dcn, Dffa, Dvl1, Egf, Rhbdf1, Eif4g2, Endog, Epm2a, Ptk2, Fhit, Fmr1, Fzd5, Gapdhs, Gba, Kat2a, Gpd1, Gclc, Gna12, Rack1, Gpld1, Gpx1, Gtp…
GO:0032880	regulation of protein localization	995	852	2.4351	2.5064e-30	2.92189e-28	Abl1, Abl2, Actn2, Adam9, Parp1, Angpt1, Agt, Akap1, Akt1, Akt2, Ang, Ank3, Anxa4, Anxa5, Ap2m1, Apbb1, Apc, Atg5, Birc5, Apod, Ar, Arf1, Arf6, Arntl, Atpif1, Axin1, Axin2, Cep131, Bad, Bard1, Bcl2, Bcl2l1, Bmp4, Bmp6, Bmpr1a, Bnip3l, Brca1, Btn1a1, Cacna1e, Camk4, Cask, Casp1, Casr, Ctnnb1, Cav2, Ccne1, Ccne2, Cct2, Cct3, Cct4, Cct5, Cct6a, Cct7, Cct8, Cd14, Cd2, Cd2ap, Cd34, Cd36, Cd38, Cd84, C…
GO:0072594	establishment of protein localization to organelle	532	479	2.5605	9.93031e-30	1.1358e-27	Macf1, Parp1, Angpt1, Agt, Aip, Akap1, Akt1, Ap3b1, Ap3d1, Apod, Arntl, Atpif1, Axin1, Axin2, Bax, Phb2, Bcl3, Bcl6, Bid, Bmp4, Bmp6, Bmpr1a, Bnip3l, Brca1, Brca2, Tspo, Cacng2, Cct2, Cct4, Cct5, Cct6a, Cct7, Cct8, Cd36, Scarb2, Cdk1, Cdh1, Cdkn1a, Cfl1, Creb3, Cry2, Csnk2a2, Ctsk, Dab2, Dag1, Ddit3, Ddx5, Ect2, Eda, Edar, Egf, Egfr, Ei24, Emd, Erbb4, F2r, Faf1, Fgf9, Folr1, Folr2, Fzd1, Fzd5, Fz…
GO:0000280	nuclear division	566	507	2.54737	1.54093e-29	1.72983e-27	Apc, Birc5, Rhoa, Atm, Phb2, Bmp4, Bmp7, Brca2, Birc6, Bub1, Bub1b, Bub3, Aspm, Calr, Camk2b, Ccna1, Ccna2, Ccnb2, Ccne1, Ccne2, Ccnf, Ccng1, Ccng2, Ccnk, Cd28, Cd2ap, Cdc25a, Cdc25b, Cdc25c, Cdk1, Cdk11b, Cdc42, Cdk2, Cdkn1b, Cdkn1c, Cenpc1, Cetn3, Chek1, Cit, Clta, Cpeb1, Csnk2a1, Csnk2a2, Smc3, Ddx4, Dmc1, E4f1, Mapre1, Edn3, Egf, Eps8, Ercc1, Esr1, Fanca, Fgfr2, Fgfr3, Smc2, Gem, Cdca3, Hells…
GO:0010638	positive regulation of organelle organization	591	529	2.54547	2.29076e-29	2.52483e-27	Actn2, Adrb2, Akt2, Alox15, Ank1, Apc, Birc5, Arf1, Arf6, Rhoa, Arpc1b, Atm, Atpif1, Hnrnpd, Bad, Bak1, Bax, Phb2, Bcl6, Bid, Bik, Bcl2l11, Bnip3, Brca1, Anxa2, Camk2b, Ctnnb1, Cav1, Cct2, Cct3, Cct4, Cct5, Cct6a, Cct7, Cct8, Cd28, Cdc37, Cdkn1b, Cfl1, Cfl2, Coro1a, Csnk2a2, Ctbp1, Ctsk, Cttn, Daxx, Dcn, Dctn1, Asap1, Dlg1, Dnmt1, Dnmt3b, Doc2b, Edn3, Eed, Egf, Epha1, Ercc1, Evl, F2rl1, Fscn1, Fa…
GO:0006605	protein targeting	579	517	2.53929	3.98776e-29	4.31675e-27	Macf1, Adora1, Parp1, Angpt1, Agt, Aip, Akap1, Akt1, Akt2, Ank1, Ank3, Ap3b1, Apod, Rhod, Arntl, Rab27a, Atpif1, Axin1, Axin2, Phb2, Bcl3, Bcl6, Bid, Bmp4, Bmp6, Bmpr1a, Bnip3l, Brca1, Bsg, Cacnb1, Anxa2, Cask, Cd36, Scarb2, Cdk1, Cdh1, Cdk5, Cdk5r1, Cdkn1a, Cfl1, Chm, Creb3, Cry2, Csnk2a2, Ctsk, Dab2, Dag1, Ddx5, Ect2, Eda, Edar, Egf, Egfr, Ei24, Emd, Stom, Erbb2, Erbb4, F2r, Faf1, Fgf9, Folr1, …
GO:0007067	mitotic nuclear division	425	391	2.6163	1.25913e-28	1.3391e-26	Apc, Birc5, Rhoa, Atm, Phb2, Bmp4, Bmp7, Birc6, Bub1, Bub1b, Bub3, Aspm, Ccna1, Ccna2, Ccnb2, Ccnf, Ccng1, Ccng2, Ccnk, Cd28, Cd2ap, Cdc25a, Cdc25b, Cdc25c, Cdk1, Cdk11b, Cdc42, Cdk2, Cdkn1b, Cdkn1c, Cenpc1, Cetn3, Chek1, Cit, Clta, Csnk2a1, Csnk2a2, Smc3, E4f1, Mapre1, Edn3, Egf, Eps8, Esr1, Fgfr2, Fgfr3, Smc2, Gem, Cdca3, Hells, Hmga2, Igf1, Igf1r, Igf2, Il1a, Kpnb1, Incenp, Ins2, Insr, Kif11, …
GO:0051301	cell division	535	481	2.55677	2.79968e-28	2.92615e-26	Ank3, Anxa11, Apc, Birc5, Arf1, Arf6, Rhoa, Rhob, Rhoc, Bcl2l1, Blm, Bmi1, Brca2, Zfp36l2, Birc6, Bub1, Bub1b, Bub3, Aspm, Cat, Ccna1, Ccna2, Ccnb2, Ccnd1, Ccnd2, Ccnd3, Ccne1, Ccne2, Ccnf, Ccng1, Ccng2, Ccnk, Ccnt1, Cd2ap, Cdc25a, Cdc25b, Cdc25c, Cdk1, Cdk2, Cdk4, Cdk5, Cdk6, Cdk7, Cenpa, Cenpc1, Cetn3, Cfl1, Cit, Clta, Plk3, Smc3, Daxx, Dll1, E4f1, Mapre1, Ect2, Ercc2, Evi5, Fgf1, Fgf13, Fgf2, …
GO:0048193	Golgi vesicle transport	215	212	2.80413	5.39205e-28	5.5401e-26	Ank1, Ank3, Ankfy1, Ap1g1, Ap4m1, Arf1, Arf3, Arf4, Arf5, Atp8a1, Atp9a, Bcap29, Bet1, Hyou1, Copa, Csk, Cux1, Cux2, Dnm2, Eps15, Gas1, Rack1, Htt, Kif13a, Kif16b, Kif1c, Krt18, Lamp1, Cog1, Llgl1, Rab8a, Commd1, Myo1b, Myo5a, Pdcd6, Prkci, Prkd1, Lypla1, Plcb3, Cyth3, Rab1a, Rab10, Rab33b, Rab6a, Rab34, Rp2, Sar1a, Sec22b, Sec23a, Exoc4, Sorl1, Sort1, Sptbn1, Tex261, Tfg, Tgoln1, Vamp2, Vamp3, N…
GO:0031344	regulation of cell projection organization	657	584	2.52783	7.63556e-28	7.71446e-26	Aatk, Abl1, Abl2, Chrnb2, Adam17, Adamts1, Adcy6, Adnp, Avil, Agrn, Akt1, Apbb1, Apc, Atg5, Apoe, Aqp1, Arf1, Arf6, Rhoa, Rnd2, Arsb, Atf1, Atp7a, B2m, Bmp4, Bmp7, Bmpr2, Klf5, Cacna1a, Camk2b, Capzb, Cask, Cav1, Cbfa2t2, Cd24a, Scarb2, Cdc42, Cdh2, Cdh4, Cdk5, Cdk5r1, Cfl1, Cflar, Cit, Cln3, Ccr5, Cnr1, Cntf, Cntn1, Cobl, Cpeb1, Cpne6, Crabp2, Crmp1, Dpysl2, Cttn, Cux1, Cux2, Dab1, Dab2, Dcc, As…
GO:0016072	rRNA metabolic process	201	195	2.75892	2.86148e-27	2.84365e-25	Ang, Bop1, Drosha, Fbl, Frg1, Emg1, Tfb2m, Eif6, Rpsa, Ncl, Rrp1, Npm1, Npm3, Pdcd11, Pa2g4, Rpl10a, Rpl26, Rpl7, Polr1b, Polr1a, Rps14, Rps15, Rps16, Rps17, Rps19, Rps24, Rps6, Rps7, Rps8, Sart1, Smarca4, Smarcb1, Spin1, Snu13, Suv39h1, Taf1b, Tcof1, Utp4, Dedd, Top1, Trp53, Rnasel, Xrn1, H2afy, Rpl7a, Rrp9, Imp4, Exosc5, Abt1, Exosc9, Exosc10, Ddx56, Nhp2, Krr1, Rnasek, Bysl, Rps28, Nop58, Ftsj…
GO:0055114	oxidation-reduction process	889	737	2.35758	4.96782e-27	4.85725e-25	Acadl, Acadm, Acadvl, Acads, Aco1, Aco2, Acox1, Adh1, Adh5, Adsl, Akt1, Akt2, Abcd1, Aldh1a1, Aldh2, Aldh3a1, Aldh3a2, Akr1b3, Alox12, Alox12e, Alox15, Alox5, Gfer, Aoc3, Prdx3, Prdx6, Aox1, Apod, Auh, Akr1b7, Bax, Bckdha, Bckdhb, Bid, Bnip3, Cat, Cbfa2t3, Cbr1, Cbr2, Rb1cc1, Ccs, Cd36, Cdk1, Cdo1, Ch25h, Chm, Chml, Cmah, Cnr1, Coq7, Cox4i1, Cox5a, Cox5b, Cox6a1, Cox7c, Cox8a, Cp, Cpox, Cpt1a, Cr…
GO:0006914	autophagy	332	312	2.6725	9.17171e-27	8.82523e-25	Abl1, Adrb2, Akt1, Anxa7, Atg5, Arsb, Arsa, Atm, Atp6v0a1, Atpif1, Bcl2, Bnip3, Bnip3l, Tspo, Casp1, Rb1cc1, Cdc37, Cln3, Plk3, Csnk2a2, Ctsd, Ctsk, Cttn, Dcn, Ei24, Eif4g2, Epm2a, Fzd5, Gba, Kat2a, Hap1, Hdac6, Htt, Hif1a, Hk2, Hmgb1, Hmox1, Hspa8, Irgm1, Ikbkg, Napsa, Kdr, Lamp2, Lep, Lepr, Nprl3, Mcl1, Fyco1, Mt3, Mapt, Mtm1, Nbr1, Npc1, Sqstm1, Pafah1b2, Pik3c2a, Pik3r2, Pikfyve, Pim2, Pip4k2…
GO:0043085	positive regulation of catalytic activity	964	816	2.40721	1.09166e-26	1.034e-24	Abl1, Abl2, Ace, Acr, Chrna7, Acvr2b, Adam17, Adam9, Adcy7, Adcyap1r1, Adnp, Adora1, Adra1a, Adra2c, Adrb2, Angpt1, Agrn, Agt, Akt1, Akt2, Alk, Alox12, Ang, Apaf1, Apoe, Apoh, Arf1, Arf4, Rhoa, Rhoc, Arhgap6, Atp1b1, Atp1b2, Atp1b3, Atp7a, Hnrnpd, Axin1, Axin2, Bad, Bak1, Bax, Bcl10, Bcl2, Bid, Bcl2l11, Bmp2, Bmp4, Btg1, Cab39, Camk2b, Casp12, Casp8, Casp9, Casr, Ctnnb1, Cav1, Cav2, Ccnd1, Ccnd2,…
GO:0051640	organelle localization	452	414	2.60473	1.23364e-26	1.15052e-24	Ankfy1, Ap2m1, Ap3b1, Ap3b2, Ap3d1, Ap3s1, Ap3s2, Birc5, Arf1, Rab27a, Atm, Atp2a1, Atp2a2, Bicd1, Brca2, Btk, Cacna1a, Aspm, Canx, Ctnnb1, Cd24a, Cd84, Cdc42, Cdh2, Cdh3, Cdk5, Cenpa, Cenpc1, Chga, Cln3, Cnih2, Cplx2, Dpysl2, Dab1, Dctn1, Dlg1, Dmd, Dync1h1, Dync1i1, Dnm1, Doc2b, Stx2, Eya1, Ptk2, Fcer1g, Fer, Fes, Fgf10, Fgf14, Fgfr2, Fgr, Fmr1, Gab2, Gata2, Bloc1s1, Kat2a, Gem, Grik5, Grn, Hap…
GO:0009141	nucleoside triphosphate metabolic process	240	225	2.66607	1.6961e-26	1.55784e-24	Ada, Adk, Parp1, Ak1, Ak2, Ak4, Aldoa, Aldoc, Ampd3, Rhoa, Atp1b1, Atp5a1, Atp5b, Atp5c1, Atp5f1, Atp5g1, Atp5j, Atp5k, Atp6v1a, Atp6v1b2, Atp6v0a1, Atp7a, Atpif1, Bad, Bid, Bpgm, Tspo, Cbfa2t3, Entpd1, Entpd5, Cdk1, Coq7, Cox4i1, Cox5a, Cox5b, Cox6a1, Cox7c, Cox8a, Cycs, Dld, Eno2, Eno3, Fbp1, Fxn, Galt, Gapdh, Gapdhs, Gpd1, Galk1, Gnai3, Gpi1, Guk1, Hif1a, Hk1, Hk2, Hspa8, Ier3, Igf1, Ins2, Ins…
GO:0010498	proteasomal protein catabolic process	359	333	2.63785	2.04603e-26	1.8512e-24	Akt1, Birc2, Araf, Arntl, Aup1, Axin1, Btrc, Cbfa2t3, Ccnf, Cd2ap, Clock, Clu, Plk3, Dab2, Ddb1, Ddit3, Dvl1, Rhbdf1, Enc1, Fhit, Fmr1, Gba, Gclc, Gna12, Rack1, Gpx1, Hfe, Hsp90ab1, Alad, Smad7, Mdm2, Psmd7, Mtm1, Commd1, Nfe2l2, Pcbp2, Prkaca, Prkcg, Pkd1, Plaa, Plk1, Pml, Ppp2cb, Psen1, Psen2, Psmb5, Psmc1, Psmc2, Psmc3, Psmc5, Psmd4, Psme1, Psme2, Psme3, Rad23a, Rad23b, Rlim, Rnf4, Shh, Siah1a…
GO:0019637	organophosphate metabolic process	919	765	2.36726	2.38468e-26	2.12587e-24	Abca1, Acr, Ada, Adcy6, Adcy7, Adcy8, Adcy9, Adcyap1r1, Adk, Adnp, Parp1, Adrb2, Adsl, Adssl1, Adss, Ak1, Ak2, Ak4, Aldoa, Aldoc, Alox15, Ampd3, Prdx6, Aplp1, Apoe, Aqp1, Arf1, Rhoa, Atp1b1, Atp2b2, Atp5a1, Atp5b, Atp5c1, Atp5f1, Atp5g1, Atp5j, Atp5k, Atp6v1a, Atp6v1b2, Atp6v0a1, Atp7a, Atpif1, Bad, Bid, Bpgm, Tspo, Cacnb4, Cap1, Cbfa2t3, Cbr2, Cbs, Entpd1, Entpd2, Entpd5, Cd81, Cdk1, Cdc42, Chkb…
GO:1901135	carbohydrate derivative metabolic process	987	817	2.35399	2.88108e-26	2.53117e-24	Abca1, Acr, Ada, Adcy6, Adcy7, Adcy8, Adcy9, Adcyap1r1, Adk, Adnp, Parp1, Parp2, Adrb2, Adsl, Adssl1, Adss, Aga, Acan, Angpt1, Gla, Ak1, Ak2, Ak4, Aldoa, Aldoc, Akr1b3, Ampd3, Ap2a1, Aplp1, Apoe, Aprt, Aqp1, Arf4, Rhoa, Art5, Atp1b1, Atp2b2, Atp5a1, Atp5b, Atp5c1, Atp5f1, Atp5g1, Atp5j, Atp5k, Atp6v1a, Atp6v1b2, Atp6v0a1, Atp7a, Atpif1, Bad, Bax, Bcl2, Bgn, Bid, Bmp2, Bpgm, Tspo, Cacnb4, Cap1, Ct…
GO:0051338	regulation of transferase activity	772	667	2.45702	7.22371e-26	6.25041e-24	Abl1, Ace, Chrna7, Acvr2b, Adam17, Adam9, Adnp, Adora1, Adra2c, Angpt1, Agrn, Agt, Akt1, Alk, Ang, Prdx3, Fabp4, Apc, Aplp2, Apoe, Nr2f2, App, Rhoa, Hnrnpd, Axin1, Axin2, Bad, Bgn, Blm, Bmp2, Bmp4, Bmp7, Cab39, Casp3, Ctnnb1, Cav1, Cbl, Cbs, Ccna2, Ccnd1, Ccnd2, Ccnd3, Ccnk, Ccnt1, Cct2, Cct4, Cd24a, Cd4, Cd44, Cd81, Cdc25b, Cdc37, Cdc42, Cdk5, Cdk5r1, Cdkn1a, Cdkn1b, Cdkn2b, Cdkn2c, Cdkn2d, Chil…
GO:0006364	rRNA processing	173	169	2.77806	7.32067e-26	6.25041e-24	Bop1, Fbl, Frg1, Emg1, Tfb2m, Eif6, Rpsa, Ncl, Rrp1, Npm1, Npm3, Pdcd11, Pa2g4, Rpl10a, Rpl26, Rpl7, Rps14, Rps15, Rps16, Rps17, Rps19, Rps24, Rps6, Rps7, Rps8, Sart1, Snu13, Suv39h1, Utp4, Rnasel, Rpl7a, Rrp9, Imp4, Exosc5, Abt1, Exosc9, Exosc10, Ddx56, Nhp2, Krr1, Bysl, Rps28, Nop58, Ftsj3, Ddx21, Wdr46, C1d, Isg20, Wdr12, Rpl35a, Rrs1, Rcl1, Nsa2, Wbp11, Pes1, Utp3, Wbscr22, Pop4, Nop10, Rpl7l…
GO:0016569	covalent chromatin modification	514	464	2.56717	1.41561e-25	1.19186e-23	Aebp2, Apbb1, Atg5, Apobec1, Atm, Bcl6, Bmi1, Brca1, Brca2, Ctnnb1, Cbx2, Cbx3, Cbx4, Ccna2, Cdk1, Cdk2, Chek1, Crebbp, Ctbp1, Ctcf, Dapk3, Daxx, Ddb1, Dnmt1, Dnmt3a, Dnmt3b, Dr1, Phc1, Eed, Elk4, Epc1, Smarcad1, Eya1, Eya2, Eya3, Eya4, Ezh1, Ezh2, Fbl, Lpin1, Fmr1, Brd2, Gata2, Gata3, Usp15, Kat2a, Nr3c1, Trip12, Hist1h1d, Hcfc1, Hdac2, Hdac3, Hdac5, Hdac6, Hells, Hira, Hmg20b, Hr, Prmt2, Prmt1,…
GO:0080135	regulation of cellular response to stress	548	488	2.53244	1.84383e-25	1.53114e-23	Abl1, Adam17, Parp1, Akt1, Gfer, Apbb1, Apex1, Arntl, Atf4, Atm, Axin1, Axin2, Bak1, Bax, Bcl2l1, Bcl6, Bid, Blm, Bmp2, Bmpr1a, Brca1, Hyou1, Casp9, Ctnnb1, Cbs, Rb1cc1, Cd34, Cd36, Cd44, Cdc42, Cdk6, Cdkn2d, Cebpg, Chek1, Clu, Ackr3, Cntf, Creb3, Cry1, Dab2, Gadd45a, Ddx5, Dhfr, Dlg1, Dvl2, Dvl3, Dyrk1a, Edar, Egfr, Eif2ak3, Endog, Epha4, Ercc1, Chchd2, Mecom, Eya1, Eya2, Eya3, Eya4, F2rl1, Fas,…
GO:0009144	purine nucleoside triphosphate metabolic process	223	209	2.66527	3.51782e-25	2.88176e-23	Ada, Adk, Parp1, Ak1, Ak2, Ak4, Aldoa, Aldoc, Ampd3, Rhoa, Atp1b1, Atp5a1, Atp5b, Atp5c1, Atp5f1, Atp5g1, Atp5j, Atp5k, Atp6v1a, Atp6v1b2, Atp6v0a1, Atp7a, Atpif1, Bad, Bid, Bpgm, Tspo, Cbfa2t3, Entpd1, Entpd5, Cdk1, Coq7, Cox4i1, Cox5a, Cox5b, Cox6a1, Cox7c, Cox8a, Cycs, Dld, Eno2, Eno3, Fbp1, Fxn, Galt, Gapdh, Gapdhs, Gpd1, Galk1, Gnai3, Gpi1, Guk1, Hif1a, Hk1, Hk2, Hspa8, Ier3, Igf1, Ins2, Ins…
GO:0007018	microtubule-based movement	224	218	2.76764	4.32407e-25	3.495e-23	Ap3b1, Ap3b2, Ap3d1, Ap3s1, Ap3s2, App, Cep131, Bicd1, Cdc42, Ift81, Cln3, Cnih2, Dctn1, Dnah11, Dnah8, Dync1h1, Dync1i1, Dync1i2, Dst, Fmr1, Bloc1s1, Cfap20, Hap1, Htt, Hif1a, Hspb1, Kpnb1, Kif11, Kif13a, Kif13b, Kif16b, Kif17, Kif1a, Kif1b, Kif1c, Kif2a, Kif21a, Kif21b, Kif3a, Kif3b, Kif3c, Kif4, Kif5a, Kif5b, Kif5c, Kif7, Kif9, Kifc5b, Kifc2, Kifc3, Klc1, Klc2, Ktn1, Lamp1, Mak, Mecp2, Fyco1, …
GO:0044770	cell cycle phase transition	350	323	2.62443	5.15652e-25	4.113e-23	Acvr1, Acvr1b, Adam17, Aif1, Akt1, Apc, Apex1, Birc5, App, Atm, Bach1, Phb2, Bcl2, Bid, Blm, Brca1, Zfp36l1, Zfp36l2, Bub1, Bub1b, Calm1, Calm2, Calm3, Camk2a, Camk2b, Camk2g, Casp2, Ccna2, Ccnd1, Ccnd2, Ccne1, Ccne2, Ccng1, Cdc25a, Cdc25c, Cdk1, Cdc45, Cdk2, Cdk4, Cdk6, Cdkn1a, Cdkn1b, Cdkn1c, Cdkn2b, Cdkn2c, Cdkn2d, Chek1, Cirbp, Cit, Plk3, Cradd, Crebbp, Csnk2a1, Csnk2a2, Cyp1a1, Ddb1, Ddx3x, …
GO:1903829	positive regulation of cellular protein localization	363	335	2.62445	2.10461e-24	1.6569e-22	Parp1, Akt1, Akt2, Ank3, Apc, Arf6, Cep131, Bmp4, Bmp6, Bmpr1a, Brca1, Camk4, Cav2, Cct2, Cct3, Cct4, Cct5, Cct6a, Cct7, Cct8, Cd2ap, Cdk1, Cdc42, Cdh1, Cdk5, Cdk5r1, Cfl1, Chrm1, Plk3, Csnk2a2, Ctsk, Dab2, Dlg1, Dpp6, Ect2, Eda, Edar, Egf, Egfr, Eif2ak3, Emd, Stom, Epha2, Erbb2, Erbb4, Fyn, Fzd5, Gas6, Kat2a, Gli3, Rack1, Hcls1, Hdac3, Hes1, Hnrnpk, Hpca, Hspa1l, Hsp90ab1, Hsp90aa1, Hyal2, Igf1,…
GO:0009199	ribonucleoside triphosphate metabolic process	219	205	2.66201	2.7453e-24	2.13359e-22	Parp1, Ak1, Ak2, Ak4, Aldoa, Aldoc, Ampd3, Rhoa, Atp1b1, Atp5a1, Atp5b, Atp5c1, Atp5f1, Atp5g1, Atp5j, Atp5k, Atp6v1a, Atp6v1b2, Atp6v0a1, Atp7a, Atpif1, Bad, Bid, Bpgm, Tspo, Cbfa2t3, Entpd1, Entpd5, Cdk1, Coq7, Cox4i1, Cox5a, Cox5b, Cox6a1, Cox7c, Cox8a, Cycs, Dld, Eno2, Eno3, Fbp1, Fxn, Galt, Gapdh, Gapdhs, Gpd1, Galk1, Gnai3, Gpi1, Guk1, Hif1a, Hk1, Hk2, Hspa8, Ier3, Igf1, Ins2, Insr, Eif6, I…
GO:0044782	cilium organization	284	267	2.67358	4.76501e-24	3.61953e-22	Avil, Akap4, Atg5, Pcdh15, Cep131, Ift81, Dctn1, Asap1, Dnm2, Ehd1, Cfap20, Hap1, Htt, Foxj1, Cep250, Kif17, Kif3a, Lama5, Mak, Rab8a, Mns1, Map4, Sept2, Nek1, Neurl1a, Odf2, Pcm1, Pcnt, Nectin2, Rab17, Rab23, Rfx2, Rfx3, Rp1, Rpgr, Stil, Trove2, Tekt1, Ift88, Rsph1, Ube2b, Vdac3, Tekt2, B9d1, Spag6l, Tmem141, Ccdc39, Pibf1, Bbs1, Ahi1, Sept9, Celsr2, Atxn10, Lrrc6, Pqbp1, Ift20, Arl6, Arl3, Dynl…
GO:0044712	single-organism catabolic process	741	628	2.41014	4.77668e-24	3.61953e-22	Acadl, Acadm, Acadvl, Acads, Acox1, Ada, Adam15, Adh1, Adh5, Adora1, Adrb2, Gla, Akt1, Akt2, Abcd1, Aldoa, Aldoc, Mat1a, Prdx6, Aox1, Atg5, Apoe, Apoh, Arg2, Atpif1, Auh, Aup1, Bad, Bcat1, Bcat2, Bckdha, Bckdhb, Bckdk, Glb1, Bnip3, Bnip3l, Bpgm, Tspo, Cbfa2t3, Rb1cc1, Entpd1, Entpd2, Entpd5, Cdc37, Cdk4, Cdo1, Cnp, Cnr1, Cpt1a, Csnk2a2, Ctsb, Ctsk, Ctss, Cttn, Cyp19a1, Cyp1a1, Cyp1b1, Cyp46a1, Da…
GO:0044772	mitotic cell cycle phase transition	325	301	2.6338	4.87858e-24	3.6511e-22	Acvr1, Acvr1b, Adam17, Aif1, Akt1, Apc, Apex1, Birc5, App, Atm, Bach1, Phb2, Bcl2, Bid, Blm, Brca1, Zfp36l1, Zfp36l2, Bub1, Bub1b, Calm1, Calm2, Calm3, Camk2a, Camk2b, Camk2g, Casp2, Ccna2, Ccnd1, Ccnd2, Ccne1, Ccne2, Ccng1, Cdc25a, Cdc25c, Cdk1, Cdc45, Cdk2, Cdk4, Cdk6, Cdkn1a, Cdkn1b, Cdkn1c, Cdkn2b, Cdkn2c, Cdkn2d, Chek1, Cit, Plk3, Cradd, Crebbp, Csnk2a1, Csnk2a2, Cyp1a1, Ddb1, Ddx3x, E2f1, E…
GO:0009205	purine ribonucleoside triphosphate metabolic process	215	201	2.65863	6.18612e-24	4.5732e-22	Parp1, Ak1, Ak2, Ak4, Aldoa, Aldoc, Ampd3, Rhoa, Atp1b1, Atp5a1, Atp5b, Atp5c1, Atp5f1, Atp5g1, Atp5j, Atp5k, Atp6v1a, Atp6v1b2, Atp6v0a1, Atp7a, Atpif1, Bad, Bid, Bpgm, Tspo, Cbfa2t3, Entpd1, Entpd5, Cdk1, Coq7, Cox4i1, Cox5a, Cox5b, Cox6a1, Cox7c, Cox8a, Cycs, Dld, Eno2, Eno3, Fbp1, Fxn, Galt, Gapdh, Gapdhs, Gpd1, Galk1, Gnai3, Gpi1, Guk1, Hif1a, Hk1, Hk2, Hspa8, Ier3, Igf1, Ins2, Insr, Eif6, I…
GO:0007264	small GTPase mediated signal transduction	388	360	2.63859	1.09536e-23	8.00006e-22	Aatk, Abca1, Abl2, Adcyap1r1, Adra1a, Aif1, Apoe, Arf1, Arf2, Arf3, Arf4, Arf5, Arf6, Rhoa, Arhgdib, Arl4a, Bcl6, Bnip2, Cdc42, Arhgap31, Cdh13, Cdh2, Celsr1, Chm, Chml, Chuk, Col3a1, Col1a2, Crk, Csf1, Dab1, Dbnl, Dnm2, Dnmt1, Dok1, Dok2, Ect2, Ednra, Eps8, Erbb2, Fgd6, F2r, F2rl1, Fbp1, Fgd1, Fgf10, Foxm1, Flot1, Gdi1, Gdi2, Gna12, Gna13, Gpr65, Lpar1, Adgrg1, Grb2, Hmox1, Hras, Igf1, Kpnb1, It…
GO:0000902	cell morphogenesis	957	815	2.42184	1.62063e-23	1.16956e-21	Aatk, Abi1, Abl1, Abl2, Chrna7, Chrnb2, Actb, Add1, Adnp, Agrn, Ahr, Alcam, Aldoa, Ank3, Anxa7, Apbb1, Apbb2, Apc, Apoe, App, Ar, Arc, Rhoa, Rnd2, Artn, Atp2b2, Atp7a, Pcdh15, Bcl2, Bcl6, Bmp7, Bmpr1b, Bmpr2, C1qbp, Cacna1a, Ddr1, Calr, Camk2a, Camk2b, Cap1, Capzb, Cask, Ctnna2, Ctnnb1, Runx3, Cdc42, Cdh1, Cdh11, Cdh2, Cdh4, Cdk5, Cdk5r1, Cfl1, Chl1, Cit, Coro1a, Cldn3, Clu, Cxcr4, Ccr5, Cnp, Cob…
GO:0051493	regulation of cytoskeleton organization	430	390	2.57927	2.16568e-23	1.54451e-21	Abl1, Actn2, Add1, Add2, Avil, Agrn, Alox15, Apc, Arf1, Arf6, Rhoa, Rhod, Arhgap6, Arhgdib, Arpc1b, Cep131, Capg, Capn2, Capn6, Capza1, Capza2, Capza3, Capzb, Ctnnb1, Cav1, Ccnf, Cd2ap, Cdk5r1, Cdkn1b, Celsr1, Cfl1, Cfl2, Chek1, Cit, Coro1a, Crk, Csf1r, Ctsl, Cttn, Dapk3, Dctn1, Dlg1, Dst, Mapre1, S1pr1, Efna5, Eln, Mark2, Epha1, Epha3, Epha5, Eps8, Evl, F2rl1, Fscn1, Fer, Fes, Fgf13, Fgr, Ctgf, …
GO:0043161	proteasome-mediated ubiquitin-dependent protein catabolic process	323	299	2.6325	2.42486e-23	1.70924e-21	Akt1, Birc2, Araf, Arntl, Aup1, Axin1, Btrc, Cbfa2t3, Ccnf, Cd2ap, Clock, Clu, Plk3, Dab2, Ddb1, Ddit3, Dvl1, Fhit, Gba, Gclc, Gna12, Rack1, Hfe, Hsp90ab1, Smad7, Mdm2, Psmd7, Mtm1, Commd1, Nfe2l2, Pcbp2, Plaa, Plk1, Pml, Ppp2cb, Psen1, Psen2, Psmb5, Psmc1, Psmc2, Psmc3, Psmc5, Psmd4, Rad23a, Rad23b, Rlim, Rnf4, Shh, Siah1a, Smarcc1, Plk2, Spop, Aurka, Tbl1x, Skp1a, Tnfaip1, Hsp90b1, Ube2i, Ube2a…
GO:0097190	apoptotic signaling pathway	578	499	2.45512	3.77377e-23	2.62949e-21	Acvr1, Acvr1b, Parp1, Parp2, Agt, Akt1, Slc25a5, Anxa6, Apaf1, Ar, Atf3, Atf4, Atm, Atp2a1, Atp7a, Atpif1, Bad, Bak1, Bax, Bcl10, Bcl2, Bcl2l1, Bcl2l2, Bcl3, Bex3, Bid, Bik, Bcl2l11, Bmi1, Bmp4, Bmpr1b, Bnip3, Bnip3l, Brca1, Brca2, Birc6, Bub1, Hyou1, Camk2b, Casp12, Casp2, Casp3, Casp8, Casp9, Ctnna1, Ctnnb1, Cav1, Runx3, Rb1cc1, Cd24a, Cd28, Cd44, Cdk11b, Cdkn1a, Cdkn2d, Cebpb, Cflar, Clu, Ackr…
GO:0071826	ribonucleoprotein complex subunit organization	192	184	2.72532	4.57653e-23	3.1526e-21	Atm, Bicd1, C1qbp, Noct, Cirbp, Clns1a, Celf1, Ddx3x, Ddx6, Dync1h1, Eif3a, Celf2, Srsf10, Grb7, Hsp90ab1, Hsp90aa1, Eif6, Kif5b, Klc1, Rpsa, Eif2d, Rps2, Cnot7, Rbmx, Rbmxl1, Rpl6, Rps14, Rps15, Rps17, Rps19, Sf3a2, Sart1, Atxn2, Snrpc, Snrpb, Snrpd1, Srpk1, Srpk2, Snu13, Strap, Surf6, Tarbp2, Rpl13a, Zrsr2, Usp4, Eif4h, Nufip1, Txnl4a, Prmt5, Lsm2, Prpf19, Usp39, Limd1, Abt1, Lsm4, Ddx39b, Sart…
GO:0072657	protein localization to membrane	414	374	2.56905	4.71966e-23	3.21467e-21	Macf1, Actn2, Adcy6, Adora1, Agrn, Akt1, Akt2, Ank1, Ank3, Ap2m1, Ap3d1, Apoe, Ar, Arf6, Atp1b1, Atp1b3, Bax, Bcl2l1, Bid, Bsg, Cacna1a, Cacnb1, Cacnb2, Cacnb3, Anxa2, Capn3, Cask, Cdh1, Cdh2, Cdk5, Cdk5r1, Chm, Cln3, Cpe, Csk, Dab2, Dlg1, Dlg4, Dpp6, Dvl1, Egfr, Emp2, Epb41l3, Stom, Epha2, Erbb2, Fcer1g, Fgf13, Flot1, Flot2, Folr1, Folr2, Fyn, Gas6, Gdi1, Glrb, Rack1, Grik2, Grik5, Grin2b, Hgs, …
GO:0051186	cofactor metabolic process	345	310	2.55531	4.90244e-23	3.30207e-21	Alas1, Alas2, Aldoa, Aldoc, Akr1b3, Mat1a, Ank1, Atpif1, Bpgm, Cbfa2t3, Cbr1, Cbr2, Entpd5, Coq7, Cpox, Cs, Cyp1a1, Pcbd1, Dgat1, Dhfr, Dld, Dnmt1, Eno2, Eno3, Fasn, Fbp1, Fdx1, Fdxr, Fech, Akr1b8, Fmo1, Folr1, Fpgs, Fxn, G6pdx, Galt, Gamt, Gapdh, Gapdhs, Gart, Gch1, Gpd1, Gpd2, Galk1, Gnmt, Gpam, Gpi1, Hebp1, Hif1a, Hk1, Hk2, Hmbs, Hmgcl, Hmgcr, Hmox1, Hmox2, Hnf4a, Eif2ak1, Hsd11b1, Hsd17b4, Id…
GO:0007346	regulation of mitotic cell cycle	429	385	2.55214	5.95795e-23	3.96891e-21	Abl1, Adam17, Aif1, Akt1, Apc, Apex1, Birc5, App, Atf2, Atm, Phb2, Bcl2, Bcl2l1, Bid, Blm, Bmp4, Bmp7, Brca1, Brca2, Zfp36l1, Zfp36l2, Btg3, Bub1, Bub1b, Casp2, Ctnnb1, Ccna2, Ccnd1, Ccnd2, Ccng1, Cd28, Cdc25b, Cdk1, Cdk11b, Cdc42, Cdc45, Cdk2, Cdk4, Cdk6, Cdkn1a, Cdkn1b, Cdkn1c, Cdkn2b, Chek1, Cit, Plk3, Cradd, Crebbp, Csnk2a1, Csnk2a2, Cyp1a1, Dapk3, Ddb1, Gadd45a, Ddx3x, Dlg1, E2f1, E4f1, Edn3…
GO:0009161	ribonucleoside monophosphate metabolic process	224	208	2.64068	6.89586e-23	4.54377e-21	Ada, Parp1, Adsl, Adssl1, Adss, Ak1, Ak2, Ak4, Aldoa, Aldoc, Ampd3, Rhoa, Atp1b1, Atp5a1, Atp5b, Atp5c1, Atp5f1, Atp5g1, Atp5j, Atp5k, Atp6v1a, Atp6v1b2, Atp6v0a1, Atp7a, Atpif1, Bad, Bid, Bpgm, Tspo, Cbfa2t3, Entpd1, Entpd5, Cdk1, Coq7, Cox4i1, Cox5a, Cox5b, Cox6a1, Cox7c, Cox8a, Cycs, Dld, Eno2, Eno3, Fbp1, Fxn, Galt, Gapdh, Gapdhs, Gart, Gpd1, Galk1, Gpi1, Guk1, Hif1a, Hk1, Hk2, Hprt, Hspa8, I…
GO:0042176	regulation of protein catabolic process	324	299	2.62438	7.88035e-23	5.13663e-21	Adam9, Akt1, Apc, Apoe, Araf, Arntl, Atpif1, Axin1, Btrc, Anxa2, Cbfa2t3, Cd81, Cdc42, Clu, Plk3, Csnk2a1, Cst3, Ctsc, Dab2, Dvl1, Egf, Egfr, Rhbdf1, Ptk2, Faf1, Fhit, Fmr1, Fyn, Gba, Gja1, Gclc, Gna12, Rack1, Gpc3, Gpld1, Gpx1, Grin2a, Hfe, Hsp90ab1, Ier3, Ins2, Itch, Lats1, Alad, Smad3, Smad4, Smad7, Mdm2, Mdm4, Msn, Mtm1, Commd1, Nedd4, Nos2, Nsf, Oaz1, Oaz2, Odc1, Furin, Phb, Prkaca, Prkcg, P…
GO:0032386	regulation of intracellular transport	497	441	2.52338	8.34063e-23	5.37882e-21	Abca2, Parp1, Angpt1, Akap1, Akt2, Ank3, Apod, Arf1, Atp2a2, Atpif1, Axin1, Axin2, Cep131, Bard1, Bmp4, Bmp6, Bmpr1a, Bnip3l, Brca1, Anxa2, Camk4, Cd36, Cd84, Cdk1, Cdc42, Cdh1, Cdh3, Cdk5, Cdk5r1, Cdkn1a, Chrm1, Cnih2, Plk3, Creb3, Cryab, Csnk2a2, Ctsk, Dab2, Ddx5, Dnm1, Ect2, Eda, Edar, Egf, Egfr, Ei24, Emd, Stom, Erbb2, Erbb4, Faf1, Fcer1g, Fer, Fes, Fgf14, Fgr, Fmr1, Fyn, Fzd1, Fzd5, Fzd7, Ga…
GO:0022604	regulation of cell morphogenesis	452	410	2.57956	9.11317e-23	5.81516e-21	Aatk, Abl1, Chrnb2, Adnp, Agrn, Aldoa, Anxa7, Apoe, Arc, Rnd2, Bmpr2, C1qbp, Cacna1a, Calr, Camk2b, Capzb, Cask, Cdh2, Cdh4, Cdk5, Cdk5r1, Cfl1, Cit, Coro1a, Ccr5, Coch, Cpne6, Crabp2, Bcar1, Crk, Crkl, Dpysl2, Csf1r, Cttn, Cux1, Cux2, Dab1, Dab2, Dapk3, Diaph1, Dlg1, Dnm2, Dscam, Eef2k, Efna1, Efna5, Eif4g2, Mark2, Enam, Epb41l2, Epb41l3, Epb42, Epha4, Epha7, Ephb2, Ephb3, Eps8, Bcl11a, Ptk2, Fb…
GO:0016570	histone modification	411	374	2.5878	1.76592e-22	1.1151e-20	Apbb1, Atg5, Atm, Bcl6, Bmi1, Brca1, Brca2, Ctnnb1, Ccna2, Cdk1, Cdk2, Chek1, Crebbp, Ctbp1, Ctcf, Daxx, Ddb1, Dnmt1, Dnmt3b, Dr1, Phc1, Eed, Elk4, Epc1, Smarcad1, Eya1, Eya2, Eya3, Eya4, Ezh1, Ezh2, Fbl, Lpin1, Fmr1, Gata2, Gata3, Usp15, Kat2a, Trip12, Hist1h1d, Hcfc1, Hdac2, Hdac3, Hdac5, Hdac6, Hr, Prmt2, Prmt1, Irf4, Jak2, Jarid2, Ldb1, Lef1, Lif, Smad4, Mbd3, Mecp2, Men1, Msl3, Mtf2, Mthfr, …
GO:0009167	purine ribonucleoside monophosphate metabolic process	221	205	2.63792	2.15243e-22	1.34516e-20	Ada, Parp1, Adsl, Adssl1, Adss, Ak1, Ak2, Ak4, Aldoa, Aldoc, Ampd3, Rhoa, Atp1b1, Atp5a1, Atp5b, Atp5c1, Atp5f1, Atp5g1, Atp5j, Atp5k, Atp6v1a, Atp6v1b2, Atp6v0a1, Atp7a, Atpif1, Bad, Bid, Bpgm, Tspo, Cbfa2t3, Entpd1, Entpd5, Cdk1, Coq7, Cox4i1, Cox5a, Cox5b, Cox6a1, Cox7c, Cox8a, Cycs, Dld, Eno2, Eno3, Fbp1, Fxn, Galt, Gapdh, Gapdhs, Gart, Gpd1, Galk1, Gpi1, Guk1, Hif1a, Hk1, Hk2, Hprt, Hspa8, I…
GO:0045786	negative regulation of cell cycle	414	372	2.55531	2.22044e-22	1.3735e-20	Abl1, Ak1, Apbb1, Apbb2, Apc, Birc5, Nr2f2, Rhob, Atf2, Atm, Bcl2, Bcl2l1, Blm, Bmp2, Bmp4, Bmp7, Brca1, Zfp36l1, Zfp36l2, Btg3, Bub1, Bub1b, Bub3, Calr, Casp2, Casp3, Cast, Ctnnb1, Runx3, Ccnd1, Ccnf, Ccng1, Ccnk, Cdk1, Cdk4, Cdk5, Cdk5r1, Cdk6, Cdkn1a, Cdkn1b, Cdkn1c, Cdkn2b, Cdkn2c, Cdkn2d, Cebpa, Chek1, Clock, Plk3, Cradd, Cry1, Csnk2a1, Csnk2a2, Smc3, Gadd45a, Ddit3, Dlg1, E2f1, Egfr, Ptprv,…
GO:0006399	tRNA metabolic process	147	145	2.80512	2.36162e-22	1.44607e-20	Trdmt1, Aimp1, Fbl, Hsd17b10, Hars, Mettl1, Sars, Ssb, Vars, Wars, Farsb, Cars, Rtcb, Nsun2, Adat1, Polg2, Trmt10c, Rpp30, Ftsj1, Pus1, Wdr4, Qtrt1, Dtd1, Tsen34, 1110008L16Rik, Pop4, Lage3, Osgep, Exosc3, Dus2, Farsa, Thg1l, Tsen15, Adat2, Trmt6, Ctu2, Trit1, Cdk5rap1, Pus3, Rpp14, Zbtb8os, Ears2, Alkbh8, Trmt112, Rpp21, Pop1, Dalrd3, 2700060E02Rik, Urm1, Trmt12, Mto1, Elac2, Dus1l, Tyw5, Vars2,…
GO:0060271	cilium assembly	265	249	2.67211	2.94452e-22	1.78497e-20	Avil, Akap4, Atg5, Pcdh15, Cep131, Ift81, Dctn1, Asap1, Dnm2, Ehd1, Cfap20, Hap1, Htt, Foxj1, Cep250, Kif3a, Lama5, Mak, Rab8a, Mns1, Map4, Sept2, Nek1, Neurl1a, Odf2, Pcm1, Pcnt, Rab17, Rab23, Rfx2, Rfx3, Rp1, Rpgr, Stil, Trove2, Tekt1, Ift88, Rsph1, Ube2b, Vdac3, Tekt2, B9d1, Spag6l, Tmem141, Ccdc39, Pibf1, Bbs1, Ahi1, Sept9, Celsr2, Atxn10, Lrrc6, Pqbp1, Ift20, Arl6, Arl3, Dynll1, Ick, Parva, …
GO:0010564	regulation of cell cycle process	496	438	2.51127	3.54037e-22	2.12492e-20	Adam17, Aif1, Akt1, Apc, Apex1, Birc5, App, Rhoa, Atm, Axin2, Cep131, Phb2, Bcl2, Bid, Blm, Bmp4, Bmp7, Brca1, Brca2, Zfp36l1, Zfp36l2, Birc6, Bub1, Bub1b, Calr, Camk2b, Casp2, Cast, Ctnnb1, Ccna2, Ccnd1, Ccnd2, Ccnf, Ccng1, Ccnk, Cd28, Cdc25b, Cdk1, Cdk11b, Cdc42, Cdc45, Cdk2, Cdk4, Cdk5r1, Cdk6, Cdkn1a, Cdkn1b, Cdkn1c, Cdkn2b, Cdkn2d, Chek1, Cirbp, Cit, Plk3, Cradd, Crebbp, Csnk2a1, Csnk2a2, Sm…
GO:0030029	actin filament-based process	651	568	2.48123	3.82082e-22	2.27077e-20	Abi1, Abl1, Abl2, Acta1, Actb, Actg1, Actn2, Add1, Add2, Avil, Aif1, Akap2, Alox15, Apbb1, Apbb2, Aqp1, Arf1, Arf6, Rhoa, Rhod, Arhgap6, Arhgdib, Arpc1b, Atp1a1, Pcdh15, Bcl2, Bcl6, Cacna1c, Cacna1d, Cacna1g, Cacna2d1, Cacnb2, Calr, Cap1, Capg, Capn3, Capza1, Capza2, Capza3, Capzb, Ctnna1, Cav1, Cd2ap, Cdc42, Cdk5, Cdk5r1, Celsr1, Cfl1, Cfl2, Cflar, Cit, Coro1a, Cln3, Cnn1, Cnn2, Cobl, Bcar1, Crk…
GO:0016197	endosomal transport	224	215	2.72955	6.52209e-22	3.83854e-20	Abca1, Actn2, Ankfy1, Ap1g1, Ap1m1, Ap1s1, Ap3d1, Ap4m1, Arf1, Rhob, Cacng2, Cd63, Cdc42, Coro1a, Dab2, Dctn1, Ehd1, Emp2, Eps15, Evi5, Fcgr2b, Aktip, Bloc1s1, Lrp2, Htt, Hgs, Ighm, Kif13a, Kif16b, Lyst, Mgrn1, Msn, Mtm1, Bloc1s5, Commd1, Nsg1, Nsg2, Bloc1s6, Pikfyve, Rab10, Rab11b, Rab12, Rab17, Rab5b, Rab5c, Rab6a, Dennd5a, Rab7, Rdx, Trim27, Vps4b, Snap25, Snapin, Sorl1, Sort1, Src, Tsg101, Tg…
GO:0009126	purine nucleoside monophosphate metabolic process	222	205	2.62604	8.86792e-22	5.16898e-20	Ada, Parp1, Adsl, Adssl1, Adss, Ak1, Ak2, Ak4, Aldoa, Aldoc, Ampd3, Rhoa, Atp1b1, Atp5a1, Atp5b, Atp5c1, Atp5f1, Atp5g1, Atp5j, Atp5k, Atp6v1a, Atp6v1b2, Atp6v0a1, Atp7a, Atpif1, Bad, Bid, Bpgm, Tspo, Cbfa2t3, Entpd1, Entpd5, Cdk1, Coq7, Cox4i1, Cox5a, Cox5b, Cox6a1, Cox7c, Cox8a, Cycs, Dld, Eno2, Eno3, Fbp1, Fxn, Galt, Gapdh, Gapdhs, Gart, Gpd1, Galk1, Gpi1, Guk1, Hif1a, Hk1, Hk2, Hprt, Hspa8, I…
GO:0051169	nuclear transport	405	365	2.56294	1.3478e-21	7.78128e-20	Adam10, Parp1, Angpt1, Agt, Akap1, Akt1, Apod, Arntl, Axin1, Axin2, Bach2, Bard1, Phb2, Bcl3, Bcl6, Bmp4, Bmp6, Bmpr1a, Brca1, Calr, Camk4, Cd36, Cdk1, Cdh1, Cdk5, Cdkn1a, Cfl1, Cited1, Creb3, Cry2, Dab2, Dag1, Ddx5, Ect2, Eda, Edar, Egf, Egfr, Egr2, Ei24, Emd, Erbb4, F2r, Faf1, Srsf10, Fgf9, Frat1, Fzd1, Fzd7, Gas6, Gli3, Gnaq, Hcls1, Hdac3, Hes1, Hhex, Hnf4a, Hspa8, Hsp90ab1, Hsp90aa1, Hspa9, H…
GO:0022618	ribonucleoprotein complex assembly	181	173	2.71812	1.51815e-21	8.68211e-20	Atm, Bicd1, C1qbp, Noct, Cirbp, Clns1a, Celf1, Ddx3x, Ddx6, Dync1h1, Eif3a, Celf2, Srsf10, Grb7, Hsp90ab1, Hsp90aa1, Eif6, Rpsa, Eif2d, Rps2, Cnot7, Rbmx, Rbmxl1, Rpl6, Rps14, Rps15, Rps17, Rps19, Sf3a2, Sart1, Atxn2, Snrpc, Snrpb, Snrpd1, Srpk1, Srpk2, Snu13, Strap, Surf6, Tarbp2, Rpl13a, Zrsr2, Usp4, Eif4h, Nufip1, Txnl4a, Prmt5, Lsm2, Prpf19, Usp39, Limd1, Abt1, Lsm4, Ddx39b, Sart3, Ddx20, Rps…
GO:0043549	regulation of kinase activity	673	580	2.45083	1.54607e-21	8.75916e-20	Abl1, Ace, Chrna7, Acvr2b, Adam17, Adam9, Adnp, Adora1, Adra2c, Angpt1, Agrn, Agt, Akt1, Alk, Ang, Prdx3, Fabp4, Apc, Aplp2, Apoe, Nr2f2, App, Rhoa, Axin1, Axin2, Bad, Bgn, Blm, Bmp2, Bmp4, Bmp7, Cab39, Casp3, Cav1, Cbl, Cbs, Ccna2, Ccnd1, Ccnd2, Ccnd3, Ccnk, Ccnt1, Cd24a, Cd4, Cd44, Cd81, Cdc25b, Cdc37, Cdc42, Cdk5, Cdk5r1, Cdkn1a, Cdkn1b, Cdkn2b, Cdkn2c, Cdkn2d, Chil1, Cish, Socs3, Clu, Csf1, C…
GO:0009123	nucleoside monophosphate metabolic process	231	212	2.6099	1.68868e-21	9.47851e-20	Ada, Parp1, Adsl, Adssl1, Adss, Ak1, Ak2, Ak4, Aldoa, Aldoc, Ampd3, Rhoa, Atp1b1, Atp5a1, Atp5b, Atp5c1, Atp5f1, Atp5g1, Atp5j, Atp5k, Atp6v1a, Atp6v1b2, Atp6v0a1, Atp7a, Atpif1, Bad, Bid, Bpgm, Tspo, Cbfa2t3, Entpd1, Entpd5, Cdk1, Coq7, Cox4i1, Cox5a, Cox5b, Cox6a1, Cox7c, Cox8a, Cycs, Dld, Eno2, Eno3, Fbp1, Fxn, Galt, Gapdh, Gapdhs, Gart, Gpd1, Galk1, Gpi1, Guk1, Hif1a, Hk1, Hk2, Hprt, Hspa8, I…
GO:0031647	regulation of protein stability	234	221	2.68582	1.76274e-21	9.80342e-20	Apbb1, Apbb2, Atp1b1, Atp1b2, Atp1b3, Phb2, Bcl2, Bmp2, Btrc, Calr, Cct2, Cct3, Cct4, Cct5, Cct6a, Cct7, Cct8, Cd81, Cdc37, Cdc42, Cdk7, Clu, Creb1, Cryab, Ctsh, Dpm2, Dvl1, Dvl3, Flot1, Flot2, Gapdh, Kat2a, Gnaq, Hcfc1, Hdac3, Hdac6, Htt, Hspa8, Hspd1, Hsp90aa1, Id1, Igf1, Kcnu1, Kras, Lamp1, Lamp2, Lss, Smad3, Smad7, Mdm2, Commd1, Nf2, Nlk, Npm1, Per3, Pfn1, Pfn2, Phb, Pik3r1, Pim1, Pim2, Prkd1…
GO:0030036	actin cytoskeleton organization	578	507	2.49448	2.10624e-21	1.16073e-19	Abi1, Abl1, Abl2, Acta1, Actb, Actg1, Actn2, Add1, Add2, Avil, Aif1, Akap2, Alox15, Aqp1, Arf1, Arf6, Rhoa, Rhod, Arhgap6, Arhgdib, Arpc1b, Pcdh15, Bcl2, Bcl6, Calr, Cap1, Capg, Capn3, Capza1, Capza2, Capza3, Capzb, Ctnna1, Cd2ap, Cdc42, Cdk5, Cdk5r1, Celsr1, Cfl1, Cfl2, Cflar, Cit, Coro1a, Cln3, Cnn1, Cnn2, Cobl, Bcar1, Crk, Csf1r, Csrp1, Ctsl, Cttn, Cxadr, Dapk3, Diaph1, Dlg1, S1pr1, Efna5, Eln…
GO:0031400	negative regulation of protein modification process	533	467	2.49167	2.80681e-21	1.52717e-19	Abl1, Chrna7, Angpt1, Akap1, Akt1, Fabp4, Apc, Atg5, Apoe, Nr2f2, Atf3, Bag1, Bak1, Bax, Bgn, Bmp4, Bmp7, Brca1, Tspo, Capn3, Casp3, Ctnnb1, Cav1, Cbl, Cdk5, Cdkn1a, Cdkn1b, Cdkn2c, Cish, Socs3, Cry1, Cry2, Csk, Ctbp1, Dab2, Dag1, Dcn, Gadd45a, Dlg1, Dmd, Dnmt1, Dnmt3b, Dvl1, Eif3a, Eng, Epha1, Mecom, F2rl1, Fbln1, Fem1a, Fkbp1a, Fkbp1b, Fkbp8, Foxm1, Fyn, G6pdx, Gba, Gfra2, Gclc, Gnaq, Rack1, Gp…
GO:0070201	regulation of establishment of protein localization	824	693	2.3917	2.82156e-21	1.52717e-19	Abl1, Abl2, Adam9, Parp1, Angpt1, Agt, Akap1, Akt1, Akt2, Ang, Ank3, Anxa4, Anxa5, Apbb1, Atg5, Birc5, Apod, Ar, Arf1, Arf6, Arntl, Atpif1, Axin1, Axin2, Cep131, Bad, Bard1, Bcl2l1, Bmp4, Bmp6, Bmpr1a, Bnip3l, Brca1, Btn1a1, Cacna1e, Camk4, Cask, Casp1, Casr, Cct2, Cct4, Cct5, Cct6a, Cct7, Cct8, Cd14, Cd2, Cd34, Cd36, Cd38, Cd84, Cdk1, Cdc42, Cdh1, Cdk5, Cdk5r1, Cdkn1a, Cftr, Chrm1, Chuk, Clock, …
GO:0051656	establishment of organelle localization	367	334	2.5881	2.89211e-21	1.5515e-19	Ap2m1, Ap3b1, Ap3b2, Ap3d1, Ap3s1, Ap3s2, Birc5, Arf1, Rab27a, Atm, Atp2a2, Bicd1, Brca2, Btk, Cacna1a, Canx, Ctnnb1, Cd24a, Cd84, Cdc42, Cdh3, Cdk5, Cenpa, Cenpc1, Chga, Cln3, Cnih2, Cplx2, Dpysl2, Dctn1, Dlg1, Dync1h1, Dync1i1, Dnm1, Doc2b, Stx2, Eya1, Ptk2, Fcer1g, Fer, Fes, Fgf10, Fgf14, Fgfr2, Fgr, Fmr1, Gab2, Gata2, Bloc1s1, Gem, Grik5, Grn, Hap1, Htt, Hif1a, Hmox1, Ikbkg, Il13ra2, Il4ra, K…
GO:0000375	RNA splicing, via transesterification reactions	215	203	2.68508	4.1763e-21	2.22077e-19	Aqr, C1qbp, Clns1a, Celf1, Dhx15, Ddx5, Dyrk1a, Khdrbs3, Celf2, Srsf10, Fmr1, Hnrnpc, Hnrnpa1, Hnrnpk, Hnrnpl, Hspa8, Magoh, Npm1, Ptbp1, Rbm4, Rbmx, Rbmxl1, Rbpms, Rnps1, Khdrbs1, Sf3a2, Sart1, Srsf2, Srsf3, Tra2b, Snrpc, Snrnp70, Snrpb, Snrpb2, Snrpd1, Snrpe, Snrpn, Son, Srpk1, Srpk2, Snu13, Strap, Tia1, Zrsr1, Zrsr2, U2af2, Usp4, Wbp4, Sf1, Zfp64, Txnl4a, Prmt5, Lsm2, Prpf19, Usp39, Lsm4, Srrm…
GO:0006913	nucleocytoplasmic transport	401	361	2.56014	4.24653e-21	2.23848e-19	Adam10, Parp1, Angpt1, Agt, Akap1, Akt1, Apod, Arntl, Axin1, Axin2, Bach2, Bard1, Phb2, Bcl3, Bcl6, Bmp4, Bmp6, Bmpr1a, Brca1, Calr, Camk4, Cd36, Cdk1, Cdh1, Cdk5, Cdkn1a, Cfl1, Cited1, Creb3, Cry2, Dab2, Dag1, Ddx5, Ect2, Eda, Edar, Egf, Egfr, Egr2, Ei24, Emd, Erbb4, F2r, Faf1, Srsf10, Fgf9, Frat1, Fzd1, Fzd7, Gas6, Gli3, Gnaq, Hcls1, Hdac3, Hes1, Hhex, Hnf4a, Hspa8, Hsp90ab1, Hsp90aa1, Hspa9, H…
GO:0006457	protein folding	153	148	2.75087	5.10737e-21	2.66904e-19	Aip, B2m, Bag1, Pdia4, Calr, Canx, Cct2, Cct3, Cct4, Cct5, Cct6a, Cct6b, Cct7, Cct8, Entpd5, Cdc37, Clgn, Clu, Cryab, Dffa, Dnajc1, Fkbp1a, Fkbp1b, Fkbp2, Fkbp4, Fkbp5, Fkbp10, Fkbp7, Fkbp8, Pdia3, Pfdn6, H2-DMa, H2-DMb1, H2-DMb2, Hspa8, Hspa1l, Dnaja1, Hsph1, Hspb1, Hspd1, Hspa2, Hsp90ab1, Hsp90aa1, Hspa9, Hspe1, Cd74, Fyco1, Grpel1, Grpel2, Nktr, Nudc, Hspa4l, P4hb, Pfdn2, Ppib, Ppic, Pex19, Ra…
GO:0000377	RNA splicing, via transesterification reactions with bulged adenosine as nucleophile	214	202	2.68434	5.58732e-21	2.87037e-19	Aqr, C1qbp, Clns1a, Celf1, Dhx15, Ddx5, Dyrk1a, Khdrbs3, Celf2, Srsf10, Fmr1, Hnrnpc, Hnrnpa1, Hnrnpk, Hnrnpl, Hspa8, Magoh, Npm1, Ptbp1, Rbm4, Rbmx, Rbmxl1, Rbpms, Rnps1, Khdrbs1, Sf3a2, Sart1, Srsf2, Srsf3, Tra2b, Snrpc, Snrnp70, Snrpb, Snrpb2, Snrpd1, Snrpe, Snrpn, Son, Srpk1, Srpk2, Snu13, Strap, Tia1, Zrsr1, Zrsr2, U2af2, Usp4, Wbp4, Sf1, Zfp64, Txnl4a, Prmt5, Lsm2, Prpf19, Usp39, Lsm4, Srrm…
GO:0000398	mRNA splicing, via spliceosome	214	202	2.68434	5.58732e-21	2.87037e-19	Aqr, C1qbp, Clns1a, Celf1, Dhx15, Ddx5, Dyrk1a, Khdrbs3, Celf2, Srsf10, Fmr1, Hnrnpc, Hnrnpa1, Hnrnpk, Hnrnpl, Hspa8, Magoh, Npm1, Ptbp1, Rbm4, Rbmx, Rbmxl1, Rbpms, Rnps1, Khdrbs1, Sf3a2, Sart1, Srsf2, Srsf3, Tra2b, Snrpc, Snrnp70, Snrpb, Snrpb2, Snrpd1, Snrpe, Snrpn, Son, Srpk1, Srpk2, Snu13, Strap, Tia1, Zrsr1, Zrsr2, U2af2, Usp4, Wbp4, Sf1, Zfp64, Txnl4a, Prmt5, Lsm2, Prpf19, Usp39, Lsm4, Srrm…
GO:0006403	RNA localization	175	170	2.76256	6.29688e-21	3.2077e-19	Atm, Zfp36l1, Cct2, Cct3, Cct4, Cct5, Cct6a, Cct7, Cct8, Cpeb1, Ddx19a, Srsf10, Fbl, Flot1, Fmr1, Htt, Hhex, Hnrnpa1, Eif6, Khsrp, Kif5c, Rpsa, Magoh, Myo1c, Npm1, Nup62, Nup88, Qk, Ran, Ranbp1, Ranbp2, Rasl2-9, Rps15, Ruvbl2, Khdrbs1, Srsf3, Sem1, Slbp, Ssb, Stau1, Supt6, Tcp1, Alyref, Terf1, Tnks, Tst, Yy1, Zfp36, G3bp2, Abce1, Zfp385a, Stau2, Ddx25, Exosc10, Nhp2, Nxf1, Hnrnpa2b1, Ddx39b, Akap…
GO:0046034	ATP metabolic process	195	181	2.63964	9.93942e-21	5.02106e-19	Parp1, Ak1, Ak2, Ak4, Aldoa, Aldoc, Ampd3, Rhoa, Atp1b1, Atp5a1, Atp5b, Atp5c1, Atp5f1, Atp5g1, Atp5j, Atp5k, Atp6v1a, Atp6v1b2, Atp6v0a1, Atp7a, Atpif1, Bad, Bid, Bpgm, Tspo, Cbfa2t3, Entpd1, Entpd5, Cdk1, Coq7, Cox4i1, Cox5a, Cox5b, Cox6a1, Cox7c, Cox8a, Cycs, Dld, Eno2, Eno3, Fbp1, Fxn, Galt, Gapdh, Gapdhs, Gpd1, Galk1, Gpi1, Guk1, Hif1a, Hk1, Hk2, Hspa8, Ier3, Igf1, Ins2, Insr, Eif6, Khk, Ldh…
GO:0033157	regulation of intracellular protein transport	369	334	2.57407	1.77403e-20	8.88775e-19	Parp1, Angpt1, Akap1, Akt2, Ank3, Apod, Atpif1, Axin1, Axin2, Cep131, Bard1, Bmp4, Bmp6, Bmpr1a, Bnip3l, Brca1, Camk4, Cd36, Cdk1, Cdc42, Cdh1, Cdk5, Cdk5r1, Cdkn1a, Chrm1, Plk3, Creb3, Csnk2a2, Ctsk, Dab2, Ddx5, Ect2, Eda, Edar, Egf, Egfr, Ei24, Emd, Stom, Erbb2, Erbb4, Faf1, Fyn, Fzd1, Fzd5, Fzd7, Gas6, Kat2a, Gdi1, Gli3, Gnaq, Hcls1, Hdac3, Hes1, Hnf4a, Hpca, Hspa1l, Hsp90ab1, Hsp90aa1, Hyal2,…
GO:0010639	negative regulation of organelle organization	331	302	2.59465	2.45573e-20	1.22021e-18	Add1, Add2, Parp1, Avil, Akt1, Slc25a5, Apc, Atg5, Apobec1, Arhgap6, Atm, Bcl2l1, Bmp4, Bmp7, Bnip3, Brca1, Bub1, Bub1b, Tspo, Capg, Capza1, Capza2, Capza3, Capzb, Ccnf, Cfl1, Chek1, Coro1a, Csnk2a1, Csnk2a2, Ctbp1, Dnm2, Dnmt1, Dnmt3b, Mapre1, S1pr1, Eps8, Ercc1, Esr1, Evl, Fgf13, Fgfr2, Fgfr3, Fkbp4, Fxn, Mtpn, Gpx1, Trip12, H3f3a, H3f3b, Hdac6, Hgf, Hnrnpc, Ier3, Igf1, Jarid2, Stmn1, Arhgef2, …
GO:0006839	mitochondrial transport	255	234	2.60961	2.49053e-20	1.22744e-18	Aip, Slc25a4, Slc25a5, Atf2, Atpif1, Bad, Bak1, Bax, Bcl2, Bcl2l1, Bid, Bcl2l11, Bnip3, Bnip3l, Camk2a, Cnp, Cox5b, Csnk2a2, Ctsk, Slc25a1, Eya2, Fzd5, Kat2a, Gdap1, Htt, Hes1, Hk2, Hspa1l, Hspd1, Hsp90aa1, Hspa4, Ier3, Itgax, Kif5b, Grpel1, Grpel2, Mtx1, Nptx1, Slc25a15, Pemt, Slc25a3, Npepps, Psen1, Psmb7, Ptpn5, Rac2, Rpl28, Slc1a3, Slc25a14, Slc25a17, Slc9a1, Srebf1, Srebf2, Stat3, Timm17a, T…
GO:1902532	negative regulation of intracellular signal transduction	482	424	2.50161	3.90423e-20	1.90867e-18	Abl1, Abl2, Adra1a, Akt1, Apc, Apoe, Rhoa, Arntl, Atf3, Atm, Bcl2, Bcl2l1, Bcl6, Bgn, Bid, Bmp4, Bmp7, C1qbp, Hyou1, Casp8, Cav1, Cd44, Cdkn2d, Cish, Socs3, Clu, Ackr3, Creb3, Csk, Dab1, Dab2, Dag1, Dcn, Ddit3, Ddx3x, Dlg1, Dmd, Dyrk1a, Eif3a, Epha2, Epm2a, Esr1, Mecom, F2rl1, Faf1, Fbln1, Fbp1, Fem1a, Fkbp1b, Foxm1, Gba, Rack1, Gp1ba, Gpx1, Gstp1, Gsto1, Ptpn6, Hdac2, Hdac3, Hells, Hgs, Hif1a, H…
GO:0016311	dephosphorylation	342	313	2.60267	4.91621e-20	2.38417e-18	Acp1, Acp5, Adora1, Akap1, Alpl, Bcl2, Bmp2, Btrc, Cdc25a, Cdc25b, Cdc25c, Cry2, Vcan, Ell, Ephx2, Epm2a, Ptprv, Eya1, Eya2, Eya3, Eya4, Fbp1, Ppm1g, Fkbp1a, Fkbp1b, Gba, Ptpn6, Htt, Hpn, Hsp90ab1, Ikbkb, Inpp5b, Inpp5d, Inppl1, Itga2, Jak2, Smad3, Mef2c, Mtm1, Ppp1r15a, Ppp1r12a, Nck1, Dusp8, Igbp1, Pdgfrb, Prkcd, Plpp1, Ppm1a, Ppm1b, Ppp1ca, Ppp1cb, Ppp1cc, Ppp1r1b, Ppp2ca, Ppp2cb, Ppp2r3d, Ppp…
GO:0007033	vacuole organization	151	149	2.80614	1.03014e-19	4.95612e-18	Abca1, Acp2, Adrb2, Atg5, Arf1, Atp6v0c, Anxa2, Rb1cc1, Coro1a, Tpp1, Cln3, Ctsd, Aktip, Gaa, Gba, Hexa, Hexb, Hspa8, Idua, Lamp2, Lyst, Man2a1, Nprl3, Fyco1, Mt3, Mtm1, Myo7a, P2rx7, Pik3c2a, Pikfyve, Pip4k2a, Ppt1, Psen1, Rab1a, Rab20, Rab23, Rab33b, Rab7, Rab34, Vps4b, Snapin, Tfeb, Ift88, Tmem165, Ulk1, Vamp8, Cln8, Naglu, Srpx, Atg13, Rnf5, Syt7, Ubqln2, Sh3glb1, Ift20, Nprl2, Ubqln1, Becn1,…
GO:0090150	establishment of protein localization to membrane	273	252	2.62505	1.04776e-19	5.0012e-18	Macf1, Actn2, Adora1, Akt1, Akt2, Ank1, Ank3, Ar, Arf6, Bax, Bcl2l1, Bid, Bsg, Cacnb1, Cacnb2, Anxa2, Cask, Cdh1, Cdh2, Cdk5, Cdk5r1, Chm, Csk, Dlg1, Dpp6, Stom, Epha2, Erbb2, Flot1, Flot2, Folr1, Folr2, Fyn, Gas6, Gdi1, Rack1, Hpca, Hsp90aa1, Hspa4, Ikbkb, Itga3, Itgb1, Itgb1bp1, F11r, Jup, Kcnb1, Kcnj11, Kif13a, Kif5b, Krt18, Lama5, Rab8a, Commd1, Myo1c, Ncf1, Npc1, Nrxn1, Nsg1, Pak1, Palm, Pdp…
GO:1903320	regulation of protein modification by small protein conjugation or removal	214	203	2.69763	1.59083e-19	7.53407e-18	Abl1, Adrb2, Angpt1, Ahrr, Atg5, Birc3, Birc2, Xiap, Arnt, Axin1, Bcl10, Brca1, Tspo, Capn3, Ctnnb1, Cav1, Cdk5, Clu, Cry1, Daxx, Egf, Egr1, Ptk2, Fem1b, Fgfr3, Fkbp1a, Fyn, Gclc, Hspa5, Trip12, Hfe, Hmg20b, Dnaja1, Hsp90ab1, Hsp90aa1, Itch, Lats1, Limk1, Smad7, Gbp4, Commd1, Npm1, Nxn, Pdcd6, Per2, Prkcg, Prkce, Plk1, Pml, Sept4, Psen1, Psen2, Pten, Ptk2b, Ptpn22, Rps7, Siah2, Sumo3, Sox4, Sphk1…
GO:0045859	regulation of protein kinase activity	614	528	2.44549	1.66384e-19	7.81875e-18	Abl1, Ace, Chrna7, Acvr2b, Adam17, Adam9, Adnp, Adora1, Adra2c, Angpt1, Agrn, Agt, Akt1, Alk, Ang, Fabp4, Apc, Aplp2, Apoe, Nr2f2, App, Rhoa, Axin1, Axin2, Bgn, Blm, Bmp2, Bmp4, Bmp7, Cab39, Casp3, Cav1, Cbl, Cbs, Ccna2, Ccnd1, Ccnd2, Ccnd3, Ccnk, Ccnt1, Cd24a, Cd4, Cd81, Cdc25b, Cdc37, Cdc42, Cdk5, Cdk5r1, Cdkn1a, Cdkn1b, Cdkn2b, Cdkn2c, Cdkn2d, Chil1, Cish, Socs3, Clu, Csf1, Csf1r, Csk, Dab1, D…
GO:0034976	response to endoplasmic reticulum stress	210	199	2.69485	1.75289e-19	8.17385e-18	Alox15, Apaf1, Atf3, Atf4, Atp2a1, Aup1, Bak1, Bax, Bcl2, Bcl2l11, Hyou1, Pdia4, Casp12, Casp3, Casp9, Ccnd1, Cebpb, Clu, Creb3, Atf6b, Ddit3, Eif2s1, Eif2ak3, Flot1, Pdia3, Hspa5, H13, Ikbkg, Ins2, Itpr1, Jun, Ppp1r15a, Nck1, Nck2, Nfe2l2, P4hb, Pik3r1, Pik3r2, Pml, Ppp2cb, Eif2ak2, Psmc1, Psmc2, Psmc3, Psmc5, Ptpn1, Ptpn2, Sdf2, Sel1l, Spop, Stc2, Thbs1, Hsp90b1, Trp53, Ube2g2, Ufd1, Wfs1, Xbp1…
GO:0000209	protein polyubiquitination	174	170	2.77843	1.80615e-19	8.35793e-18	Birc3, Birc2, Xiap, Axin1, Bard1, Bcl2, Brca1, Btrc, Cbfb, Cbl, Trip12, Hdac6, Itch, Anapc1, Mgrn1, Nedd4, Ptpn22, Trim27, Rnf4, Hltf, Trim21, Tnfaip3, Tnks, Traf2, Traf6, Ttc3, Ube2e3, Ube2e1, Ube2l3, Ube2a, Ube2b, Ube2g2, Ube2h, Ube3a, Amfr, Arih1, Arih2, Rbck1, Cul3, Skp2, Prpf19, Rnf19a, Park2, Rnf24, Anapc4, Cdc23, Ube2k, Rnf5, Mkrn1, Anapc7, Stub1, Rnf138, Ube2d2a, Rnf14, Rnf8, Anapc5, Huwe…
GO:0040012	regulation of locomotion	833	698	2.38293	2.43946e-19	1.1203e-17	Ace, Macf1, Acvr1, Acvr1b, Acvrl1, Ada, Adam10, Adam15, Adam17, Adam9, Adora1, Acan, Angpt1, Angpt2, Angpt4, Agrn, Agt, Aif1, Akt1, Akt2, Alox12, Anxa3, Anxa5, Aoc3, Apc, Apex1, Apod, Apoe, Apoh, Nr2f2, Aqp1, Rhoa, Rhob, Rhod, Arhgap5, Arhgdib, Artn, Arsb, Atp5a1, Atp5b, Atp7a, Atp8a1, Bcl2, Bmp2, Bmp4, Bmpr1a, Bmpr2, C1qbp, C3ar1, C5ar1, Calr, Capn7, Casr, Ctnna1, Cav2, Cd63, Cd81, Cdh1, Cdh13, …
GO:0018205	peptidyl-lysine modification	303	278	2.60917	2.91004e-19	1.32637e-17	Ahrr, Apbb1, Atg5, Arnt, Atp7a, Bmi1, Brca1, Brca2, Capn3, Ctnnb1, Cbx4, Chek1, Crebbp, Ctbp1, Ctcf, Dnmt1, Dnmt3b, Dr1, Eed, Egr1, Epc1, Bcl11a, Eya1, Ezh1, Ezh2, Gata2, Gata3, Bloc1s1, Kat2a, Hist1h1d, Hcfc1, Hdac2, Hdac6, Hmg20b, Irf4, Jarid2, Ldb1, Lef1, Lif, Loxl3, Smad4, Mbd3, Mdm2, Mecp2, Men1, Pias2, Msl3, Mtf2, Myb, Ncoa1, Nfatc2ip, Nfe2, Nos1, Nsd1, Pax5, Kat2b, Per1, Plod1, Por, Ruvbl2…
GO:0060548	negative regulation of cell death	964	784	2.31281	3.82564e-19	1.73068e-17	Abl1, Abl2, Asic2, Acvr1, Ada, Adam17, Adcyap1r1, Adnp, Adora1, Angpt1, Angpt4, Agt, Ahr, Aif1, Akt1, Akt2, Aldh2, Akr1b3, Alox12, Gfer, Slc25a4, Slc25a5, Prdx3, Apbb2, Apc, Atg5, Birc3, Birc2, Xiap, Birc5, Api5, Apoe, Apoh, Aqp1, Ar, Araf, Arf4, Rhoa, Arnt2, Atf4, Atp7a, Bad, Bag1, Bard1, Bax, Phb2, Bcl10, Bcl2, Bcl2a1a, Bcl2a1d, Bcl2l1, Bcl2l2, Bcl3, Bcl6, Bid, Blm, Bmi1, Bmp4, Bmp7, Bnip3, Bni…
GO:0031175	neuron projection development	920	771	2.38324	7.08572e-19	3.18175e-17	Aatk, Abi1, Abl1, Abl2, Chrna7, Chrnb2, Actb, Adam17, Adamts1, Adcy6, Adnp, Avil, Agrn, Akt1, Alcam, Ank3, Apbb1, Apbb2, Apc, Apoe, App, Arf1, Arf4, Arf6, Rhoa, Rnd2, Artn, Arsb, Atf1, Atp7a, B2m, Bcl2, Bmp4, Bmp7, Bmpr1b, Bmpr2, Btg2, Cacna1a, Ddr1, Camk2a, Camk2b, Capzb, Cask, Ctnna2, Cbfa2t2, Runx3, Cd24a, Scarb2, Cd44, Cdc42, Cdh11, Cdh2, Cdh4, Cdk5, Cdk5r1, Cfl1, Cflar, Chl1, Cit, Clu, Cxcr4…
GO:0006470	protein dephosphorylation	220	209	2.70162	7.19096e-19	3.20526e-17	Acp1, Adora1, Akap1, Bcl2, Btrc, Cdc25a, Cdc25b, Cdc25c, Cry2, Vcan, Epm2a, Ptprv, Eya1, Eya2, Eya3, Eya4, Ppm1g, Fkbp1a, Fkbp1b, Gba, Ptpn6, Htt, Hsp90ab1, Ikbkb, Jak2, Mtm1, Ppp1r15a, Ppp1r12a, Nck1, Dusp8, Igbp1, Pdgfrb, Prkcd, Plpp1, Ppm1a, Ppm1b, Ppp1ca, Ppp1cb, Ppp1cc, Ppp1r1b, Ppp2ca, Ppp2cb, Ppp2r3d, Ppp3ca, Ppp3cb, Ppp3r1, Ppp5c, Pten, Ptp4a1, Ptp4a2, Ptp4a3, Ptpn1, Ptpn11, Ptpn12, Ptpn1…
GO:0006732	coenzyme metabolic process	283	255	2.56244	8.21396e-19	3.63453e-17	Aldoa, Aldoc, Mat1a, Bpgm, Cbfa2t3, Cbr2, Entpd5, Coq7, Cs, Pcbd1, Dgat1, Dhfr, Dld, Dnmt1, Eno2, Eno3, Fasn, Fbp1, Fdx1, Fdxr, Fmo1, Folr1, Fpgs, G6pdx, Galt, Gamt, Gapdh, Gapdhs, Gart, Gch1, Gpd1, Gpd2, Galk1, Gnmt, Gpam, Gpi1, Hif1a, Hk1, Hk2, Hmgcl, Hmgcr, Hnf4a, Hsd11b1, Hsd17b4, Idh3g, Ier3, Igf1, Ins2, Insr, Eif6, Kcnab2, Khk, Ldha, Ldhb, Mif, Mocs2, Me1, Mdh2, Mdh1, Mthfd2, Mthfr, Mvk, My…
GO:0016050	vesicle organization	293	269	2.61087	9.77884e-19	4.2956e-17	Abca1, Akt2, Ankfy1, Ap1m1, Ap2m1, Ap3b1, Ap3d1, Aqp1, Arf1, Rab27a, Atp8a1, Bcl2, Bet1, Anxa2, Cav2, Cd2ap, Cd34, Coro1a, Clcn3, Creb1, Dlg4, Dnm1, Doc2b, Stx2, Evi5, Aktip, Gnai3, Grik5, Agfg1, Kif13a, Kif5b, Anxa1, Lyst, Rab8a, Myo7a, P2rx7, Bloc1s6, Pafah1b1, Pdcd6, Pdcd6ip, Prkci, Pla2g4a, Srgn, Ptbp1, Ptprn, Nectin2, Rab1a, Rab20, Rab3a, Rab5b, Rab5c, Rab7, Rab34, Rfx2, Rph3a, S100a10, Sar1…
GO:0051259	protein oligomerization	533	453	2.41697	1.07972e-18	4.70884e-17	Acadl, Acadm, Acads, Chrnb2, Actn2, Acvrl1, Adsl, Angpt1, Agrn, Akap2, Aldh1a1, Aldoc, Alox5ap, Mat1a, Anxa5, Anxa6, Apaf1, Apc, Birc3, Birc2, App, Aqp4, Ar, Axin1, Bax, Bcl10, Bid, Bik, Bcl2l11, Blm, Anxa2, Camk2g, Cat, Ctnna1, Ctnnb1, Cav1, Cav2, Cbr2, Entpd1, Entpd2, Cd3d, Cd247, Cdh1, Cdh2, Cldn1, Cldn3, Clu, Cnga2, Cntf, Col6a1, Col6a2, Col1a1, Col1a2, Cpt1a, Cryab, Cryz, Pcbd1, Ddit3, Dffb,…
GO:0051336	regulation of hydrolase activity	877	720	2.33471	1.16363e-18	5.03852e-17	Pzp, Abl1, Abl2, Adcyap1r1, Adra1a, Adrb2, Agrn, Agt, Aip, Akt1, Akt2, Alox12, Ang, Apaf1, Birc3, Birc2, Xiap, Birc5, Apoh, App, Aqp1, Arf4, Rhoa, Rhoc, Arhgap6, Serpinc1, Atp1b1, Atp1b2, Atp1b3, Atpif1, Bad, Bak1, Bax, Bcl10, Bcl2a1d, Bcl6, Bicd1, Bid, Bcl2l11, Bmp2, Birc6, Serping1, Camk2b, Casp12, Casp8, Casp9, Casr, Cast, Cav1, Cav2, Scarb2, Cd44, Cdh1, Cdkn1b, Cdkn2d, Cflar, Col4a3, Col7a1, …
GO:0051270	regulation of cellular component movement	834	697	2.37666	1.2624e-18	5.42744e-17	Ace, Macf1, Acvr1, Acvr1b, Acvrl1, Ada, Adam10, Adam15, Adam17, Adam9, Adora1, Acan, Angpt1, Angpt2, Angpt4, Agrn, Agt, Aif1, Akt1, Akt2, Alox12, Anxa3, Anxa5, Aoc3, Apc, Apex1, Apod, Apoe, Apoh, Nr2f2, Aqp1, Rhoa, Rhob, Rhod, Arhgap5, Arhgdib, Arsb, Atp1a1, Atp2a2, Atp5a1, Atp5b, Atp7a, Atp8a1, Bcl2, Bcl6, Bmp2, Bmp4, Bmpr1a, Bmpr2, C1qbp, C3ar1, C5ar1, Cacna1c, Calr, Capn7, Ctnna1, Cav1, Cd63, …
GO:0071824	protein-DNA complex subunit organization	196	179	2.59715	1.44204e-18	6.15607e-17	Ahr, Cdc45, Cebpg, Cenpa, Cenpc1, Creb1, Ctcf, Daxx, Dmc1, Esr1, Brd2, Hist1h1d, H1f0, H3f3a, H3f3b, Hells, Hey2, Hira, Hp1bp3, Mcm2, Myc, Nap1l4, Npm1, Psmc1, Psmc2, Psmc3, Psmc5, Ptma, Rad51, Rad51b, Rad51d, Rad52, Rbbp4, Rnf4, Smarca4, Smarcb1, Smarcc1, Sox12, Sox9, Cenpx, Supt6, Taf1b, Tbp, Hnf1b, Tcf4, Vps72, Terf1, Thra, Tspyl1, Atrx, Ikzf1, Psmc4, Taf7, H2afy, Chaf1a, Hist1h1c, Hist1h1e, O…
GO:0009896	positive regulation of catabolic process	342	308	2.56109	1.86032e-18	7.8862e-17	Adam9, Adrb2, Akt1, Akt2, Apc, Apoe, Apoh, Atpif1, Axin1, Bax, Bnip3, Bnip3l, Zfp36l1, Zfp36l2, Btg2, Cbfa2t3, Entpd5, Cd81, Cdc37, Clu, Plk3, Cpt1a, Csnk2a1, Ctsc, Dab2, Dcn, Dvl1, Egf, Endog, Epm2a, Ptk2, Fmr1, Gapdhs, Gba, Gpd1, Gja1, Gclc, Rack1, Gpc3, Gpld1, Gtpbp1, Hdac6, Htt, Hif1a, Hk2, Hmgb1, Hmox1, Ier3, Igf1, Igfbp3, Ikbkg, Ins2, Insr, Irs1, Itch, Kdr, Khsrp, Smad7, Mdm2, Fyco1, Mif, M…
GO:0010942	positive regulation of cell death	617	523	2.41055	2.10452e-18	8.85944e-17	Abl1, Ace, Parp1, Adrb2, Agrn, Agt, Akt1, Aldh1a1, Alox12, Anxa5, Apaf1, Apbb1, Apbb2, Apc, Rhoa, Rhob, Atf2, Atf3, Atf4, Atm, Atpif1, Axin2, Bad, Bag1, Bak1, Bard1, Bax, Bcl10, Bcl2l1, Bcl6, Bid, Bik, Bcl2l11, Bmp2, Bmp4, Bmp7, Bmpr1b, Bnip3, Bnip3l, Btg1, Bub1, Tspo, C1qbp, Camk2a, Camk2b, Casp1, Casp12, Casp2, Casp3, Casp6, Casp8, Casp9, Ctnna1, Ctnnb1, Cav1, Runx3, Cd24a, Cd44, Cdc42, Cdk4, C…
GO:0022411	cellular component disassembly	293	267	2.59146	3.52113e-18	1.47208e-16	Actn2, Add1, Add2, Avil, Apaf1, Apc, Atg5, Atpif1, Bax, Bnip3, Bnip3l, Tspo, Ddr1, Capg, Capza1, Capza2, Capza3, Capzb, Rb1cc1, Cd24a, Cdk1, Cdc37, Cebpg, Cfl1, Cfl2, Plk3, Csnk2a2, Ctsk, Ctss, Cttn, Dctn1, Dffa, Dffb, Dnase1l3, Dnase2a, Dpp4, Endog, Eng, Eps8, Evl, F2rl1, Fscn1, Fap, Fgf13, Flot1, Fzd5, Gba, Mtpn, Kat2a, Gspt1, Gspt2, Hdac6, Htt, Hif1a, Hk2, Hpn, Hspa8, Hspa2, Igfbp3, Kif5b, Kif…
GO:0006091	generation of precursor metabolites and energy	305	268	2.49882	3.70028e-18	1.53638e-16	Acadm, Aco1, Aco2, Acox1, Adsl, Akt1, Akt2, Aldoa, Aldoc, Rhoa, Atp7a, Bax, Bid, Bnip3, Bpgm, Cat, Cbfa2t3, Rb1cc1, Entpd5, Cdk1, Coq7, Cox4i1, Cox5a, Cox5b, Cox6a1, Cox7c, Cox8a, Cr1l, Cs, Cyb561, Cycs, Dld, Eno2, Eno3, Epm2a, Fbp1, Fh1, Fxn, Slc37a4, Gaa, Galt, Gapdh, Gapdhs, Bloc1s1, Gpd1, Gfpt1, Galk1, Gnas, Gnmt, Gpi1, Grb10, Gys1, Hif1a, Hk1, Hk2, Hmgb1, Idh1, Idh3g, Ier3, Igf1, Igf2, Il6st…
GO:0010975	regulation of neuron projection development	508	445	2.49113	4.09585e-18	1.68905e-16	Aatk, Abl1, Abl2, Chrnb2, Adam17, Adamts1, Adcy6, Adnp, Avil, Agrn, Akt1, Apbb1, Apoe, Arf1, Arf6, Rhoa, Rnd2, Arsb, Atf1, B2m, Bmp4, Bmp7, Bmpr2, Cacna1a, Camk2b, Cask, Cbfa2t2, Cd24a, Scarb2, Cdh2, Cdh4, Cdk5, Cdk5r1, Cfl1, Cflar, Cit, Ccr5, Cnr1, Cntf, Cntn1, Cobl, Cpeb1, Cpne6, Crabp2, Crmp1, Dpysl2, Cttn, Cux1, Cux2, Dab1, Dab2, Dcc, Asap1, Dmd, Dnm2, Dscam, Dvl1, Eef1a1, Eef2k, Efna1, Efna5…
GO:0007059	chromosome segregation	288	263	2.59695	4.31854e-18	1.76885e-16	Slc25a5, Apc, Birc5, Atm, Axin2, Phb2, Brca1, Brca2, Bub1, Bub1b, Bub3, Ctnnb1, Ccne1, Ccne2, Cenpc1, Cit, Cpeb1, Csnk2a1, Csnk2a2, Smc3, Ctcf, Ddx3x, Dmc1, Ect2, Ercc2, Smarcad1, Fen1, Smc2, Gem, Kpnb1, Incenp, Kif11, Kif4, Lats1, Mad1l1, Mki67, Mlh1, Mre11a, Msh5, Nek2, Nup62, Plk1, Rad21, Rb1, Stil, Vps4b, Srpk1, Stag1, Stag2, Cenpx, Stra8, Sycp1, Tacc3, Terf1, Tnks, Top1, Top2a, Top2b, Top3b,…
GO:0031396	regulation of protein ubiquitination	188	179	2.70767	5.53464e-18	2.25175e-16	Abl1, Adrb2, Angpt1, Atg5, Birc3, Birc2, Xiap, Axin1, Bcl10, Brca1, Tspo, Cav1, Cdk5, Clu, Cry1, Daxx, Egf, Ptk2, Fem1b, Fgfr3, Fkbp1a, Fyn, Gclc, Hspa5, Trip12, Hfe, Dnaja1, Hsp90ab1, Hsp90aa1, Lats1, Limk1, Smad7, Gbp4, Commd1, Npm1, Nxn, Pdcd6, Per2, Prkcg, Prkce, Plk1, Pml, Sept4, Psen1, Psen2, Pten, Ptk2b, Ptpn22, Rps7, Siah2, Sumo3, Sox4, Sphk1, Tgfbr1, Tnfaip3, Ctr9, U2af2, Ube2l3, Ube3a, …
GO:0051223	regulation of protein transport	766	638	2.3686	7.32447e-18	2.96006e-16	Abl1, Abl2, Adam9, Parp1, Angpt1, Agt, Akap1, Akt2, Ang, Ank3, Anxa4, Anxa5, Apbb1, Atg5, Birc5, Apod, Arf1, Arntl, Atpif1, Axin1, Axin2, Cep131, Bad, Bard1, Bmp4, Bmp6, Bmpr1a, Bnip3l, Brca1, Btn1a1, Cacna1e, Camk4, Cask, Casp1, Casr, Cd14, Cd2, Cd34, Cd36, Cd38, Cd84, Cdk1, Cdc42, Cdh1, Cdk5, Cdk5r1, Cdkn1a, Cftr, Chrm1, Chuk, Clock, Ccr5, Plk3, Cnr1, Cpt1a, Creb3, Csf1r, Csk, Csnk2a2, Ctsk, Da…
GO:0006979	response to oxidative stress	366	321	2.49416	7.82444e-18	3.14118e-16	Abl1, Adam9, Parp1, Akt1, Aldh1a1, Aldh3a2, Akr1b3, Gfer, Prdx3, Prdx6, Apex1, Apod, Apoe, App, Aqp1, Rhob, Arnt, Arntl, Atf4, Atox1, Atp2a2, Atp7a, Atrn, Hnrnpd, Bcl2, Bmp4, Bnip3, Btk, Camk2g, Car3, Cat, Casp3, Casp6, Ctnnb1, Ccs, Cd36, Cd38, Cfl1, Cflar, Chuk, Plk3, Coq7, Bcar1, Crk, Cryab, Cst3, Cyp1b1, Dhfr, Ect2, Egfr, Endog, Epas1, Stx2, Ercc1, Ercc2, Ercc3, Ezh2, Fancc, Fer, Fos, Fxn, Fzd…
GO:0097435	supramolecular fiber organization	562	485	2.45418	7.93439e-18	3.16436e-16	Abi1, Abl1, Abl2, Chrna7, Acta1, Actg1, Actn2, Add1, Add2, Avil, Acan, Aif1, Akap2, Alox15, Apc, App, Arf1, Arf6, Rhoa, Rhod, Arhgap6, Arpc1b, Atp7a, Pcdh15, Axin1, Bcl2, Anxa2, Cap1, Capg, Capn3, Capza1, Capza2, Capza3, Capzb, Ctnna1, Cav1, Serpinh1, Cd36, Cdc42, Cdkn1b, Cfl1, Cfl2, Cflar, Cit, Coro1a, Clu, Plk3, Cobl, Col11a1, Col11a2, Col14a1, Col2a1, Col3a1, Col5a1, Col5a2, Col1a1, Col1a2, Bc…
GO:0033044	regulation of chromosome organization	300	275	2.60683	1.00896e-17	3.99499e-16	Parp1, Apc, Atg5, Apobec1, Atm, Hnrnpd, Axin2, Bcl6, Brca1, Bub1, Bub1b, Ctnnb1, Cct2, Cct3, Cct4, Cct5, Cct6a, Cct7, Cct8, Cdc45, Chek1, Cit, Csnk2a1, Csnk2a2, Ctbp1, Ctcf, Daxx, Dnmt1, Dnmt3b, Eed, Ercc1, Fen1, Lpin1, Fmr1, Gata2, Gata3, Kat2a, Trip12, H3f3a, H3f3b, Hira, Hnrnpc, Jarid2, Lif, Mad1l1, Smad4, Mapkapk5, Mecp2, Men1, Mki67, Mre11a, Mtf2, Mthfr, Myb, Myc, Nek2, Nos1, Uhrf1, Nsd1, Pa…
GO:0031023	microtubule organizing center organization	117	117	2.84381	1.01489e-17	3.99499e-16	Cep131, Bnip2, Brca1, Brca2, Ctnnb1, Ccnf, Cdk2, Chek1, Dctn1, Gadd45a, Fes, Cep250, Kif11, Kif3a, Mdm1, Ppp1r12a, Nek2, Npm1, Nup62, Pafah1b1, Pcm1, Pdcd6ip, Plk1, Ranbp1, Ranbp2, Rock2, Stil, Vps4b, Slc16a1, Plk2, Plk4, Aurka, Uxt, Cetn2, Mapk8, Nubp1, Cep63, Fbxw5, Tubgcp4, Rbm14, Arl2, Pard6a, Xrcc2, Haus2, Chmp4c, Sac3d1, Chmp3, Chordc1, Chmp1b, Nde1, Pclaf, Trim37, Chmp2b, Chmp2a, Cep85, Po…
GO:0043254	regulation of protein complex assembly	360	321	2.53573	1.1495e-17	4.49565e-16	Abl1, Add1, Add2, Parp1, Avil, Ahr, Alox15, Apc, Birc2, Arf1, Arf6, Rhoa, Arpc1b, Bax, Bid, Bik, Bcl2l11, Capg, Capza1, Capza2, Capza3, Capzb, Ctnnb1, Cav1, Cd24a, Cd36, Cdh17, Cdkn1b, Cfl1, Coro1a, Clu, Creb1, Cryab, Cttn, Dctn1, Asap1, Ddx3x, Dlg1, Mapre1, Eif4ebp1, Eln, Eps8, Esr1, Evl, Faf1, Fscn1, Fas, Fer, Fes, Fkbp4, Fmn1, Gba, Mtpn, Gda, Rack1, Grb2, Hcfc1, Hck, Hcls1, Hdac6, Hey2, Icam1,…
GO:1990778	protein localization to cell periphery	246	228	2.63573	1.16621e-17	4.53177e-16	Actn2, Adcy6, Akt1, Akt2, Ank1, Ank3, Ap2m1, Ar, Arf6, Atp1b1, Atp1b3, Bcl2l1, Bsg, Cacnb2, Cacnb3, Anxa2, Cask, Cdh1, Cdh2, Cln3, Csk, Dab2, Dlg1, Dpp6, Egfr, Emp2, Epb41l3, Epha2, Fcer1g, Fgf13, Flot1, Flot2, Gas6, Rack1, Ikbkb, Itga3, Itgb1, F11r, Jup, Kcnb1, Kcnj11, Kif13a, Kif1b, Kif5b, Krt18, Lama5, Lrp6, Rab8a, Map7, Commd1, Myo5a, Myo5b, Nrxn1, Nsg1, Numb, P2ry1, Palm, Pdpk1, Pik3r1, Pik3…
GO:0010506	regulation of autophagy	212	200	2.68284	1.24576e-17	4.81005e-16	Adrb2, Akt1, Atm, Atp6v0a1, Atpif1, Bcl2, Bnip3, Bnip3l, Tspo, Casp1, Cdc37, Plk3, Csnk2a2, Ctsk, Cttn, Dcn, Eif4g2, Epm2a, Fzd5, Gba, Kat2a, Hdac6, Htt, Hif1a, Hk2, Hmgb1, Hmox1, Ikbkg, Kdr, Lep, Lepr, Nprl3, Mcl1, Fyco1, Mt3, Mapt, Mtm1, Npc1, Sqstm1, Pafah1b2, Pik3r2, Pikfyve, Pim2, Pip4k2a, Prkd1, Ctsa, Ptpn22, Rab12, Rab33b, Rpl28, Snca, Plk2, Sptlc2, Srebf1, Srebf2, Trim21, Stk11, Supt5, Tf…
GO:0006302	double-strand break repair	175	168	2.73006	1.35995e-17	5.21774e-16	Parp1, Apbb1, Atm, Blm, Brca1, Brca2, Cdc45, Chek1, Dmc1, Ercc1, Smarcad1, Eya1, Eya3, Foxm1, Xrcc6, Trip12, H2afx, Hus1, Lig1, Lig3, Mgmt, Mlh1, Mre11a, Msh2, Ogg1, Pml, Pola1, Prkdc, Rad21, Rad50, Rad51, Rad51ap1, Rad51b, Rad51d, Rad52, Rad54l, Recql, Rpa2, Uimc1, Sem1, Morf4l1, Timeless, Trp53, Baz1b, Wrn, Xrcc1, Xrcc5, Yy1, Spo11, Nbn, Prpf19, Ercc4, Sirt6, Fbxo18, Chek2, Rif1, Slx4, Dclre1a,…
GO:0032269	negative regulation of cellular protein metabolic process	970	777	2.27798	1.56443e-17	5.96453e-16	Pzp, Abl1, Chrna7, Angpt1, Akap1, Akt1, Akt2, Ang, Fabp4, Apc, Atg5, Birc3, Birc2, Xiap, Birc5, Apoe, Nr2f2, App, Aqp1, Serpinc1, Atf3, Hnrnpd, Bag1, Bak1, Bax, Bcl2a1d, Bgn, Bmp4, Bmp7, Brca1, Zfp36l1, Zfp36l2, Birc6, Btg2, Tspo, Serping1, Anxa2, Calr, Capn3, Casp3, Cast, Ctnnb1, Cav1, Cbl, Cd44, Cd59a, Cdh1, Cdk5, Cdkn1a, Cdkn1b, Cdkn2c, Cdkn2d, Cflar, Cish, Socs3, Cln3, Col7a1, Cpeb1, Cr1l, Cr…
GO:0044089	positive regulation of cellular component biogenesis	456	400	2.49457	1.93528e-17	7.33229e-16	Asic2, Adnp, Agrn, Agt, Ahr, Alox15, Apc, Aqp1, Arf1, Arf6, Rhoa, Arpc1b, Atm, Atp7a, Bax, Bid, Bik, Bcl2l11, Bmp7, Ctnnb1, Cav1, Cbln1, Cd24a, Cd36, Cdc42, Cdh17, Cdkn1b, Cfl1, Chga, Coro1a, Cldn1, Clu, Cobl, Creb1, Cttn, Cux2, Dag1, Dctn1, Asap1, Dlg1, Dnm2, Eef2k, Efna5, Epha1, Ephb2, Ephb3, Ercc1, Esr1, Evl, F2rl1, Faf1, Fscn1, Fas, Fer, Fes, Ctgf, Flot1, Fmn1, Fmr1, Gda, Rack1, Gpr65, Lpar1,…
GO:0016236	macroautophagy	155	151	2.77042	1.97576e-17	7.43916e-16	Adrb2, Atg5, Atp6v0a1, Bnip3, Bnip3l, Rb1cc1, Cdc37, Cln3, Ctsd, Dcn, Ei24, Epm2a, Gba, Hdac6, Htt, Hif1a, Hmox1, Ikbkg, Kdr, Lamp2, Nprl3, Fyco1, Mtm1, Nbr1, Npc1, Sqstm1, Pafah1b2, Pik3c2a, Pikfyve, Pim2, Pip4k2a, Psen1, Rab1a, Rab12, Rab23, Rab33b, Rab7, Snapin, Sptlc2, Supt5, Ift88, Trp53, Tsc2, Ulk1, Vamp8, Tlr2, Map3k7, Mapk3, Tcirg1, Park2, Atg13, Stbd1, Rnf5, Ubqln2, Sh3glb1, Ift20, Nprl2…
GO:2000145	regulation of cell motility	760	635	2.37608	2.18051e-17	8.1594e-16	Ace, Macf1, Acvr1, Acvr1b, Acvrl1, Ada, Adam10, Adam15, Adam17, Adam9, Adora1, Acan, Angpt1, Angpt2, Angpt4, Agt, Aif1, Akt1, Akt2, Alox12, Anxa3, Anxa5, Aoc3, Apc, Apex1, Apod, Apoe, Apoh, Nr2f2, Aqp1, Rhoa, Rhob, Rhod, Arhgap5, Arhgdib, Arsb, Atp5a1, Atp5b, Atp7a, Atp8a1, Bcl2, Bmp2, Bmp4, Bmpr1a, Bmpr2, C1qbp, C3ar1, C5ar1, Calr, Capn7, Ctnna1, Cd63, Cd81, Cdh1, Cdh13, Cdk5, Cfl1, Chrd, Coro1a…
GO:2001233	regulation of apoptotic signaling pathway	383	334	2.47998	2.29735e-17	8.54387e-16	Acvr1, Parp1, Agt, Akt1, Slc25a5, Apaf1, Ar, Atf3, Atpif1, Bad, Bak1, Bax, Bcl10, Bcl2, Bcl2l1, Bid, Bik, Bcl2l11, Bmi1, Bmp4, Bmpr1b, Bnip3, Brca1, Birc6, Bub1, Hyou1, Camk2b, Casp2, Casp8, Ctnna1, Ctnnb1, Cav1, Runx3, Rb1cc1, Cd44, Cdk11b, Cdkn2d, Cflar, Clu, Ackr3, Col2a1, Cradd, Creb3, Ctsc, Ctsh, Cttn, Cx3cr1, Dab2, Dapk3, Daxx, Ddx3x, Ei24, Eif2ak3, Eya1, Eya2, Eya3, Eya4, Fadd, Faf1, Fas, …
GO:0031346	positive regulation of cell projection organization	395	352	2.53423	2.49493e-17	9.22211e-16	Abl2, Adamts1, Adnp, Avil, Agrn, Apbb1, Apc, Apoe, Aqp1, Arf1, Rnd2, Arsb, Atf1, Atp7a, Bmp4, Bmp7, Bmpr2, Camk2b, Cask, Cbfa2t2, Cd24a, Scarb2, Cdc42, Cdh4, Cfl1, Cflar, Cnr1, Cntf, Cntn1, Cobl, Cpeb1, Cpne6, Crabp2, Cux1, Cux2, Dcc, Dmd, Dnm2, Dscam, Dvl1, Eef1a1, Eef2k, Efna5, Eif4g2, Mark2, Enc1, Epha3, Epha4, Bcl11a, Ezh2, F2rl1, Fscn1, Fes, Fgfr1, Fkbp1b, Fmr1, Fn1, Fxn, Fyn, Fzd1, Kat2a, L…
GO:0007009	plasma membrane organization	287	262	2.59609	2.98267e-17	1.09581e-15	Actn2, Adcy6, Agrn, Akt1, Akt2, Ank1, Ank3, Ap2m1, Ar, Arf6, Atp1b1, Atp1b3, Atp2a2, Bcl2l1, Bsg, Cacnb2, Cacnb3, Anxa2, Cask, Cav1, Cav2, Cdh1, Cdh2, Cln3, Clu, Cxcr4, Col5a1, Csk, Dab2, Asap1, Dlg1, Dnm2, Dpp6, Egfr, Emp2, Epb41l3, Epha2, Stx2, Fcer1g, Fgf13, Flot1, Flot2, Gas6, Rack1, Ikbkb, Itga3, Itgb1, F11r, Jup, Kcnb1, Kcnj11, Kif13a, Kif5b, Krt18, Lama5, Lrp6, Rab8a, Map7, Commd1, Myh2, M…
GO:1903362	regulation of cellular protein catabolic process	192	181	2.68088	3.05206e-17	1.11455e-15	Akt1, Apoe, Araf, Atpif1, Axin1, Btrc, Anxa2, Cbfa2t3, Cd81, Clu, Plk3, Ctsc, Dab2, Dvl1, Egf, Rhbdf1, Ptk2, Fhit, Fmr1, Gba, Gclc, Gna12, Rack1, Gpx1, Hfe, Hsp90ab1, Lats1, Alad, Smad7, Mdm2, Msn, Mtm1, Commd1, Furin, Prkaca, Prkcg, Pkd1, Plk1, Pml, Psen1, Psen2, Psme1, Psme2, Psme3, Pten, Ptk2b, Rad23a, Rad23b, Rdx, Rgn, Rps7, Shh, Smarcc1, Sumo3, Plk2, Aurka, Tnfaip3, Ubb, Ube3a, Sumo1, Usp5, …
GO:0051188	cofactor biosynthetic process	135	130	2.73848	3.28401e-17	1.19208e-15	Alas1, Alas2, Mat1a, Ank1, Atpif1, Coq7, Cpox, Pcbd1, Dhfr, Dld, Fech, Fpgs, Fxn, G6pdx, Gart, Gch1, Hmbs, Alad, Mocs2, Mthfd2, Nfs1, Slc11a2, Pdha1, Pdha2, Pdk2, Ppox, Pts, Snca, Spta1, Sptb, Spr, Urod, Uros, Ciao1, Nubp1, Nubp2, Pdk4, Pdhx, Vkorc1, Tpk1, Glrx3, Coq5, Snx3, Mpc1, Pdss1, Mlycd, Mocs1, Nfu1, Nampt, Acss2, Ireb2, Ndufa9, Tmem14c, Iscu, Nmnat1, Ppcdc, Lipt2, Coq8a, Narfl, Coq10b, Co…
GO:0055086	nucleobase-containing small molecule metabolic process	619	507	2.32926	3.44398e-17	1.2427e-15	Abca1, Acr, Ada, Adcy6, Adcy7, Adcy8, Adcy9, Adcyap1r1, Adk, Adnp, Parp1, Adrb2, Adsl, Adssl1, Adss, Ak1, Ak2, Ak4, Aldoa, Aldoc, Ampd3, Aox1, Aplp1, Apoe, Aprt, Aqp1, Rhoa, Atp1b1, Atp2b2, Atp5a1, Atp5b, Atp5c1, Atp5f1, Atp5g1, Atp5j, Atp5k, Atp6v1a, Atp6v1b2, Atp6v0a1, Atp7a, Atpif1, Bad, Bid, Bpgm, Tspo, Cacnb4, Cap1, Cbfa2t3, Cbr2, Cbs, Entpd1, Entpd2, Entpd5, Cdk1, Chga, Cnp, Coq7, Cox4i1, C…
GO:0015931	nucleobase-containing compound transport	167	160	2.72461	3.80721e-17	1.36564e-15	Adora1, Zfp36l1, Cpeb1, Ddx19a, Srsf10, Flot1, Fmr1, Gja1, Gjb1, Htt, Hhex, Hnrnpa1, Eif6, Khsrp, Kif5c, Rpsa, Magoh, Myo1c, Npm1, Nup62, P2rx7, Nup88, Qk, Ran, Ranbp1, Ranbp2, Rasl2-9, Ripk1, Rps15, Khdrbs1, Srsf3, Sem1, Slbp, Slc25a17, Ssb, Supt6, Alyref, Tnks, Tst, Zfp36, G3bp2, Abce1, Stau2, Ddx25, Nxf1, Hnrnpa2b1, Ddx39b, Akap8l, Pabpn1, Mcm3ap, Nup210, Nop58, Alyref2, Nxt1, Phax, Slc35b4, R…
GO:0043068	positive regulation of programmed cell death	574	486	2.40782	4.53641e-17	1.61763e-15	Abl1, Ace, Adrb2, Agrn, Agt, Akt1, Aldh1a1, Alox12, Anxa5, Apaf1, Apbb1, Apbb2, Apc, Rhoa, Rhob, Atf2, Atf3, Atf4, Atm, Atpif1, Bad, Bag1, Bak1, Bard1, Bax, Bcl10, Bcl2l1, Bcl6, Bid, Bik, Bcl2l11, Bmp2, Bmp4, Bmp7, Bmpr1b, Bnip3, Bnip3l, Btg1, Bub1, Tspo, C1qbp, Camk2a, Camk2b, Casp1, Casp12, Casp2, Casp3, Casp6, Casp8, Casp9, Ctnna1, Ctnnb1, Cav1, Runx3, Cd24a, Cd44, Cdc42, Cdk4, Cdk5, Cdk5r1, C…
GO:0051347	positive regulation of transferase activity	495	428	2.45889	4.68205e-17	1.6598e-15	Abl1, Ace, Chrna7, Acvr2b, Adam17, Adam9, Adnp, Adora1, Adra2c, Angpt1, Agrn, Agt, Akt1, Alk, Ang, Rhoa, Hnrnpd, Axin1, Axin2, Bad, Bmp2, Bmp4, Cab39, Ctnnb1, Ccnd1, Ccnd2, Ccnd3, Ccnk, Ccnt1, Cct2, Cct4, Cd24a, Cd4, Cd44, Cd81, Cdc25b, Cdc42, Cdk5, Cdk5r1, Cdkn1a, Cdkn1b, Chil1, Clu, Csf1, Csf1r, Csk, Dab1, Dab2, Dag1, Daxx, Gadd45a, Dlg1, Drd4, Dvl2, Dvl3, Ect2, Edn3, Eef1a2, Efna1, Egf, Egfr, …
GO:0043065	positive regulation of apoptotic process	569	482	2.40899	4.92341e-17	1.73521e-15	Abl1, Ace, Adrb2, Agrn, Agt, Akt1, Aldh1a1, Alox12, Anxa5, Apaf1, Apbb1, Apbb2, Apc, Rhoa, Rhob, Atf2, Atf3, Atf4, Atm, Atpif1, Bad, Bag1, Bak1, Bard1, Bax, Bcl10, Bcl2l1, Bcl6, Bid, Bik, Bcl2l11, Bmp2, Bmp4, Bmp7, Bmpr1b, Bnip3, Bnip3l, Btg1, Bub1, Tspo, C1qbp, Camk2a, Camk2b, Casp1, Casp12, Casp2, Casp3, Casp6, Casp8, Casp9, Ctnna1, Ctnnb1, Cav1, Runx3, Cd24a, Cd44, Cdc42, Cdk4, Cdk5, Cdk5r1, C…
GO:0051297	centrosome organization	111	111	2.84381	5.28456e-17	1.85173e-15	Cep131, Bnip2, Brca1, Brca2, Ctnnb1, Ccnf, Cdk2, Chek1, Dctn1, Gadd45a, Fes, Cep250, Kif11, Kif3a, Mdm1, Ppp1r12a, Nek2, Npm1, Nup62, Pcm1, Pdcd6ip, Plk1, Ranbp1, Ranbp2, Rock2, Stil, Vps4b, Slc16a1, Plk2, Plk4, Aurka, Uxt, Cetn2, Mapk8, Nubp1, Cep63, Fbxw5, Tubgcp4, Rbm14, Arl2, Pard6a, Xrcc2, Haus2, Chmp4c, Sac3d1, Chmp3, Chordc1, Chmp1b, Nde1, Pclaf, Trim37, Chmp2b, Chmp2a, Cep85, Poc1a, Cep19…
GO:0071103	DNA conformation change	190	173	2.58936	6.29746e-17	2.19398e-15	Blm, Cdk1, Ctcf, Daxx, Dffb, Ercc3, Smc2, Brd2, Hist1h1d, H1f0, H3f3a, H3f3b, Hells, Hhex, Hira, Hmgb1, Hmga2, Hp1bp3, Anxa1, Mcm2, Mcm4, Mcm6, Mcm7, Mre11a, Nap1l4, Npm1, Prm1, Prm2, Prm3, Pura, Rad50, Rad51, Rbbp4, Recql, Smarca4, Smarcc1, Sox9, Stra8, Suv39h1, Sycp1, Top1, Top2a, Top2b, Top3a, Top3b, Trp53, Tspyl1, Wrn, Atrx, Mta2, H2afy, Chaf1a, Nbn, Hist1h1c, Hist1h1e, Sirt6, Nasp, Ncaph2, T…
GO:0016032	viral process	421	363	2.45203	6.626e-17	2.29525e-15	Atg5, Apobec1, Apoe, Bad, Bcl2, Bcl2l1, Bcl3, Bicd1, Bcl2l11, Bnip3, Bnip3l, C1qbp, Cav1, Cav2, Ccnk, Cd37, Cd4, Cd86, Cfl1, Chd1, Chuk, Cxcr4, Ccr5, Crcp, Creb3, Smc3, Ctsb, Cxadr, Dag1, Ddb1, Ddx3x, Ddx5, Ddx6, Eif3a, Stom, Eps15, F2rl1, Fadd, Fbln1, Fmr1, Fv1, Gas6, Gli2, Gpam, Hcfc1, Hpn, Hspa8, Hsp90ab1, Hyal1, Hyal2, Icam1, Cxcl10, Ifit1, Ifit2, Ifit3, Ifnar1, Ifnar2, Ifngr1, Ifngr2, Cd74, …
GO:0065004	protein-DNA complex assembly	169	154	2.5914	8.18977e-17	2.82082e-15	Ahr, Cdc45, Cenpa, Cenpc1, Creb1, Daxx, Dmc1, Esr1, Brd2, Hist1h1d, H1f0, H3f3a, H3f3b, Hells, Hey2, Hira, Hp1bp3, Mcm2, Nap1l4, Npm1, Psmc1, Psmc2, Psmc3, Psmc5, Rad51, Rad51b, Rad51d, Rad52, Rbbp4, Rnf4, Smarca4, Sox12, Sox9, Cenpx, Taf1b, Tbp, Hnf1b, Tcf4, Terf1, Thra, Tspyl1, Atrx, Ikzf1, Psmc4, Taf7, H2afy, Chaf1a, Hist1h1c, Hist1h1e, Orc3, Nasp, Cenpo, Tspyl2, Nap1l1, Sart3, Kat6b, Atf7ip, …
GO:0000075	cell cycle checkpoint	169	162	2.72602	9.46455e-17	3.24147e-15	Apc, Birc5, Atf2, Atm, Bcl2l1, Blm, Brca1, Bub1, Bub1b, Bub3, Casp2, Ccnd1, Ccng1, Cdk1, Cdkn1a, Cdkn2b, Chek1, Clock, Plk3, Cradd, Cry1, Csnk2a1, Csnk2a2, E2f1, Ptprv, Fem1b, Hras, Hus1, Ier3, Mad1l1, Mapkapk2, Mbd4, Mdm2, Mre11a, Msh2, Ndrg1, Nek1, Pea15a, Plk1, Pml, Prkdc, Prox1, Ptpn11, Pura, Rad1, Rad17, Rad9a, Rpa2, Rpl26, Rps6, Uimc1, Stil, Plk2, Sox4, Aurka, Stra8, Terf1, Tgfb1, Top2a, To…
GO:0060627	regulation of vesicle-mediated transport	461	400	2.46751	1.0832e-16	3.68898e-15	Actn2, Add1, Angpt1, Akt2, Alox15, Ankfy1, Ap1g1, Atg5, Apoe, Arf1, Rab27a, Atp2a2, B2m, Bicd1, C2, C3, Cacna1a, Cacna1g, Anxa2, Calr, Cav1, Cbl, Cd14, Cd2ap, Cd36, Cd63, Cd84, Cdh13, Cdk5, Cftr, Coro1a, Ccr2, Cnih2, Cnn2, Csk, Cyba, Dab2, Dlg4, Dll1, Dnm1, Dnm2, Doc2b, Eef2k, Egf, Ehd1, Epn2, Evi5, F2rl1, Ptk2, Fcer1g, Fcgr1, Fcgr2b, Fcgr3, Fer, Fes, Fga, Fgf14, Fgr, Flot1, Fmr1, Ncs1, Gab2, Gas…
GO:0006260	DNA replication	249	228	2.60397	1.11352e-16	3.77104e-15	Parp1, Parp2, Atf1, Blm, Bmp4, Brca2, Cacybp, Calr, Ccne1, Ccne2, Cdk1, Cdc42, Cdc45, Cdk2, Smc3, Cst3, Dach1, E4f1, Egfr, Fen1, Fgf10, Fgfr1, Fhit, Gli1, Gli2, Hras, Hus1, Id3, Igf1, Igf1r, Inppl1, Ins2, Insr, Jun, Kin, Lig1, Lig3, Mas1, Mcm3, Mcm2, Mcm4, Mcm5, Mcm6, Mcm7, Met, Kitl, Mre11a, Nf2, Nfia, Nfib, Nfic, Nfix, Npm1, Orc1, Orc2, Pcna, Pdgfa, Pdgfb, Pdgfra, Pola1, Pola2, Polb, Pold1, Pol…
GO:0030705	cytoskeleton-dependent intracellular transport	132	130	2.80072	1.49164e-16	5.0235e-15	Ap3b1, Ap3b2, Ap3d1, Ap3s1, Ap3s2, App, Cep131, Bicd1, Cdc42, Ift81, Cln3, Cnih2, Dctn1, Dync1i1, Dst, Fmr1, Bloc1s1, Hap1, Htt, Hif1a, Hspb1, Kif13a, Kif13b, Kif17, Kif1a, Kif1b, Kif1c, Kif3a, Kif3b, Kif3c, Kif5a, Kif5b, Kif5c, Klc1, Klc2, Lamp1, Mak, Mecp2, Fyco1, Map1b, Mapt, Bloc1s5, Myo5a, Nefl, Nefm, Bloc1s6, Pafah1b1, Pcm1, Prkcz, Rab1a, Rasgrp1, Rpgr, Snapin, Sod1, Terf2, Ubb, Uchl1, Map2…
GO:0044764	multi-organism cellular process	425	365	2.44233	2.06329e-16	6.91032e-15	Atg5, Apobec1, Apoe, Bad, Bcl2, Bcl2l1, Bcl3, Bicd1, Bcl2l11, Bnip3, Bnip3l, C1qbp, Cav1, Cav2, Ccnk, Cd37, Cd4, Cd86, Cfl1, Chd1, Chuk, Cxcr4, Ccr5, Crcp, Creb3, Smc3, Ctsb, Cxadr, Dag1, Ddb1, Ddx3x, Ddx5, Ddx6, Eif3a, Stom, Eps15, F2rl1, Fadd, Fbln1, Fmr1, Fv1, Gas6, Gli2, Gpam, Hcfc1, Hpn, Hspa8, Hsp90ab1, Hyal1, Hyal2, Icam1, Cxcl10, Ifit1, Ifit2, Ifit3, Ifnar1, Ifnar2, Ifngr1, Ifngr2, Cd74, …
GO:0034504	protein localization to nucleus	373	330	2.51597	2.13501e-16	7.11124e-15	Parp1, Angpt1, Agt, Akap1, Akt1, Apod, Arntl, Axin1, Axin2, Phb2, Bcl3, Bcl6, Bmp4, Bmp6, Bmp7, Bmpr1a, Brca1, Calr, Cav2, Cct2, Cct3, Cct4, Cct5, Cct6a, Cct7, Cct8, Cd2ap, Cd36, Cdk1, Cdh1, Cdkn1a, Cfl1, Col1a1, Creb3, Cry2, Dab2, Dag1, Dclk1, Ddx5, Dvl1, Ect2, Eda, Edar, Egf, Egfr, Ei24, Eif2ak3, Emd, Erbb4, F2r, Faf1, Fgf9, Fyn, Fzd1, Fzd7, Gas6, Gli3, Gnaq, Hcls1, Hdac3, Hdgf, Htt, Hes1, Hhex…
GO:0032259	methylation	311	278	2.54205	2.61605e-16	8.66585e-15	Parp1, Bhmt, Prdm1, Bmi1, Smyd1, Brca1, Btg1, Btg2, Ctnnb1, Comt, Ctcf, Ddx4, Dnmt1, Trdmt1, Dnmt3a, Dnmt3b, Eed, Ezh1, Ezh2, Fbl, Gamt, Gata3, Gnas, Gnmt, Emg1, Gspt1, Thumpd3, Hist1h1d, Hdac2, Hells, Tfb2m, Prmt2, Prmt1, Trmt2a, Ilf3, Irf4, Jarid2, Smad4, Mbd4, Mecp2, Meg3, Men1, Mettl1, Mgmt, Morc1, Mtf2, Mthfr, Myb, Nsd1, Pax5, Pcmt1, Pemt, Pik3ca, Pnmt, Rab3d, Rab6a, Satb1, Spi1, Smarca4, Sm…
GO:0007265	Ras protein signal transduction	294	270	2.61166	2.76321e-16	9.10359e-15	Aatk, Abca1, Abl2, Adra1a, Aif1, Apoe, Arf6, Rhoa, Arhgdib, Bcl6, Cdc42, Cdh13, Cdh2, Celsr1, Chuk, Col3a1, Col1a2, Crk, Csf1, Dbnl, Dnm2, Dnmt1, Dok1, Dok2, Ect2, Ednra, Eps8, Erbb2, Fgd6, F2r, F2rl1, Fbp1, Fgd1, Fgf10, Foxm1, Flot1, Gna12, Gna13, Gpr65, Lpar1, Adgrg1, Grb2, Hras, Igf1, Kpnb1, Itga3, Itgb1, Itsn1, Jun, Kras, Ksr1, Stmn1, Lat, Arhgef2, Arhgef1, Mapkapk5, Mcf2l, Met, Kitl, Myo9b, …
GO:0051236	establishment of RNA localization	146	141	2.74642	2.94645e-16	9.6548e-15	Atm, Zfp36l1, Cpeb1, Ddx19a, Srsf10, Flot1, Fmr1, Htt, Hhex, Hnrnpa1, Eif6, Khsrp, Kif5c, Rpsa, Magoh, Myo1c, Npm1, Nup62, Nup88, Qk, Ran, Ranbp1, Ranbp2, Rasl2-9, Rps15, Khdrbs1, Srsf3, Sem1, Slbp, Ssb, Supt6, Alyref, Terf1, Tnks, Tst, Zfp36, G3bp2, Abce1, Stau2, Ddx25, Nxf1, Hnrnpa2b1, Ddx39b, Akap8l, Pabpn1, Mcm3ap, Nup210, Nop58, Alyref2, Nxt1, Phax, Rrs1, Nup160, Tsc1, Xpo7, Ranbp17, Snupn, …
GO:0043069	negative regulation of programmed cell death	873	705	2.29655	3.03082e-16	9.87786e-15	Abl1, Abl2, Asic2, Acvr1, Ada, Adam17, Adnp, Adora1, Angpt1, Angpt4, Agt, Aif1, Akt1, Akt2, Aldh2, Akr1b3, Alox12, Gfer, Slc25a4, Slc25a5, Prdx3, Apbb2, Apc, Atg5, Birc3, Birc2, Xiap, Birc5, Api5, Apoe, Apoh, Aqp1, Ar, Araf, Arf4, Rhoa, Arnt2, Atp7a, Bad, Bag1, Bard1, Bax, Phb2, Bcl10, Bcl2, Bcl2a1a, Bcl2a1d, Bcl2l1, Bcl2l2, Bcl3, Bcl6, Bid, Blm, Bmi1, Bmp4, Bmp7, Bnip3, Bnip3l, Brca1, Birc6, Btg…
GO:0090087	regulation of peptide transport	804	661	2.33801	3.21143e-16	1.04105e-14	Abl1, Abl2, Adam9, Adora1, Parp1, Angpt1, Agt, Akap1, Akt2, Ang, Ank3, Anxa4, Anxa5, Apbb1, Atg5, Birc5, Apod, Arf1, Arntl, Atpif1, Axin1, Axin2, Cep131, Bad, Bard1, Bmp4, Bmp6, Bmpr1a, Bnip3l, Brca1, Btn1a1, Cacna1e, Camk4, Car2, Cask, Casp1, Casr, Cd14, Cd2, Cd34, Cd36, Cd38, Cd84, Cdk1, Cdc42, Cdh1, Cdk5, Cdk5r1, Cdkn1a, Cftr, Chrm1, Chuk, Clock, Ccr5, Plk3, Cnr1, Cpt1a, Creb3, Csf1r, Csk, Csn…
GO:0072659	protein localization to plasma membrane	226	209	2.62989	6.0608e-16	1.95429e-14	Actn2, Adcy6, Akt1, Akt2, Ank1, Ank3, Ap2m1, Ar, Arf6, Atp1b1, Atp1b3, Bcl2l1, Bsg, Cacnb2, Cacnb3, Anxa2, Cask, Cdh1, Cdh2, Cln3, Csk, Dab2, Dlg1, Dpp6, Egfr, Emp2, Epb41l3, Epha2, Fcer1g, Fgf13, Flot1, Flot2, Gas6, Rack1, Ikbkb, Itga3, Itgb1, F11r, Jup, Kcnb1, Kcnj11, Kif13a, Kif5b, Krt18, Lama5, Lrp6, Rab8a, Map7, Commd1, Myo5a, Myo5b, Nrxn1, Nsg1, Numb, P2ry1, Palm, Pdpk1, Pik3r1, Pik3r2, Pip…
GO:0050657	nucleic acid transport	143	138	2.74438	6.54102e-16	2.08693e-14	Zfp36l1, Cpeb1, Ddx19a, Srsf10, Flot1, Fmr1, Htt, Hhex, Hnrnpa1, Eif6, Khsrp, Kif5c, Rpsa, Magoh, Myo1c, Npm1, Nup62, Nup88, Qk, Ran, Ranbp1, Ranbp2, Rasl2-9, Rps15, Khdrbs1, Srsf3, Sem1, Slbp, Ssb, Supt6, Alyref, Tnks, Tst, Zfp36, G3bp2, Abce1, Stau2, Ddx25, Nxf1, Hnrnpa2b1, Ddx39b, Akap8l, Pabpn1, Mcm3ap, Nup210, Nop58, Alyref2, Nxt1, Phax, Rrs1, Nup160, Tsc1, Xpo7, Ranbp17, Snupn, Sarnp, Thoc7…
GO:0050658	RNA transport	143	138	2.74438	6.54102e-16	2.08693e-14	Zfp36l1, Cpeb1, Ddx19a, Srsf10, Flot1, Fmr1, Htt, Hhex, Hnrnpa1, Eif6, Khsrp, Kif5c, Rpsa, Magoh, Myo1c, Npm1, Nup62, Nup88, Qk, Ran, Ranbp1, Ranbp2, Rasl2-9, Rps15, Khdrbs1, Srsf3, Sem1, Slbp, Ssb, Supt6, Alyref, Tnks, Tst, Zfp36, G3bp2, Abce1, Stau2, Ddx25, Nxf1, Hnrnpa2b1, Ddx39b, Akap8l, Pabpn1, Mcm3ap, Nup210, Nop58, Alyref2, Nxt1, Phax, Rrs1, Nup160, Tsc1, Xpo7, Ranbp17, Snupn, Sarnp, Thoc7…
GO:0009117	nucleotide metabolic process	566	462	2.32127	8.54703e-16	2.71267e-14	Abca1, Acr, Ada, Adcy6, Adcy7, Adcy8, Adcy9, Adcyap1r1, Adk, Adnp, Parp1, Adrb2, Adsl, Adssl1, Adss, Ak1, Ak2, Ak4, Aldoa, Aldoc, Ampd3, Aplp1, Apoe, Aqp1, Rhoa, Atp1b1, Atp2b2, Atp5a1, Atp5b, Atp5c1, Atp5f1, Atp5g1, Atp5j, Atp5k, Atp6v1a, Atp6v1b2, Atp6v0a1, Atp7a, Atpif1, Bad, Bid, Bpgm, Tspo, Cacnb4, Cap1, Cbfa2t3, Cbr2, Cbs, Entpd1, Entpd5, Cdk1, Chga, Cnp, Coq7, Cox4i1, Cox5a, Cox5b, Cox6a1,…
GO:1903050	regulation of proteolysis involved in cellular protein catabolic process	168	159	2.69146	9.57696e-16	3.02373e-14	Akt1, Araf, Atpif1, Axin1, Btrc, Cbfa2t3, Clu, Plk3, Ctsc, Dab2, Dvl1, Egf, Rhbdf1, Ptk2, Fhit, Fmr1, Gba, Gclc, Gna12, Rack1, Gpx1, Hfe, Hsp90ab1, Lats1, Alad, Smad7, Mdm2, Mtm1, Commd1, Prkaca, Prkcg, Pkd1, Plk1, Pml, Psen1, Psen2, Psme1, Psme2, Psme3, Pten, Ptk2b, Rad23a, Rad23b, Rgn, Rps7, Shh, Smarcc1, Sumo3, Plk2, Aurka, Ubb, Ube3a, Sumo1, Usp5, Xbp1, Arih1, Arih2, Sufu, Tlk2, Rfwd2, Bcap31…
GO:0010563	negative regulation of phosphorus metabolic process	567	480	2.40746	9.80395e-16	3.06348e-14	Abl1, Chrna7, Parp1, Angpt1, Akap1, Akt1, Prdx3, Fabp4, Apc, Birc3, Aplp1, Apoe, Nr2f2, Rhoa, Atf3, Bag1, Bak1, Bax, Bgn, Bmp4, Bmp7, Tspo, Casp3, Cav1, Cbfa2t3, Cbl, Entpd1, Cdkn1a, Cdkn1b, Cdkn1c, Cdkn2b, Cdkn2c, Cdkn2d, Cish, Socs3, Cry2, Csk, Dab2, Dag1, Dcn, Gadd45a, Dlg1, Dmd, Drd4, Dvl1, Ednra, Eif3a, Ell, Eng, Epha1, Mecom, F2rl1, Fbln1, Fbp1, Fem1a, Fkbp1a, Fkbp1b, Fkbp8, Foxm1, Gba, Gfr…
GO:0045936	negative regulation of phosphate metabolic process	567	480	2.40746	9.80395e-16	3.06348e-14	Abl1, Chrna7, Parp1, Angpt1, Akap1, Akt1, Prdx3, Fabp4, Apc, Birc3, Aplp1, Apoe, Nr2f2, Rhoa, Atf3, Bag1, Bak1, Bax, Bgn, Bmp4, Bmp7, Tspo, Casp3, Cav1, Cbfa2t3, Cbl, Entpd1, Cdkn1a, Cdkn1b, Cdkn1c, Cdkn2b, Cdkn2c, Cdkn2d, Cish, Socs3, Cry2, Csk, Dab2, Dag1, Dcn, Gadd45a, Dlg1, Dmd, Drd4, Dvl1, Ednra, Eif3a, Ell, Eng, Epha1, Mecom, F2rl1, Fbln1, Fbp1, Fem1a, Fkbp1a, Fkbp1b, Fkbp8, Foxm1, Gba, Gfr…
GO:0051168	nuclear export	136	132	2.76017	1.06023e-15	3.29596e-14	Bard1, Calr, Camk4, Cdk5, Egr2, Emd, Srsf10, Frat1, Gas6, Hdac3, Hhex, Hspa9, Eif6, Uhmk1, Rpsa, Mdm2, Npm1, Nup62, Prkaca, Pkd1, Ppm1a, Nup88, Ptpn11, Ptpn14, Ran, Ranbp1, Ranbp2, Rangap1, Rasl2-9, Rps15, Khdrbs1, Atxn1, Sem1, Sox4, Ssb, Supt6, Tcf7l2, Tgfb1, Txn1, Ywhae, Abce1, Bag3, Ddx25, Camk1, Ifi27, Nxf1, Hnrnpa2b1, Ddx39b, Akap8l, Pabpn1, Sfn, Styx, Chp1, Adar, Nxt1, Gsk3b, Phax, Xpo4, Pa…
GO:0006753	nucleoside phosphate metabolic process	574	468	2.31865	1.07556e-15	3.32655e-14	Abca1, Acr, Ada, Adcy6, Adcy7, Adcy8, Adcy9, Adcyap1r1, Adk, Adnp, Parp1, Adrb2, Adsl, Adssl1, Adss, Ak1, Ak2, Ak4, Aldoa, Aldoc, Ampd3, Aplp1, Apoe, Aqp1, Rhoa, Atp1b1, Atp2b2, Atp5a1, Atp5b, Atp5c1, Atp5f1, Atp5g1, Atp5j, Atp5k, Atp6v1a, Atp6v1b2, Atp6v0a1, Atp7a, Atpif1, Bad, Bid, Bpgm, Tspo, Cacnb4, Cap1, Cbfa2t3, Cbr2, Cbs, Entpd1, Entpd2, Entpd5, Cdk1, Chga, Cnp, Coq7, Cox4i1, Cox5a, Cox5b,…
GO:0043066	negative regulation of apoptotic process	859	692	2.29094	1.28208e-15	3.94516e-14	Abl1, Abl2, Asic2, Acvr1, Ada, Adam17, Adnp, Adora1, Angpt1, Angpt4, Agt, Aif1, Akt1, Akt2, Aldh2, Akr1b3, Alox12, Gfer, Slc25a4, Slc25a5, Prdx3, Apbb2, Apc, Atg5, Birc3, Birc2, Xiap, Birc5, Api5, Apoe, Apoh, Aqp1, Ar, Araf, Arf4, Rhoa, Arnt2, Atp7a, Bad, Bag1, Bard1, Bax, Phb2, Bcl10, Bcl2, Bcl2a1a, Bcl2a1d, Bcl2l1, Bcl2l2, Bcl3, Bcl6, Bid, Blm, Bmi1, Bmp4, Bmp7, Bnip3, Bnip3l, Brca1, Birc6, Btg…
GO:1901987	regulation of cell cycle phase transition	251	227	2.57189	1.98601e-15	6.0804e-14	Adam17, Aif1, Akt1, Apc, Apex1, Birc5, App, Atm, Phb2, Bcl2, Bid, Blm, Brca1, Zfp36l1, Zfp36l2, Bub1, Bub1b, Casp2, Ccna2, Ccnd1, Ccnd2, Ccng1, Cdk1, Cdc45, Cdk2, Cdk4, Cdk6, Cdkn1a, Cdkn1b, Cdkn1c, Cdkn2b, Cdkn2d, Chek1, Cirbp, Plk3, Cradd, Crebbp, Csnk2a1, Csnk2a2, Cyp1a1, Ddb1, Ddx3x, E2f1, Egfr, Ercc2, Ercc3, Ptprv, Ezh2, Fgf10, Fhl1, Pdpn, Ptpn6, Prmt2, Hspa2, Hus1, Hyal1, Id2, Ier3, Lmnb1, …
GO:0071900	regulation of protein serine/threonine kinase activity	399	348	2.48031	2.04162e-15	6.21926e-14	Abl1, Chrna7, Adam17, Adam9, Adora1, Adra2c, Agt, Akt1, Alk, Apc, Apoe, Nr2f2, Rhoa, Axin1, Blm, Bmp2, Bmp4, Bmp7, Cab39, Casp3, Cav1, Cbs, Ccna2, Ccnd1, Ccnd2, Ccnd3, Ccnk, Ccnt1, Cd24a, Cd81, Cdkn1a, Cdkn1b, Cdkn2b, Cdkn2c, Cdkn2d, Chil1, Csf1r, Csk, Dab2, Gadd45a, Drd4, Dvl2, Dvl3, Edn3, Efna1, Egf, Egfr, Epha4, Erbb2, Ezh2, F2r, Acsl1, Fem1a, Fgf1, Fgf10, Fgf2, Fgfr1, Flt1, Fzd4, Fzd5, Fzd8, …
GO:1902903	regulation of supramolecular fiber organization	287	259	2.56636	2.08632e-15	6.29661e-14	Abl1, Chrna7, Actn2, Add1, Add2, Avil, Alox15, Apc, Arf1, Arf6, Rhoa, Arhgap6, Arpc1b, Capg, Capza1, Capza2, Capza3, Capzb, Cav1, Cdkn1b, Cfl1, Cfl2, Cit, Coro1a, Clu, Cryab, Cttn, Dctn1, Dlg1, Mapre1, S1pr1, Eln, Epha1, Eps8, Evl, F2rl1, Fer, Fes, Fgf13, Ctgf, Fkbp4, Fmn1, Mtpn, Gda, Gpr65, Lpar1, Grb2, Hcls1, Hdac2, Hdac6, Hspa8, Icam1, Id1, Itgb1bp1, Stmn1, Lats1, Arhgef2, Limk1, Smad3, Smad4,…

## Sheet: Cellular Components
GO.ID	Term	Annotated	Significant	Enrichment	Fisher.pvalue	FDR	genes
GO:0000313	organellar ribosome	85	85	2.84381	0	0	Mrpl40, Mrpl49, Mrpl23, Mrps12, Mrpl39, Mrpl15, Mrpl17, Mrpl2, Mrpl50, Mrps7, Mrpl48, Mtg2, Mrpl37, Mrpl12, Mrpl19, Mrps31, Mrpl38, Mrps22, Mrps23, Mrps10, Mrps25, Mrps14, Mrps24, Dap3, Mrpl54, Chchd1, Mrps36, Mrpl4, Mrpl35, Mrps28, Mrps16, Mrps17, Mrps21, Mrps15, Ndufa7, Mrpl11, Mrpl20, Mrpl51, Mrpl33, Mrps18b, Mrpl45, Mrpl55, Mrpl42, Mrpl46, Mrpl18, Mrpl24, Mrpl57, Mrps11, Mrpl14, Mrpl53, Mrpl1…
GO:0005761	mitochondrial ribosome	85	85	2.84381	0	0	Mrpl40, Mrpl49, Mrpl23, Mrps12, Mrpl39, Mrpl15, Mrpl17, Mrpl2, Mrpl50, Mrps7, Mrpl48, Mtg2, Mrpl37, Mrpl12, Mrpl19, Mrps31, Mrpl38, Mrps22, Mrps23, Mrps10, Mrps25, Mrps14, Mrps24, Dap3, Mrpl54, Chchd1, Mrps36, Mrpl4, Mrpl35, Mrps28, Mrps16, Mrps17, Mrps21, Mrps15, Ndufa7, Mrpl11, Mrpl20, Mrpl51, Mrpl33, Mrps18b, Mrpl45, Mrpl55, Mrpl42, Mrpl46, Mrpl18, Mrpl24, Mrpl57, Mrps11, Mrpl14, Mrpl53, Mrpl1…
GO:0044451	nucleoplasm part	952	912	2.72432	2.64378e-90	6.38912e-88	Abl1, Acadm, Actb, Add1, Aebp2, Aox1, Apex1, Api5, Ar, Arnt, Arntl, Zfhx3, Atp6v0a1, Bard1, Blm, Bmi1, Bnip3l, Ciita, Capn7, Cbx4, Cbx5, Ccnt1, Cdc25c, Cdc45, Cdk2, Cdk7, Cdkn1a, Cdyl, Cenpb, Cenpc1, Clk2, Coil, Crcp, Creb3, Crebbp, Cry2, Csnk2a1, Dapk3, Daxx, Gadd45a, Dhx15, Dr1, Drg1, Dvl2, Dyrk1a, Phc1, Eed, Ell, Epas1, Epc1, Ercc1, Ercc2, Ercc3, Mecom, Bcl11a, Eya1, Ezh1, Ezh2, Ptk2, Fanca, F…
GO:0044429	mitochondrial part	751	701	2.65447	2.31478e-79	4.19553e-77	Abcb7, Acadl, Acadm, Acadvl, Acads, Ak2, Ak4, Akap1, Alas1, Alas2, Aldh3a2, Slc25a4, Slc25a5, Ass1, Atf2, Atp5a1, Atp5b, Atp5c1, Atp5f1, Atp5g1, Atp5j, Atp5k, Atpif1, Bad, Bak1, Bax, Phb2, Bckdha, Bckdhb, Bckdk, Bcl2, Bcl2l1, Bcl2l2, Bid, Bik, Bnip3, Bnip3l, Brca1, Tspo, C1qbp, Cat, Cdk1, Cfl1, Ckmt1, Cnp, Coq7, Cox17, Cox4i1, Cox5a, Cox5b, Cox6a1, Cox6c, Cox7a2, Cox7c, Cox8a, Cpox, Cpt1a, Cpt1b,…
GO:0031975	envelope	940	867	2.62296	3.04308e-77	4.41247e-75	Abcb7, Acadl, Acadm, Acadvl, Acads, Parp1, Adra1a, Ak2, Akap1, Alas2, Aldh3a2, Alox5, Alox5ap, Slc25a4, Slc25a5, Anxa11, Anxa4, Anxa7, Apc, Apoe, App, Aqp1, Ass1, Atf2, Atp5a1, Atp5b, Atp5c1, Atp5f1, Atp5g1, Atp5j, Atp5k, Atpif1, Bad, Bak1, Bax, Phb2, Bche, Bckdhb, Bcl2, Bcl2l1, Bcl2l2, Bid, Bik, Bnip2, Bnip3, Bnip3l, Tspo, Cacybp, Cat, Ctnnb1, Cav2, Cbx3, Rb1cc1, Ccnd2, Cdk4, Cfl1, Ckmt1, Clgn, …
GO:0031967	organelle envelope	937	864	2.62225	8.76554e-77	1.05917e-74	Abcb7, Acadl, Acadm, Acadvl, Acads, Parp1, Adra1a, Ak2, Akap1, Alas2, Aldh3a2, Alox5, Alox5ap, Slc25a4, Slc25a5, Anxa11, Anxa4, Anxa7, Apc, Apoe, App, Aqp1, Ass1, Atf2, Atp5a1, Atp5b, Atp5c1, Atp5f1, Atp5g1, Atp5j, Atp5k, Atpif1, Bad, Bak1, Bax, Phb2, Bche, Bckdhb, Bcl2, Bcl2l1, Bcl2l2, Bid, Bik, Bnip2, Bnip3, Bnip3l, Tspo, Cacybp, Cat, Ctnnb1, Cav2, Cbx3, Rb1cc1, Ccnd2, Cdk4, Cfl1, Ckmt1, Clgn, …
GO:0005730	nucleolus	777	738	2.70107	5.34877e-74	5.53979e-72	Abl1, Acadvl, Acox1, Parp1, Parp2, Apex1, Arl4a, Atf3, Blm, Bop1, Camk4, Capg, Cask, Runx3, Cbx5, Ccnd2, Cct5, Cdk4, Cdkn1a, Cebpa, Chd1, Cirbp, Clock, Plk3, Coil, Cpt2, Atf6b, Cstb, Ctcf, Ctsb, Ctsl, Dab2, Ddx5, Ddx6, Dhx9, Dffb, E2f5, Eef1a1, Eif3a, Enc1, Etv6, Ptk2, Fbl, Fgf1, Fgfr1, Fhit, Smc2, Foxi1, Fmr1, Frg1, Xrcc6, Gjb4, Gli2, Gnai1, Gnai3, Grb2, Emg1, Thumpd3, Hap1, Ptpn6, Hmox1, Hoxb5,…
GO:0005694	chromosome	941	856	2.58693	1.23762e-59	1.12159e-57	Actb, Parp1, Aldoa, Apc, Birc2, Birc5, Ar, Atf2, Atm, Bcl6, Blm, Bmi1, Brca1, Brca2, Bub1, Bub1b, Bub3, Capn2, Ctnnb1, Runx2, Runx3, Cbx1, Cbx2, Cbx3, Cbx5, Ccnd2, Cdk1, Cdc45, Cdk2, Cdk4, Cebpb, Cenpa, Cenpb, Cenpc1, Chek1, Clock, Plk3, Creb1, Crebbp, Csnk2a1, Csnk2a2, Csnk2b, Smc3, Ctcf, Dapk3, Daxx, Dctn1, Ddb1, Ddx6, Dffa, Dffb, Dmc1, Dync1i1, Dnmt1, Dnmt3a, Dnmt3b, Dvl3, E2f1, Phc1, Eed, Ell…
GO:0005740	mitochondrial envelope	573	532	2.64033	5.21564e-57	4.20149e-55	Abcb7, Acadl, Acadm, Acadvl, Acads, Ak2, Akap1, Alas2, Aldh3a2, Slc25a4, Slc25a5, Ass1, Atf2, Atp5a1, Atp5b, Atp5c1, Atp5f1, Atp5g1, Atp5j, Atp5k, Atpif1, Bad, Bak1, Bax, Phb2, Bckdhb, Bcl2, Bcl2l1, Bcl2l2, Bid, Bik, Bnip3, Bnip3l, Tspo, Cat, Cfl1, Ckmt1, Cnp, Coq7, Cox17, Cox4i1, Cox5a, Cox5b, Cox6a1, Cox6c, Cox7a2, Cox7c, Cox8a, Cpox, Cpt1a, Cpt1b, Cpt2, Crat, Cycs, Dao, Eci1, Ddx3x, Slc25a1, D…
GO:1990234	transferase complex	729	682	2.66046	8.46831e-57	6.13952e-55	Actb, Acvr1, Acvr1b, Aebp2, Prdx3, Atg5, Aup1, Bach1, Bach2, Bard1, Bmi1, Brca1, Btrc, Cacybp, Cbx2, Cbx4, Cbx5, Rb1cc1, Ccna1, Ccna2, Ccnd1, Ccnd2, Ccnd3, Ccne1, Ccne2, Ccnf, Ccnk, Ccnt1, Cdk1, Cdk2, Cdk4, Cdk6, Cdk7, Cdkn1a, Cdkn2d, Chm, Chml, Chuk, Clns1a, Crcp, Crebbp, Dab2, Dad1, Ddb1, Dld, Dpm1, Dpm2, Dr1, Phc1, Eed, Enc1, Epc1, Ercc1, Ercc2, Ercc3, Erh, Ezh1, Ezh2, Fnta, Kat2a, Gpr37, Gtf2…
GO:0005813	centrosome	483	472	2.77904	1.93752e-56	1.277e-54	Apc, Apex1, Birc5, Atp6v0d1, Axin2, Cep131, Bcl2l1, Bnip2, Brca1, Brca2, Capg, Ctnnb1, Ccnb2, Ccne1, Ccnf, Cct4, Cct5, Cct8, Cdc25b, Cdk1, Cdc45, Cdk6, Ift81, Cetn3, Chek1, Patj, Plk3, Cpeb1, Ctsc, Dctn1, Dhx9, Dync1h1, Dnm2, E2f1, Mapre1, Eya3, Flot1, Gnai1, Gnai2, Gnai3, Cfap20, Hap1, Hdac6, Htt, Hipk1, Hoxb4, Dnajb3, Id1, Cep250, Kif13a, Kif2a, Kif3a, Kif3b, Kifap3, Kifc3, Krt18, Marcks, Smad4…
GO:0005815	microtubule organizing center	574	551	2.72986	9.02658e-56	5.45356e-54	Abca2, Akt1, Apc, Apex1, Birc5, Atp6v0d1, Axin2, Cep131, Bcl2l1, Bnip2, Brca1, Brca2, Birc6, Capg, Ctnnb1, Ccnb2, Ccne1, Ccnf, Cct4, Cct5, Cct8, Cdc25b, Cdk1, Cdc45, Cdk6, Ift81, Cetn3, Chek1, Patj, Plk3, Cpeb1, Cys1, Ctsc, Dctn1, Dhx9, Dync1h1, Dnm2, E2f1, Mapre1, Eya3, Flii, Flot1, Gnai1, Gnai2, Gnai3, Cfap20, Hap1, Hdac6, Htt, Hipk1, Hoxb4, Dnajb3, Id1, Cep250, Irs1, Kif13a, Kif17, Kif2a, Kif3…
GO:0044427	chromosomal part	835	757	2.57816	4.67784e-52	2.6088e-50	Actb, Parp1, Aldoa, Apc, Birc5, Ar, Atf2, Atm, Bcl6, Blm, Bmi1, Brca1, Brca2, Bub1, Bub1b, Bub3, Capn2, Ctnnb1, Runx2, Runx3, Cbx1, Cbx2, Cbx3, Cbx5, Ccnd2, Cdk1, Cdc45, Cdk2, Cdk4, Cebpb, Cenpa, Cenpb, Cenpc1, Chek1, Clock, Plk3, Creb1, Crebbp, Csnk2a1, Csnk2a2, Csnk2b, Smc3, Ctcf, Dapk3, Daxx, Dctn1, Ddb1, Ddx6, Dffa, Dffb, Dmc1, Dync1i1, Dnmt1, Dnmt3a, Dnmt3b, Dvl3, E2f1, Phc1, Eed, Ell, Enc1,…
GO:0031966	mitochondrial membrane	535	496	2.6365	8.84202e-52	4.5789e-50	Abcb7, Acadl, Acadm, Acadvl, Acads, Ak2, Akap1, Alas2, Aldh3a2, Slc25a4, Slc25a5, Ass1, Atf2, Atp5a1, Atp5b, Atp5c1, Atp5f1, Atp5g1, Atp5j, Atp5k, Atpif1, Bad, Bak1, Bax, Phb2, Bckdhb, Bcl2, Bcl2l1, Bcl2l2, Bid, Bnip3, Bnip3l, Tspo, Cfl1, Ckmt1, Cnp, Coq7, Cox4i1, Cox5a, Cox5b, Cox6a1, Cox6c, Cox7a2, Cox7c, Cox8a, Cpox, Cpt1a, Cpt1b, Cpt2, Crat, Dao, Eci1, Ddx3x, Slc25a1, Dmpk, Dnm1, Dnm2, Epha4,…
GO:0098588	bounding membrane of organelle	947	852	2.55853	2.6916e-50	1.30094e-48	Abca2, Acox1, Akap1, Abcd1, Ankfy1, Slc25a4, Anxa3, Anxa6, Anxa7, Ap1s1, Ap3b1, Ap3d1, Aqp1, Arf1, Arf6, Rhob, Rab27a, Ass1, Atf2, Atp2a1, Atp6v1a, Atp6v1b2, Atp6v0d1, Atp6v1e1, Atp6v0a1, Atp7b, Atp6v0c, Bad, Bak1, Bax, Phb2, Bcl2, Bcl2l1, Bet1, Bnip3, Bnip3l, Bsg, Tspo, Anxa2, Car4, Cat, Cask, Cav1, Cav2, Cd24a, Scarb2, Cd63, Cdc42, Cftr, Clcn5, Cln3, Clta, Cnga1, Cnp, Col6a1, Copa, Cp, Cpe, Cpt…
GO:0016604	nuclear body	611	578	2.69022	3.18258e-50	1.44211e-48	Abl1, Acadm, Add1, Aox1, Apex1, Api5, Ar, Arnt, Arntl, Zfhx3, Atp6v0a1, Bard1, Blm, Bmi1, Bnip3l, Ciita, Capn7, Cbx4, Cbx5, Cdc25c, Cdk2, Cdkn1a, Cdyl, Cenpb, Cenpc1, Clk2, Coil, Creb3, Crebbp, Cry2, Dapk3, Daxx, Gadd45a, Dhx15, Drg1, Dvl2, Dyrk1a, Phc1, Ell, Epas1, Mecom, Bcl11a, Eya1, Ptk2, Fas, Srsf10, Fbl, Fli1, Fmr1, Aff2, Dtx1, Gli2, Gli3, Grk5, Gtf2h4, Trip12, H1f0, Hdac5, Hif1a, Hipk1, Hi…
GO:0005912	adherens junction	454	437	2.73732	5.14758e-46	2.19529e-44	Actb, Actn2, Adam10, Adam17, Adam9, Add1, Alcam, Anxa5, Anxa6, Apc, Rplp0, Arf1, Arf6, Rhoa, Rhob, Arpc1b, Atp6v0c, B2m, Bmpr2, Bsg, Hyou1, Anxa2, Calr, Cap1, Capn1, Capn2, Capn5, Cat, Cask, Ctnna1, Ctnna2, Ctnnb1, Ctnnd1, Cav1, Cav2, Cbl, Ccnd3, Cd151, Scarb2, Cd44, Cd81, Cd9, Cdh1, Cdh13, Cdh2, Cdh3, Cdh5, Cfl1, Cnn1, Cnn2, Bcar1, Csrp1, Csrp2, Cttn, Cxadr, Cyba, Dab2, Dag1, Des, Dlg1, Dll1, Dn…
GO:0030055	cell-substrate junction	364	355	2.7735	1.96986e-43	7.93415e-42	Actb, Actn2, Adam10, Adam17, Adam9, Add1, Alcam, Anxa5, Anxa6, Rplp0, Arf1, Arf6, Rhoa, Rhob, Arpc1b, Atp6v0c, B2m, Bsg, Hyou1, Calr, Cap1, Capn1, Capn2, Capn5, Cat, Cask, Ctnna1, Ctnnb1, Cav1, Cav2, Cbl, Ccnd3, Cd151, Scarb2, Cd44, Cd81, Cd9, Cdh13, Cdh2, Cfl1, Cnn1, Cnn2, Col17a1, Bcar1, Csrp1, Csrp2, Cttn, Cyba, Dab2, Dag1, Dmd, Dnm2, Dpp4, Dst, Efnb2, Egfr, Enah, Eng, Epb41l2, Epha2, Drosha, …
GO:1990904	ribonucleoprotein complex	874	739	2.40455	2.43909e-43	9.30706e-42	Actb, Api5, Apod, Aqp7, Aqr, Rplp0, Arntl, Hnrnpd, Bard1, Bop1, Brca1, Zfp36l1, Zfp36l2, Calr, Canx, Casp8, Noct, Cirbp, Clock, Cpeb1, Ctsh, Dhx15, Ddx3x, Ddx4, Ddx5, Ddx6, Dhx9, Dync1i1, Drg1, Dyrk1a, Eef2, Eif2s1, Eif3a, Ddx19a, Eif4e, Epm2a, Erg, Fau, Fbl, Fmr1, Frg1, Fxr1, Gabpb1, Gapdh, Mrps33, Ghr, Rack1, Grb7, Emg1, Hba-a1, Htt, Hnrnpc, Hnrnpa1, Hnrnpab, Hnrnpk, Hnrnpl, Hspa8, Elavl1, Elav…
GO:0030529	intracellular ribonucleoprotein complex	873	738	2.40404	2.80301e-43	1.01609e-41	Actb, Api5, Apod, Aqp7, Aqr, Rplp0, Arntl, Hnrnpd, Bard1, Bop1, Brca1, Zfp36l1, Zfp36l2, Calr, Canx, Casp8, Noct, Cirbp, Clock, Cpeb1, Ctsh, Dhx15, Ddx3x, Ddx4, Ddx5, Ddx6, Dhx9, Dync1i1, Drg1, Dyrk1a, Eef2, Eif2s1, Eif3a, Ddx19a, Eif4e, Epm2a, Erg, Fau, Fbl, Fmr1, Frg1, Fxr1, Gabpb1, Gapdh, Mrps33, Ghr, Rack1, Grb7, Emg1, Hba-a1, Htt, Hnrnpc, Hnrnpa1, Hnrnpab, Hnrnpk, Hnrnpl, Hspa8, Elavl4, Ilf3…
GO:0005925	focal adhesion	354	346	2.77954	3.12383e-43	1.07846e-41	Actb, Actn2, Adam10, Adam17, Adam9, Add1, Alcam, Anxa5, Anxa6, Rplp0, Arf1, Arf6, Rhoa, Rhob, Arpc1b, Atp6v0c, B2m, Bsg, Hyou1, Calr, Cap1, Capn1, Capn2, Capn5, Cat, Cask, Ctnna1, Ctnnb1, Cav1, Cav2, Cbl, Ccnd3, Cd151, Scarb2, Cd44, Cd81, Cd9, Cdh13, Cdh2, Cfl1, Cnn1, Cnn2, Bcar1, Csrp1, Csrp2, Cttn, Cyba, Dab2, Dag1, Dnm2, Dpp4, Dst, Efnb2, Egfr, Enah, Eng, Epb41l2, Epha2, Drosha, Evl, Ptk2, Fap…
GO:0070161	anchoring junction	471	449	2.71098	4.15802e-43	1.37025e-41	Actb, Actn2, Adam10, Adam17, Adam9, Add1, Alcam, Anxa5, Anxa6, Apc, Rplp0, Arf1, Arf6, Rhoa, Rhob, Arpc1b, Atp6v0c, B2m, Bmpr2, Bsg, Hyou1, Anxa2, Calr, Cap1, Capn1, Capn2, Capn5, Cat, Cask, Ctnna1, Ctnna2, Ctnnb1, Ctnnd1, Cav1, Cav2, Cbl, Ccnd3, Cd151, Scarb2, Cd44, Cd81, Cd9, Cdh1, Cdh13, Cdh2, Cdh3, Cdh5, Cfl1, Cnn1, Cnn2, Bcar1, Csrp1, Csrp2, Cttn, Cxadr, Cyba, Dab2, Dag1, Des, Dlg1, Dll1, Dn…
GO:0005924	cell-substrate adherens junction	359	350	2.77252	6.57374e-43	2.07216e-41	Actb, Actn2, Adam10, Adam17, Adam9, Add1, Alcam, Anxa5, Anxa6, Rplp0, Arf1, Arf6, Rhoa, Rhob, Arpc1b, Atp6v0c, B2m, Bsg, Hyou1, Calr, Cap1, Capn1, Capn2, Capn5, Cat, Cask, Ctnna1, Ctnnb1, Cav1, Cav2, Cbl, Ccnd3, Cd151, Scarb2, Cd44, Cd81, Cd9, Cdh13, Cdh2, Cfl1, Cnn1, Cnn2, Bcar1, Csrp1, Csrp2, Cttn, Cyba, Dab2, Dag1, Dnm2, Dpp4, Dst, Efnb2, Egfr, Enah, Eng, Epb41l2, Epha2, Drosha, Evl, Ptk2, Fap…
GO:0098796	membrane protein complex	614	552	2.55665	3.93809e-41	1.18963e-39	Acvr2a, Ankfy1, Ap1b1, Ap1g1, Ap1g2, Ap1m1, Ap1m2, Ap1s1, Ap2a1, Ap2a2, Ap2m1, Ap3b1, Ap3b2, Ap3d1, Ap3s1, Ap3s2, Ap4m1, Apc, Atp5a1, Atp5b, Atp5c1, Atp5f1, Atp5g1, Atp5j, Atp5k, Atp6v1a, Atp6v1b2, Atp6v0d1, Atp6v1e1, Atp6v0e, Atp6v0a1, Atpif1, Atp6v0c, B2m, Bak1, Bax, Bcl2, Bet1, Cacna1c, Calr, Casp3, Casp8, Ctnna1, Ctnnb1, Ctnnd1, Cav1, Cbl, Cd34, Cdh1, Cdh2, Cflar, Cftr, Clta, Copa, Cox4i1, Co…
GO:0005768	endosome	730	663	2.5828	1.26311e-40	3.66303e-39	Aatk, Abca2, Abcg1, Ace, Adcy6, Adcyap1r1, Adrb2, Akt2, Ankfy1, Anxa6, Aoc3, Prdx3, Ap1g1, Ap1g2, Ap3d1, Ap4m1, Apoe, App, Arc, Arf1, Arf6, Rhoa, Rhob, Rhod, Rnd2, Arsa, Rab27a, Astn1, Atp1a1, Atp6v0d1, Atp6v1e1, Atp7a, Atp7b, Atp9a, Birc6, Anxa2, Cav1, Cd1d1, Cd63, Cd68, Cdh1, Cdk2, Cdkn1b, Cftr, Coro1a, Clcn3, Clcn4, Clcn5, Cln3, Cxcr4, Ccr5, Ackr3, Cpne6, Cst3, Ctse, Cyba, Dbnl, Dscr3, Ddit3, …
GO:0005840	ribosome	222	212	2.71571	4.61919e-40	1.28804e-38	Apod, Rplp0, Canx, Ddx3x, Eef2, Eif2s1, Fau, Mrps33, Rack1, Hba-a1, Elavl4, Rpsa, Eif2d, Rps2, Nck1, Mrpl40, Mrpl49, Npm1, Ppargc1a, Rbm3, Rpl10a, Rpl18, Rpl19, Rpl21, Rpl22, Mrpl23, Rpl26, Rpl27, Rpl28, Rpl29, Rpl30, Rpl32, Rpl37a, Rpl36a, Rpl6, Rpl7, Rpl9, Rps12, Rps14, Rps15, Rps16, Rps17, Rps18, Rps19, Rps24, Rps29, Rps3a1, Rps4x, Rps5, Rps6, Rps7, Rps8, Snca, Surf6, Rpl13a, Uba52, Mrps12, Rp…
GO:0005743	mitochondrial inner membrane	392	361	2.61892	1.17946e-39	3.16708e-38	Abcb7, Acadvl, Ak2, Akap1, Alas2, Aldh3a2, Slc25a4, Slc25a5, Atp5a1, Atp5b, Atp5c1, Atp5f1, Atp5g1, Atp5j, Atp5k, Atpif1, Phb2, Bckdhb, Bcl2l1, Ckmt1, Cnp, Coq7, Cox4i1, Cox5a, Cox5b, Cox6a1, Cox6c, Cox7a2, Cox7c, Cox8a, Cpox, Cpt1a, Cpt2, Crat, Eci1, Slc25a1, Sfxn1, Fdx1, Fdxr, Fech, Fgr, Srgap2, Fpgs, Timm10b, Gpd2, Glud1, Got2, Gpam, Hadh, Hsd17b10, Hccs, Herc2, Hmgcl, Hmgcs2, Hsd3b2, Hspd1, L…
GO:0044391	ribosomal subunit	185	178	2.73621	8.95583e-39	2.31892e-37	Rplp0, Ddx3x, Fau, Rack1, Hba-a1, Rpsa, Eif2d, Rps2, Mrpl40, Mrpl49, Npm1, Rbm3, Rpl10a, Rpl18, Rpl19, Rpl21, Rpl22, Mrpl23, Rpl26, Rpl27, Rpl28, Rpl29, Rpl30, Rpl32, Rpl37a, Rpl36a, Rpl6, Rpl7, Rpl9, Rps12, Rps14, Rps15, Rps16, Rps17, Rps18, Rps19, Rps24, Rps29, Rps3a1, Rps4x, Rps5, Rps6, Rps7, Rps8, Surf6, Rpl13a, Uba52, Mrps12, Rpl27a, Rpl8, Rps3, Rpl7a, Rps11, Rpl3, Rps26, Mrpl39, Mrpl15, Mrp…
GO:0019866	organelle inner membrane	433	394	2.58767	3.31062e-38	8.27654e-37	Abcb7, Acadvl, Ak2, Akap1, Alas2, Aldh3a2, Slc25a4, Slc25a5, Atp5a1, Atp5b, Atp5c1, Atp5f1, Atp5g1, Atp5j, Atp5k, Atpif1, Phb2, Bckdhb, Bcl2l1, Cav2, Ckmt1, Cnp, Coq7, Cox4i1, Cox5a, Cox5b, Cox6a1, Cox6c, Cox7a2, Cox7c, Cox8a, Cpox, Cpt1a, Cpt2, Crat, Eci1, Slc25a1, Emd, Sfxn1, Fdx1, Fdxr, Fech, Fgr, Srgap2, Fpgs, Timm10b, Gpd2, Glud1, Got2, Gpam, Hadh, Hsd17b10, Hccs, Herc2, Hmgcl, Hmgcs2, Hsd3b…
GO:0048471	perinuclear region of cytoplasm	587	538	2.60642	2.13229e-35	5.15305e-34	Aatk, Abca1, Abl1, Adam10, Add1, Aif1, Ak1, Akap4, Abcd1, Akr1b3, Anxa4, Anxa6, Ap1g1, Apbb1, Apc, Apex1, Xiap, Aplp1, Apod, App, Atp2a2, Atp7a, Atp7b, Atp9a, Axin1, Bag1, Bax, Bcl10, Bcl2, Bicd1, Btk, Bub1b, Cacna1g, Anxa2, Calr, Capn2, Capn6, Car4, Ctnnb1, Cav1, Cav2, Cbl, Ccng1, Noct, Cd2ap, Cd34, Cdc25c, Cdh1, Cdh13, Cdk4, Cdk5r1, Cdkn1a, Chga, Patj, Clu, Cnp, Cobl, Cpd, Cpeb1, Csf1, Cst3, Ct…
GO:0005759	mitochondrial matrix	241	230	2.71401	8.14791e-32	1.90556e-30	Acadl, Acadm, Acadvl, Acads, Ak4, Akap1, Alas1, Alas2, Slc25a5, Atp5b, Bckdha, Bckdhb, Bckdk, Brca1, C1qbp, Cdk1, Creb1, Cs, Dbt, Bloc1s1, Hagh, Gls, Glud1, H2-Ke6, Hsd17b10, Tfb2m, Hmgcs2, Hspd1, Hspa1b, Hspa9, Hspe1, Mcl1, Mdh2, Grpel1, Nudt1, Nfs1, Mrpl40, Mrpl49, Prdx1, Pdk2, Polg, Mrpl23, Acsm3, Sod2, Suclg2, Tert, Tfam, Timm44, Dtymk, Trp53, Tyms, Vdac1, Vdac2, Capn10, Mrps12, Rps3, Mrpl39,…
GO:0031252	cell leading edge	326	316	2.75658	1.0703e-31	2.42489e-30	Abi1, Abl1, Abl2, Chrna7, Adam17, Adora1, Aif1, Akt2, Ank1, Apbb1, Apc, App, Arf1, Arf4, Arf6, Rhoa, Atf4, Atp6v1b2, Atp7a, Cacna1d, Anxa2, Capzb, Ctnna1, Ctnna2, Ctnnb1, Ctnnd1, Cd2ap, Cdc37, Cdc42, Arhgap31, Cdh1, Cdh2, Cdk5, Cdk6, Cfl1, Cit, Coro1a, Cxcr4, Cobl, Bcar1, Cttn, Dag1, Dbnl, Dctn1, Diaph1, Dnm2, Dpp4, Atn1, Eef1a1, Enah, Epb41l3, Epha2, Stx2, Eps8, Evl, Ptk2, Fscn1, Fap, Fat1, Fer,…
GO:0005874	microtubule	383	362	2.68788	1.6822e-31	3.69574e-30	Macf1, Apc, Birc5, Apoe, Axin1, Bcl10, Bicd1, Bcl2l11, Aspm, Capn6, Cct2, Cct3, Cct4, Cct5, Cct6a, Cct7, Cct8, Cdk1, Cnp, Dpysl2, Daxx, Dctn1, Dcx, Dlg1, Dnah8, Dync1h1, Dync1i1, Dync1i2, Dnm1, Dnm2, Dst, Dvl1, Mapre1, Eif3a, Emd, Fgf13, Fkbp4, Fmr1, Cfap20, Hdac3, Hdac6, Hspa8, Hsph1, Incenp, Invs, Kcnab2, Kif11, Kif13a, Kif16b, Kif17, Kif1a, Kif1b, Kif1c, Kif2a, Kif21a, Kif21b, Kif3a, Kif3b, Ki…
GO:0061695	transferase complex, transferring phosphorus-containing groups	256	249	2.76605	4.28489e-30	9.13691e-29	Acvr1, Acvr1b, Prdx3, Rb1cc1, Ccna1, Ccna2, Ccnd1, Ccnd2, Ccnd3, Ccne1, Ccne2, Ccnk, Ccnt1, Cdk1, Cdk2, Cdk4, Cdk6, Cdk7, Cdkn1a, Cdkn2d, Chuk, Crcp, Dab2, Ercc1, Ercc2, Ercc3, Kat2a, Gtf2h1, Gtf2h4, Hspd1, Ikbkb, Ikbkg, Insr, Irs1, Mnat1, Polr2k, Myo6, Ints6, Pcna, Pfkfb1, Pfkl, Pfkm, Cdk14, Phka1, Phkg1, Pik3c2a, Pik3c2g, Pik3ca, Pik3cd, Pik3r1, Pik3r2, Pik3r3, Prkaca, Pola1, Pola2, Pold1, Pold…
GO:0000228	nuclear chromosome	548	488	2.53244	9.26442e-30	1.91906e-28	Actb, Parp1, Aldoa, Birc5, Ar, Blm, Brca1, Brca2, Bub1, Bub1b, Ctnnb1, Runx2, Runx3, Cbx1, Cbx3, Cbx5, Cdk1, Cdc45, Cebpb, Cenpa, Cenpb, Cenpc1, Chek1, Clock, Creb1, Crebbp, Csnk2a1, Smc3, Ddb1, Dffa, Dffb, Dmc1, Dnmt3a, Dnmt3b, Dvl3, E2f1, Phc1, Eed, Enc1, Ercc1, Esr1, Smarcad1, Ezh2, Fen1, Fer, Smc2, Xrcc6, Gabpa, Gata3, Kat2a, Hist1h1d, H1f0, H3f3a, H3f3b, Hdac2, Hdac5, Hey2, Hira, Hist2h2aa1,…
GO:0044431	Golgi apparatus part	432	399	2.62657	1.83966e-29	3.70487e-28	Acr, Adam10, Ap1b1, Ap1g1, Ap1g2, Ap1m1, Ap1m2, Ap1s1, Ap3b1, Ap3b2, Ap3d1, Ap3s1, Ap3s2, Ap4m1, Ap4s1, Arf1, Atp7a, Atp7b, Atp8a1, Atp9a, Bet1, Bicd1, Birc6, Bsn, Car4, Cav1, Cdc42, Cdh1, Cit, Cln3, Clta, Plk3, Copa, Cpd, Creb3, Cux1, Cux2, Cyp2e1, Dnm2, Rhbdf1, Ext2, Lgr5, Fut4, Fut9, B4galnt1, B4galnt2, Gcnt1, Ggta1, B4galt1, Gnas, H13, H2-D1, H2-K1, H2-Q10, H2-Q2, H2-Q4, H2-Q7, Hyal2, Ica1, I…
GO:0044432	endoplasmic reticulum part	514	461	2.55058	3.33323e-28	6.53133e-27	Adam10, Aldh3a2, Anxa7, Atp2a1, Atp2a2, Aup1, Bax, Bcap29, Bche, Bcl2, Hyou1, Pdia4, Calr, Calu, Canx, Capn2, Cav1, Cd4, Cftr, Ch25h, Clcn4, Cln3, Creb3, Atf6b, Pcyt1a, Cyba, Cyp2e1, Dad1, Dbi, Ddost, Dgat1, Dhcr7, Dmpk, Dnajc1, Reep5, Dpagt1, Dpm1, Dpm2, Dst, Ebp, Eda, Rhbdf1, Eif2ak3, Ext1, Ext2, Faf1, Fdft1, Fkbp1a, Fkbp1b, Fkbp8, Ganab, Slc37a4, Bscl2, Gpaa1, Pigq, Pdia3, Hspa5, H13, H2-D1, H…
GO:0000785	chromatin	499	445	2.53606	4.15312e-28	7.92371e-27	Actb, Aldoa, Ar, Bmi1, Capn2, Ctnnb1, Runx2, Runx3, Cbx1, Cbx2, Cbx3, Cbx5, Ccnd2, Cdk4, Cebpb, Cenpa, Cenpb, Cenpc1, Chek1, Clock, Plk3, Creb1, Crebbp, Csnk2a1, Csnk2a2, Csnk2b, Smc3, Daxx, Ddx6, Dffa, Dffb, Dnmt1, Dnmt3a, Dnmt3b, Dvl3, E2f1, Phc1, Eed, Ell, Enc1, Esr1, Smarcad1, Ezh2, Fancc, Fer, Gabpa, Gata3, Kat2a, Hist1h1d, H1f0, H3f3a, H3f3b, Hdac2, Hdac3, Hdac5, Hells, Hes1, Hey2, Hic1, Hi…
GO:0044454	nuclear chromosome part	517	459	2.52477	1.34153e-27	2.49386e-26	Actb, Parp1, Aldoa, Ar, Blm, Brca1, Brca2, Bub1, Bub1b, Ctnnb1, Runx2, Runx3, Cbx1, Cbx3, Cbx5, Cdk1, Cdc45, Cebpb, Cenpa, Cenpb, Cenpc1, Clock, Creb1, Crebbp, Csnk2a1, Smc3, Ddb1, Dffa, Dffb, Dnmt3a, Dnmt3b, Dvl3, E2f1, Phc1, Eed, Enc1, Ercc1, Esr1, Smarcad1, Ezh2, Fen1, Fer, Xrcc6, Gabpa, Gata3, Kat2a, Hist1h1d, H1f0, H3f3a, H3f3b, Hdac2, Hdac5, Hey2, Hira, Hist2h2aa1, H2afx, Hnrnpc, Hnrnpk, Hs…
GO:0005773	vacuole	532	475	2.53912	1.71368e-27	3.10605e-26	Abca2, Ace, Acp2, Acp5, Acr, Ada, Aga, Gla, Akr1b3, Ank3, Ankfy1, Anxa11, Anxa6, Prdx6, Ap3b1, Ap3d1, Atg5, Apoe, Arsb, Arsa, Asah1, Rab27a, Ass1, Atp6v1a, Atp6v1b2, Atp6v0d1, Atp6v1e1, Atp6v0a1, Atp6v0c, Bcl10, Glb1, Anxa2, Capn1, Capn2, Cat, Cd1d1, Cd34, Scarb2, Cd63, Cd68, Cdc42, Cit, Clcn5, Tpp1, Cln3, Cxcr4, Col6a1, Cp, Dnajc5, Cst3, Ctsb, Ctsc, Ctsd, Ctsh, Ctsk, Ctsl, Ctss, Cyb561, Dld, Dna…
GO:0098687	chromosomal region	331	308	2.6462	3.01162e-27	5.32542e-26	Parp1, Apc, Birc5, Atm, Blm, Brca2, Bub1, Bub1b, Bub3, Cbx1, Cbx3, Cbx5, Cdk1, Cdk2, Cebpb, Cenpa, Cenpb, Cenpc1, Chek1, Crebbp, Smc3, Ctcf, Dapk3, Daxx, Dctn1, Ddb1, Dmc1, Dync1i1, Dnmt1, Dnmt3a, Dnmt3b, Ercc1, Fen1, Fmr1, Xrcc6, H3f3a, H3f3b, Hells, H2afx, Incenp, Mad1l1, Mcm3, Mcm2, Mcm4, Mcm5, Mcm6, Mcm7, Men1, Mki67, Mre11a, Msh2, Ppp1r12a, Sept2, Nek2, Orc1, Orc2, Pafah1b1, Kat2b, Pcna, Phf…
GO:0098798	mitochondrial protein complex	127	122	2.73185	1.56653e-26	2.70413e-25	Atp5a1, Atp5b, Atp5c1, Atp5f1, Atp5g1, Atp5j, Atp5k, Atpif1, Bax, Bckdha, Bckdhb, Bckdk, Cox4i1, Cox5a, Cox5b, Cox6a1, Cox7c, Cox8a, Grpel1, Grpel2, Ndufa2, Ndufa4, Ndufs4, Ndufv1, Cox7a2l, Suclg2, Timm17a, Timm17b, Uqcrq, Uqcrc1, Atp5l, Atp5o, Ankzf1, Tomm40, Timm23, Ndufa1, Timm22, Suclg1, Park7, Atp5j2, Atp5d, Ndufb5, Chchd3, Ndufa3, Chchd6, Ndufa9, Tomm6, Mrps36, Uqcr10, Tomm7, Ndufb9, Ndufc1…
GO:0044455	mitochondrial membrane part	177	166	2.66708	6.60667e-26	1.11392e-24	Akap1, Atp5a1, Atp5b, Atp5c1, Atp5f1, Atp5g1, Atp5j, Atp5k, Atpif1, Bak1, Bid, Bnip3, Ckmt1, Cox4i1, Cox5a, Cox5b, Cox6a1, Cox7a2, Cox7c, Cox8a, Cpt1a, Dmpk, Fdx1, Gdap1, Hspd1, Lyn, Grpel1, Grpel2, Ndufa2, Ndufa4, Ndufs4, Ndufv1, Phb, Ppox, Scp2, Cox7a2l, Star, Synj2, Timm17a, Timm17b, Uqcrq, Uqcrc1, Synj2bp, Atp5l, Atp5o, Ankzf1, Coa3, Tomm40, Timm23, Ndufa1, Mpc1, Abcb10, Timm22, Noa1, Park7, …
GO:0005929	cilium	529	468	2.51588	2.54648e-25	4.1959e-24	Abca4, Ace, Actl7a, Adcy6, Ak1, Ak2, Akap3, Akap4, Akt1, Aldoa, Atg5, App, Rab27a, Atp2b2, Pcdh15, Cep131, Cask, Cav1, Cct4, Cct8, Cd24a, Ift81, Cetn3, Cnga1, Cys1, Csnk2b, Ctsh, Ddx6, Dld, Dnah11, Dnah8, Slc26a3, Ehd1, Eps15, Esr2, Gapdhs, Gli1, Gli2, Gli3, Gnat2, Gnb1, Gnb5, Gpi1, Gstm5, Cfap20, Guca1a, Hif1a, Hk1, Hsp90aa1, Cep250, Invs, Irs1, Kif17, Kif2a, Kif3a, Kif3b, Kif5a, Kif5b, Kif5c, K…
GO:0005635	nuclear envelope	374	344	2.6157	1.11128e-24	1.79039e-23	Parp1, Adra1a, Alox5, Alox5ap, Anxa11, Anxa4, Anxa7, Apc, Apoe, App, Aqp1, Bax, Bche, Bcl2, Bnip2, Bnip3, Bnip3l, Cacybp, Ctnnb1, Cav2, Cbx3, Rb1cc1, Ccnd2, Cdk4, Clgn, Cst3, Pcyt1a, Cybb, Dctn1, Dhcr7, Dmpk, Dst, E2f5, Ebp, Ednra, Ednrb, Ddx19a, Emd, Epc1, Faf1, Lpin1, Gabrb1, Gapdh, Gch1, Grk5, Gsto1, Nr4a1, Hoxa7, Hpn, Hsd11b1, Elavl4, Igf2r, Kpnb1, Itpr1, Itpr3, Kcnh1, Kcnh2, Kcnj11, Kpna1, K…
GO:0016607	nuclear speck	281	266	2.692	3.65675e-24	5.76336e-23	Acadm, Apex1, Api5, Ar, Atp6v0a1, Bard1, Bnip3l, Cdc25c, Cdyl, Cry2, Gadd45a, Dhx15, Dyrk1a, Ell, Epas1, Mecom, Srsf10, Aff2, Gli2, Gli3, Grk5, Gtf2h4, Trip12, Hdac5, Hif1a, Hipk1, H2afx, Hp1bp3, Ifi204, Il15, Il16, Uhmk1, Limk1, Mbd1, Mbd4, Mef2c, Afdn, Mocs2, Mapt, Npm1, Nr4a2, Ogg1, Pip5k1a, Prkaca, Plcb1, Pnn, Prpf4b, Rbm4, Sap18, Sart1, Srsf2, Srsf3, Srsf5, Sgk1, Eftud2, Snrpb2, Son, Spop, S…
GO:0042175	nuclear outer membrane-endoplasmic reticulum membrane network	438	392	2.54514	7.25372e-24	1.09988e-22	Aldh3a2, Anxa7, Atp2a1, Atp2a2, Aup1, Bax, Bcap29, Bcl2, Calr, Canx, Cav1, Cd4, Cftr, Ch25h, Clcn4, Cln3, Creb3, Atf6b, Pcyt1a, Cyp2e1, Dad1, Ddost, Dgat1, Dhcr7, Dmpk, Dpagt1, Dpm1, Dpm2, Dst, Ebp, Eda, Rhbdf1, Eif2ak3, Emd, Ext1, Ext2, Faf1, Fdft1, Fkbp1a, Fkbp1b, Fkbp8, Slc37a4, Bscl2, Gpaa1, Pigq, Pdia3, Hspa5, H13, Hmgcr, Hpn, Irgm1, Ifi47, Igtp, Stt3a, Itpr1, Itpr2, Itpr3, Lrmp, Fxyd3, Emc8…
GO:0044445	cytosolic part	240	219	2.59498	7.28197e-24	1.09988e-22	Adcy6, Adcy7, Adcy8, Adcy9, Ahr, Prdx3, Apaf1, Apod, Rplp0, Camk2a, Casp1, Casp8, Casp9, Cct2, Cct3, Cct4, Cct5, Cct6a, Cct6b, Cct7, Cct8, Cflar, Chuk, Hps3, Ddx3x, Eno1, Eno2, Eno3, Fadd, Fau, Bloc1s1, Hba-a1, Hspa8, Ide, Ikbkb, Ikbkg, Rpsa, Eif2d, Rps2, Bloc1s5, Naip2, Naip5, Naip6, Nefl, Npr1, Bloc1s6, Pfkfb1, Pfkl, Pfkm, Ppargc1a, Psmc1, Psmc2, Psmc3, Psmc5, Ripk1, Rpl10a, Rpl18, Rpl19, Rpl21…
GO:0005681	spliceosomal complex	184	178	2.75108	2.94175e-23	4.35258e-22	Api5, Aqr, Dhx15, Ddx5, Ddx19a, Frg1, Hnrnpc, Hnrnpa1, Hnrnpk, Hspa8, Uhmk1, Lgals3, Magoh, Pabpc1, Pnn, Prpf4b, Raly, Rbmx, Rbmxl1, Upf1, Rheb, Sf3a2, Sart1, Srsf2, Tra2b, Eftud2, Snrpc, Snrnp70, Snrpb, Snrpb2, Snrpd1, Snrpe, Snrpn, Snu13, Alyref, Tep1, Zrsr1, Zrsr2, U2af2, Wbp4, Ybx1, Sf1, Mapkbp1, Txnl4a, Lsm2, Dgcr14, Prpf19, Usp39, Ddx25, Lsm4, Pdcd7, Srrm1, Hnrnpu, Plrg1, Hnrnpa2b1, Snrpa, …
GO:0098800	inner mitochondrial membrane protein complex	103	99	2.73337	3.09697e-23	4.4906e-22	Atp5a1, Atp5b, Atp5c1, Atp5f1, Atp5g1, Atp5j, Atp5k, Atpif1, Cox4i1, Cox5a, Cox5b, Cox6a1, Cox7c, Cox8a, Grpel1, Grpel2, Ndufa2, Ndufa4, Ndufs4, Ndufv1, Cox7a2l, Timm17a, Timm17b, Uqcrq, Uqcrc1, Atp5l, Atp5o, Timm23, Ndufa1, Timm22, Park7, Atp5j2, Atp5d, Ndufb5, Chchd3, Ndufa3, Chchd6, Ndufa9, Uqcr10, Ndufb9, Ndufc1, Ndufa12, Ndufa7, Cyc1, Pam16, Usmg5, Ndufb3, Timm50, Immp1l, Uqcrh, Uqcrfs1, Ndu…
GO:0005789	endoplasmic reticulum membrane	419	375	2.54518	6.36573e-23	9.04932e-22	Aldh3a2, Anxa7, Atp2a1, Atp2a2, Aup1, Bax, Bcap29, Bcl2, Calr, Canx, Cav1, Cd4, Cftr, Ch25h, Clcn4, Cln3, Creb3, Atf6b, Pcyt1a, Cyp2e1, Dad1, Ddost, Dgat1, Dhcr7, Dmpk, Dpagt1, Dpm1, Dpm2, Dst, Ebp, Eda, Rhbdf1, Eif2ak3, Ext1, Ext2, Faf1, Fdft1, Fkbp1a, Fkbp1b, Fkbp8, Slc37a4, Bscl2, Gpaa1, Pigq, Pdia3, Hspa5, H13, Hmgcr, Hpn, Irgm1, Ifi47, Igtp, Stt3a, Itpr1, Itpr2, Itpr3, Lrmp, Fxyd3, Emc8, Nos…
GO:0005774	vacuolar membrane	215	207	2.73799	4.1874e-22	5.8382e-21	Abca2, Ankfy1, Anxa6, Ap3b1, Ap3d1, Atp6v1a, Atp6v1b2, Atp6v0d1, Atp6v1e1, Atp6v0a1, Atp6v0c, Anxa2, Scarb2, Cd63, Clcn5, Cln3, Col6a1, Cp, Dnajc5, Cyb561, Dpp4, Egf, Flot1, Gaa, Gba, Gdap2, Gna11, Gnai1, Gnai3, Gnaq, Gnb1, Gnb2, Gnb4, Lrp2, Gpld1, H13, H2-Eb1, H2-DMa, H2-DMb2, Hspa8, Hsp90ab1, Lamp1, Lamp2, Anpep, Laptm5, Lrp1, Myo7a, Napb, Npc1, Slc11a2, Nsf, Oca2, P2rx4, Enpp1, Prkd1, Pld1, Ps…
GO:0044437	vacuolar part	221	212	2.728	5.62894e-22	7.69996e-21	Abca2, Acr, Ankfy1, Anxa6, Ap3b1, Ap3d1, Atp6v1a, Atp6v1b2, Atp6v0d1, Atp6v1e1, Atp6v0a1, Atp6v0c, Anxa2, Scarb2, Cd63, Clcn5, Cln3, Col6a1, Cp, Dnajc5, Cyb561, Dld, Dpp4, Egf, Flot1, Gaa, Gba, Gdap2, Gna11, Gnai1, Gnai3, Gnaq, Gnb1, Gnb2, Gnb4, Lrp2, Gpld1, H13, H2-Eb1, H2-DMa, H2-DMb2, Hspa8, Hsp90ab1, Lamp1, Lamp2, Anpep, Laptm5, Lrp1, Myo7a, Napb, Npc1, Slc11a2, Nsf, Oca2, P2rx4, Enpp1, Prkd1…
GO:0000323	lytic vacuole	451	399	2.51592	6.83719e-22	9.01266e-21	Abca2, Ace, Acp2, Acp5, Ada, Aga, Gla, Akr1b3, Ank3, Ankfy1, Anxa11, Anxa6, Prdx6, Ap3b1, Ap3d1, Apoe, Arsb, Arsa, Asah1, Rab27a, Ass1, Atp6v1a, Atp6v1b2, Atp6v0d1, Atp6v1e1, Atp6v0c, Bcl10, Glb1, Anxa2, Capn1, Capn2, Cat, Cd1d1, Cd34, Scarb2, Cd63, Cd68, Clcn5, Tpp1, Cln3, Cxcr4, Col6a1, Cp, Dnajc5, Cst3, Ctsb, Ctsc, Ctsd, Ctsh, Ctsk, Ctsl, Ctss, Cyb561, Dnase2a, Dpp4, Egf, Fgfr3, Il4i1, Flot1, …
GO:0005764	lysosome	451	399	2.51592	6.83719e-22	9.01266e-21	Abca2, Ace, Acp2, Acp5, Ada, Aga, Gla, Akr1b3, Ank3, Ankfy1, Anxa11, Anxa6, Prdx6, Ap3b1, Ap3d1, Apoe, Arsb, Arsa, Asah1, Rab27a, Ass1, Atp6v1a, Atp6v1b2, Atp6v0d1, Atp6v1e1, Atp6v0c, Bcl10, Glb1, Anxa2, Capn1, Capn2, Cat, Cd1d1, Cd34, Scarb2, Cd63, Cd68, Clcn5, Tpp1, Cln3, Cxcr4, Col6a1, Cp, Dnajc5, Cst3, Ctsb, Ctsc, Ctsd, Ctsh, Ctsk, Ctsl, Ctss, Cyb561, Dnase2a, Dpp4, Egf, Fgfr3, Il4i1, Flot1, …
GO:0015934	large ribosomal subunit	118	111	2.67511	1.74596e-21	2.2604e-20	Rplp0, Mrpl40, Mrpl49, Npm1, Rbm3, Rpl10a, Rpl18, Rpl19, Rpl21, Rpl22, Mrpl23, Rpl26, Rpl27, Rpl28, Rpl29, Rpl30, Rpl32, Rpl37a, Rpl36a, Rpl6, Rpl7, Rpl9, Rps12, Surf6, Rpl13a, Uba52, Rpl27a, Rpl8, Rpl7a, Rpl3, Mrpl39, Mrpl15, Mrpl17, Mrpl2, Mrpl50, Mrpl48, Zfp622, Rpl36, Rplp1, Mrpl37, Mrpl12, Mrpl19, Rpl35a, Mrpl38, Rpl23, Mrpl54, Mrpl4, Rpl3l, Mrpl35, Rpl7l1, Mrpl11, Mrpl20, Rpl15, Rpl35, Mrpl…
GO:0043209	myelin sheath	209	198	2.69414	3.24787e-21	4.13107e-20	Aco2, Actb, Actg1, Aldoa, Akr1b3, Slc25a4, Slc25a5, Prdx3, Arf6, Ass1, Atp1a1, Atp1b1, Atp5a1, Atp5b, Atp5c1, Atp5f1, Atp6v1a, Atp6v1b2, Bcl2, Anxa2, Canx, Car2, Cct2, Cct3, Cct5, Cdc42, Cdh1, Ckb, Ckmt1, Cnp, Cntn1, Cox5a, Cox5b, Cox6a1, Dpysl2, Cryab, Cycs, Dld, Dlg1, Dnm1, Eef1a1, Eef1a2, Ehd1, Eno1, Eno2, Erbb2, Fscn1, Gapdh, Gdi1, Gdi2, Glul, Gnao1, Gnb1, Gnb2, Gnb4, Gnb5, Got2, Gpi1, Pdia3,…
GO:0005819	spindle	224	214	2.71685	3.44348e-21	4.30435e-20	Akt1, Slc25a5, Anxa11, Birc5, App, Atm, Bnip2, Birc6, Aspm, Camk2b, Capg, Capn6, Cbx1, Cbx3, Cdc25b, Cdk1, Cpeb1, Smc3, Cttn, Dctn1, Diaph1, Dync1i1, E4f1, Mapre1, Ect2, Emd, Ercc2, Kat2a, Gem, Hdac3, Hspa2, Ikbkg, Incenp, Cep250, Kif11, Kif2a, Kif3a, Kif3b, Kifap3, Lats1, Mad1l1, Mak, Map4, Myc, Myh9, Nedd1, Sept2, Nedd9, Nek2, Nin, Npm1, Nup62, Pafah1b1, Pkd2, Plk1, Polb, Kif20a, Rangap1, Rb1, …
GO:0022626	cytosolic ribosome	114	106	2.64424	8.83187e-21	1.08527e-19	Apod, Rplp0, Ddx3x, Fau, Hba-a1, Rpsa, Eif2d, Rps2, Ppargc1a, Rpl10a, Rpl18, Rpl19, Rpl21, Rpl22, Rpl26, Rpl27, Rpl28, Rpl29, Rpl30, Rpl32, Rpl37a, Rpl36a, Rpl6, Rpl7, Rpl9, Rps12, Rps14, Rps15, Rps16, Rps17, Rps18, Rps19, Rps24, Rps29, Rps3a1, Rps4x, Rps5, Rps6, Rps7, Rps8, Surf6, Rpl13a, Uba52, Rpl27a, Rpl8, Rps3, Eif2ak4, Rpl7a, Rps11, Nufip1, Rpl3, Rps26, Zfp622, Rps28, Rpl36, Rplp1, Naa10, R…
GO:0045202	synapse	900	762	2.40776	1.56914e-20	1.89604e-19	Abi1, Abl1, Abl2, Asic2, Macf1, Chrna1, Chrna7, Chrnb1, Chrnb2, Chrne, Actb, Adam10, Add1, Add2, Adora1, Adra2c, Adrb2, Agrn, Akap1, Ank1, Ank3, Anxa5, Ap1s1, Ap2m1, Ap3d1, Apba2, Apbb1, Apc, App, Aqp1, Arc, Arf1, Arf4, Rhoa, Atp1a1, Atp2a2, Atp2b2, Atp6v0d1, Atp6v0a1, Pcdh15, Axin1, Bcl2l1, Bmpr2, Bnip3, Bsn, C4b, Cacna1b, Cacna1c, Cacnb4, Calb1, Calm1, Calm2, Calm3, Camk2a, Camk2b, Camk2g, Canx…
GO:0030425	dendrite	572	503	2.50076	1.6984e-20	2.0186e-19	Abl2, Asic2, Chrna7, Acvrl1, Ada, Adcy9, Add1, Adnp, Adora1, Adrb2, Alox5, Ank3, Anxa3, Anxa5, Apbb1, Apc, Apod, Apoe, Ar, Rplp0, Arf4, Rhoa, Rab27a, Atp2b2, Bglap3, Bmpr1a, Bmpr2, Bnip3, Bsn, C4b, Cacna1a, Cacna1b, Cacna1c, Cacna1d, Cacna1g, Calb1, Camk2a, Camk2b, Canx, Capn2, Capzb, Cask, Ctnnb1, Ctnnd1, Ccng1, Cdk5, Cdk5r1, Cfl1, Cftr, Chl1, Chrm1, Chrm3, Ckb, Clcn2, Clu, Cnih2, Plk3, Cnr2, Co…
GO:0036477	somatodendritic compartment	866	732	2.40377	2.32379e-20	2.71733e-19	Abl1, Abl2, Asic2, Chrna7, Acvrl1, Ada, Adcy9, Add1, Adnp, Adora1, Adrb2, Acan, Aif1, Alcam, Alox5, Ang, Ank3, Anxa3, Anxa5, Apbb1, Apc, Apod, Apoe, Aqp1, Ar, Rplp0, Arf4, Rhoa, Rab27a, Ass1, Atp2b2, Atp7a, Bglap3, Bmpr1a, Bmpr2, Bnip3, Bsn, C4b, Cacna1a, Cacna1b, Cacna1c, Cacna1d, Cacna1e, Cacna1g, Calb1, Camk2a, Camk2b, Canx, Capn2, Capzb, Cask, Casr, Ctnnb1, Ctnnd1, Ccng1, Entpd1, Cdk5, Cdk5r1…
GO:0015935	small ribosomal subunit	70	70	2.84381	2.85268e-20	3.28284e-19	Ddx3x, Fau, Rack1, Hba-a1, Rpsa, Eif2d, Rps2, Npm1, Rps12, Rps14, Rps15, Rps16, Rps17, Rps18, Rps19, Rps24, Rps29, Rps3a1, Rps4x, Rps5, Rps6, Rps7, Rps8, Mrps12, Rps3, Rps11, Rps26, Mrps7, Rps28, Rps27, Mrps31, Mrps22, Mrps23, Mrps10, Mrps25, Mrps14, Mrps24, Dap3, Mrps36, Mrps28, Mrps16, Mrps17, Mrps21, Mcts2, Mrps15, Rps23, Rps21, Mrps18b, Rps10, Mrpl42, Rps20, Rps27l, Mrps11, Rps13, Mrps18a, Mr…
GO:0032993	protein-DNA complex	167	154	2.62243	8.52755e-20	9.66011e-19	Parp1, Ctnnb1, Cdc45, Cenpa, Atf6b, Ddit3, Esr1, Esr2, Eya1, Fos, Xrcc6, Hist1h1d, H1f0, H3f3a, H3f3b, Hhex, H2afx, Hnrnpk, Hp1bp3, Irf4, Jund, Jup, Lef1, Max, Nfe2l2, Nfya, Nfyb, Nfyc, Npm1, Pax2, Pola1, Pola2, Pold1, Pold2, Pole, Pole2, Med1, Prim1, Prim2, Prkdc, Prm1, Prm2, Prm3, Pura, Purb, Rad52, Rbpj, Rpa2, Sox12, Sp1, Tbp, Tcf4, Tcf7l2, Tcf3, Terf1, Terf2, Tnp1, Tnp2, Top1, Xpa, Ercc5, Xrc…
GO:0044441	ciliary part	378	337	2.53535	1.57356e-19	1.75512e-18	Abca4, Ace, Ak1, Ak2, Akap3, Akap4, Akt1, Aldoa, Atg5, App, Rab27a, Pcdh15, Cep131, Cask, Cd24a, Ift81, Cetn3, Cnga1, Cys1, Ctsh, Ddx6, Dnah8, Slc26a3, Ehd1, Eps15, Gapdhs, Gli1, Gli2, Gli3, Gnat2, Gnb1, Gnb5, Gpi1, Gstm5, Cfap20, Guca1a, Hk1, Hsp90aa1, Invs, Irs1, Kif17, Kif2a, Kif3a, Kif5a, Kif5b, Kif5c, Kifap3, Klc1, Klc2, Ldha, Mak, Rab8a, Mertk, Mns1, Map1a, Map1b, Map4, Mapt, Myo5a, Myo7a, …
GO:0030880	RNA polymerase complex	124	123	2.82088	2.40981e-19	2.64714e-18	Cdk7, Crcp, Ercc1, Ercc2, Ercc3, Kat2a, Gtf2h1, Gtf2h4, Mnat1, Polr2k, Myo6, Ints6, Pola1, Pola2, Prim1, Prim2, Psmc5, Pex2, Uri1, Polr1c, Polr1b, Polr1d, Polr1a, Polr2a, Polr2c, Polr2j, Sem1, Taf6, Tbp, Tcea1, Tert, Trp53, Ctr9, Ercc5, Gtf2h2, Taf7, Taf10, Med14, Polr3e, Polr2m, Twistnb, Med10, Ercc4, Paf1, Brd4, Edf1, Taf8, Polr1e, Wdr61, Polr2e, Taf12, Gtf2h5, Polr2l, Ccnh, Polr3d, Med18, Med3…
GO:0000428	DNA-directed RNA polymerase complex	122	121	2.8205	4.07884e-19	4.41367e-18	Cdk7, Crcp, Ercc1, Ercc2, Ercc3, Kat2a, Gtf2h1, Gtf2h4, Mnat1, Polr2k, Myo6, Ints6, Pola1, Pola2, Prim1, Prim2, Psmc5, Pex2, Uri1, Polr1c, Polr1b, Polr1d, Polr1a, Polr2a, Polr2c, Polr2j, Sem1, Taf6, Tbp, Tcea1, Trp53, Ctr9, Ercc5, Gtf2h2, Taf7, Taf10, Med14, Polr3e, Polr2m, Twistnb, Med10, Ercc4, Paf1, Brd4, Edf1, Taf8, Polr1e, Wdr61, Polr2e, Taf12, Gtf2h5, Polr2l, Ccnh, Polr3d, Med18, Med31, Med…
GO:0055029	nuclear DNA-directed RNA polymerase complex	121	120	2.82031	5.33849e-19	5.69177e-18	Cdk7, Crcp, Ercc1, Ercc2, Ercc3, Kat2a, Gtf2h1, Gtf2h4, Mnat1, Polr2k, Myo6, Ints6, Pola1, Pola2, Prim1, Prim2, Psmc5, Pex2, Uri1, Polr1c, Polr1b, Polr1d, Polr1a, Polr2a, Polr2c, Polr2j, Sem1, Taf6, Tbp, Tcea1, Trp53, Ctr9, Ercc5, Gtf2h2, Taf7, Taf10, Med14, Polr3e, Polr2m, Twistnb, Med10, Ercc4, Paf1, Brd4, Edf1, Taf8, Polr1e, Wdr61, Polr2e, Taf12, Gtf2h5, Polr2l, Ccnh, Polr3d, Med18, Med31, Med…
GO:0005765	lysosomal membrane	179	173	2.74849	7.07703e-19	7.32978e-18	Abca2, Ankfy1, Anxa6, Ap3b1, Ap3d1, Atp6v1a, Atp6v1b2, Atp6v0d1, Atp6v1e1, Atp6v0c, Anxa2, Scarb2, Cd63, Clcn5, Cln3, Col6a1, Cp, Dnajc5, Cyb561, Dpp4, Egf, Flot1, Gaa, Gba, Gdap2, Gna11, Gnai1, Gnai3, Gnaq, Gnb1, Gnb2, Gnb4, Lrp2, Gpld1, H13, H2-Eb1, H2-DMa, H2-DMb2, Hspa8, Hsp90ab1, Lamp1, Lamp2, Anpep, Laptm5, Lrp1, Myo7a, Npc1, Slc11a2, Nsf, Oca2, P2rx4, Enpp1, Pld1, Psen1, Rab5c, Rab7, Hps6,…
GO:0098852	lytic vacuole membrane	179	173	2.74849	7.07703e-19	7.32978e-18	Abca2, Ankfy1, Anxa6, Ap3b1, Ap3d1, Atp6v1a, Atp6v1b2, Atp6v0d1, Atp6v1e1, Atp6v0c, Anxa2, Scarb2, Cd63, Clcn5, Cln3, Col6a1, Cp, Dnajc5, Cyb561, Dpp4, Egf, Flot1, Gaa, Gba, Gdap2, Gna11, Gnai1, Gnai3, Gnaq, Gnb1, Gnb2, Gnb4, Lrp2, Gpld1, H13, H2-Eb1, H2-DMa, H2-DMb2, Hspa8, Hsp90ab1, Lamp1, Lamp2, Anpep, Laptm5, Lrp1, Myo7a, Npc1, Slc11a2, Nsf, Oca2, P2rx4, Enpp1, Pld1, Psen1, Rab5c, Rab7, Hps6,…
GO:0015629	actin cytoskeleton	427	380	2.53079	9.34255e-19	9.53993e-18	Abl1, Abl2, Macf1, Acta1, Actb, Actg1, Actn2, Acta2, Adam17, Add1, Add2, Aif1, Aldoa, Arc, Arhgap6, Arpc1b, Anxa2, Cap1, Capza1, Capza2, Capza3, Capzb, Ctnna1, Ctnna2, Cd2ap, Cdh1, Cdh2, Cfl1, Cfl2, Cit, Coro1a, Cnn2, Cnr1, Cobl, Bcar1, Crk, Crmp1, Cryab, Csrp1, Cttn, Cyba, Dapk3, Dbnl, Dctn1, Asap1, Dst, Eef1a1, Mark2, Enah, Epb41l2, Ptk2, Fscn1, Fer, Fgr, Fhl3, Sh3pxd2a, Flot1, Flot2, Flt1, Fmn…
GO:0030027	lamellipodium	148	146	2.80538	3.31842e-18	3.34146e-17	Abi1, Abl2, Aif1, Apbb1, Apc, App, Rhoa, Capzb, Ctnna1, Ctnna2, Ctnnb1, Ctnnd1, Arhgap31, Cdh1, Cdh2, Cdk5, Cfl1, Coro1a, Bcar1, Cttn, Dag1, Dbnl, Dnm2, Dpp4, Enah, Epha2, Stx2, Evl, Ptk2, Fscn1, Fap, Fat1, Fer, Fgd1, Flot1, Flot2, Srgap2, Pdpn, Ilk, Inppl1, Itgav, Itgb1bp1, Itgb3, Itsn1, Ajuba, Kcna2, Mcf2l, Kitl, Myo10, Myo9b, Nf2, Nme2, Pak1, Pik3ca, Pip5k1a, Pkd2, Plcg1, Pld1, Pld2, Ptk2b, Pt…
GO:0098589	membrane region	394	353	2.54788	4.2402e-18	4.21116e-17	Abca1, Chrna7, Chrnb2, Adam17, Adam3, Adcy6, Adcyap1r1, Add2, Adrb2, Angpt1, Ap1s1, Ap2a1, Ap2a2, Ap2m1, Ap4s1, Birc3, Birc2, App, Aqp1, Atp1a1, Atp1b1, Atp1b3, Atp2b2, Atp7a, Bcl10, Bmpr1a, Bmpr2, Bsg, Btk, Cacna1c, Anxa2, Capn2, Cask, Casp3, Casp8, Ctnna1, Ctnnb1, Ctnnd1, Cav1, Cav2, Cbl, Serpinh1, Cd14, Cd2, Cd24a, Cd28, Cd36, Cd4, Cd48, Cdh1, Cdh13, Cdh2, Cflar, Cln3, Clta, Ackr3, Cnr1, Cntn1…
GO:0031984	organelle subcompartment	244	227	2.64567	8.209e-18	8.04261e-17	Adam10, Ap1b1, Ap1g1, Ap1g2, Ap1m1, Ap1m2, Ap1s1, Ap3b1, Ap3b2, Ap3d1, Ap3s1, Ap3s2, Ap4m1, Ap4s1, Arf1, Atp7a, Atp7b, Atp8a1, Atp9a, Bet1, Bicd1, Birc6, Bsn, Car4, Cdh1, Cit, Cln3, Plk3, Cpd, Dnm2, Reep5, Lgr5, Gcnt1, Ggta1, B4galt1, Gnas, H2-D1, H2-K1, H2-Q10, H2-Q2, H2-Q4, H2-Q7, Ica1, Igf2r, Kpnb1, Kif13a, Lamp2, Llgl1, Lyz2, Lyz1, Myo1b, Ncf4, Slc11a2, Nsf, Ntsr2, Nucb1, Pam, Furin, Pcsk5, P…
GO:0099568	cytoplasmic region	257	239	2.64463	1.14708e-17	1.10884e-16	Macf1, Actb, Actn2, Ada, Agtrap, Akt2, Akr1b3, Ank1, Apc, Arf6, Rhoa, Axin1, Bsn, Anxa2, Camk2a, Canx, Cap1, Capza1, Capza2, Capza3, Capzb, Ctnnb1, Cav1, Cd2ap, Cdh1, Cdh2, Cfl1, Coro1a, Clta, Cntf, Cobl, Cttn, Daxx, Dbnl, Dlg4, Drd4, Dvl2, Mapre1, Eef1a1, Mark2, Eno1, Epb42, Eps8, Fga, Fgfr2, Ctgf, Flot1, Flot2, Fmr1, Gad1, Gria2, Grik2, Grik3, Htt, Hfe, Hnrnpk, Hpca, Inpp5d, Itch, Itpr2, Kcnab1…
GO:0044450	microtubule organizing center part	137	135	2.80229	1.19322e-17	1.13827e-16	Birc5, Cep131, Bnip2, Capg, Ccnf, Cetn3, Dctn1, Flot1, Cfap20, Hap1, Htt, Cep250, Kif3a, Krt18, Mdm1, Mecp2, Nedd1, Nek1, Nin, Odf2, Pax2, Pcm1, Pcnt, Pde4b, Rac1, Ran, Rp2, Stil, Plk2, Plk4, Tcp1, Ift88, Top2a, Tssk2, Tsks, Uxt, Cetn1, Cetn2, Cep63, Tubgcp4, Pibf1, Ahi1, Exoc7, Actr1a, Spag5, Ift20, Pard6a, Sirt2, Fopnl, Dzip1, Cep19, Sclt1, Fam92a, Cep85, Poc1a, Cep192, Wdr34, Cep89, Dzip1l, Sa…
GO:0044456	synapse part	714	607	2.41764	1.65695e-17	1.56011e-16	Abi1, Abl2, Asic2, Macf1, Chrna1, Chrna7, Chrnb1, Chrnb2, Chrne, Actb, Adam10, Add1, Add2, Adora1, Adra2c, Adrb2, Agrn, Akap1, Ank1, Ank3, Anxa5, Ap1s1, Ap2m1, Ap3d1, Apba2, Apbb1, App, Aqp1, Arc, Arf1, Arf4, Rhoa, Atp1a1, Atp2b2, Atp6v0d1, Atp6v0a1, Axin1, Bmpr2, Bnip3, Bsn, Cacna1b, Cacna1c, Calb1, Calm1, Calm2, Calm3, Camk2a, Camk2b, Camk2g, Canx, Capzb, Cask, Casr, Ctnna2, Ctnnd1, Cbln1, Entp…
GO:0000790	nuclear chromatin	337	296	2.49783	3.26592e-17	3.03563e-16	Actb, Aldoa, Ar, Ctnnb1, Runx2, Runx3, Cbx3, Cbx5, Cebpb, Cenpa, Cenpb, Cenpc1, Clock, Creb1, Crebbp, Csnk2a1, Dffa, Dffb, Dnmt3a, Dnmt3b, Dvl3, E2f1, Phc1, Eed, Enc1, Esr1, Ezh2, Fer, Gabpa, Gata3, Kat2a, Hist1h1d, H1f0, H3f3a, H3f3b, Hdac2, Hdac5, Hey2, Hira, Hist2h2aa1, H2afx, Hnrnpc, Hnrnpk, Igfbp3, Irf1, Irf4, Jun, Junb, Jund, Klf2, Klf4, Ldb1, Mxd1, Smad2, Smad3, Smad4, Mbd1, Mbd2, Mbd3, Me…
GO:0044433	cytoplasmic vesicle part	389	342	2.50021	4.48163e-17	4.11288e-16	Acr, Ankfy1, Anxa3, Anxa6, Anxa7, Ap1s1, Ap3d1, Aqp1, Arf6, Rhob, Rab27a, Atp6v0a1, Bsg, Anxa2, Car4, Cav1, Cav2, Cd63, Cftr, Clta, Copa, Cpe, Dmbt1, Dab2, Dld, Egfr, Ehd1, Epha4, Epn2, Eps15, Erbb2, Flot2, Fzd7, Gabra2, Gad2, Gria2, H13, H2-Eb1, H2-DMa, H2-DMb2, Htt, Ica1, Itm2b, Cuzd1, Itpr1, Kcnh1, Kcnq1, Kif13a, Kif1b, Lamp1, Lamp2, Ldlr, Llgl1, Cd46, Rab8a, Sypl2, Mrc1, Msn, Myo1b, Ncf4, Ndr…
GO:0001726	ruffle	129	128	2.82176	4.78599e-17	4.3373e-16	Abl1, Adam17, Aif1, Akt2, Apc, Arf4, Arf6, Rhoa, Atp6v1b2, Anxa2, Cd2ap, Cdc37, Cdk6, Cit, Cobl, Bcar1, Cttn, Dbnl, Diaph1, Dnm2, Eef1a1, Eps8, Fscn1, Fgd1, Fgr, Gas7, Gnas, Pdpn, Hsp90aa1, Itga5, Itgav, Itgb1, Itgb1bp1, Itgb3, Arhgef2, Mtm1, Myh9, Myo10, Myo1c, Myo5a, Myo6, Myo9b, Nf2, Nme1, Nme2, Pak1, Pecam1, Pip5k1a, Plcg1, Lcp1, Inpp5k, Cyth2, Cyth3, Twf1, Ptprj, Ptprz1, Rac1, Rab34, Rdx, Ro…
GO:0098791	Golgi subcompartment	227	211	2.64336	9.1233e-17	8.16591e-16	Adam10, Ap1b1, Ap1g1, Ap1g2, Ap1m1, Ap1m2, Ap1s1, Ap3b1, Ap3b2, Ap3d1, Ap3s1, Ap3s2, Ap4m1, Ap4s1, Arf1, Atp7a, Atp7b, Atp8a1, Atp9a, Bet1, Bicd1, Birc6, Bsn, Car4, Cdh1, Cit, Cln3, Plk3, Cpd, Dnm2, Lgr5, Gcnt1, Ggta1, B4galt1, Gnas, H2-D1, H2-K1, H2-Q10, H2-Q2, H2-Q4, H2-Q7, Ica1, Igf2r, Kif13a, Lamp2, Llgl1, Lyz2, Lyz1, Myo1b, Ncf4, Slc11a2, Nsf, Ntsr2, Nucb1, Pam, Furin, Pcsk5, Prkd1, Pld1, In…
GO:0044440	endosomal part	177	168	2.69921	2.76642e-16	2.44592e-15	Ankfy1, Anxa6, Ap3d1, Arf6, Rhob, Rab27a, Anxa2, Cd63, Egfr, Ehd1, Epha4, Erbb2, Fzd7, H2-Eb1, H2-DMa, H2-DMb2, Kcnh1, Kif13a, Lamp2, Ldlr, Llgl1, Rab8a, Mrc1, Myo1b, Ncf4, Ndrg1, Slc11a1, Slc11a2, Oca2, Pigr, Pikfyve, Rab11b, Rab12, Rab17, Rab23, Rab7, Rac1, Ret, Shc1, Pmel, Vps4b, Snap91, Tmem165, Tfrc, Tsg101, Uba1, Vamp8, Vps45, Pacsin2, Rnf13, Scamp2, Micall1, Snf8, Vps25, Vps26a, Bok, Vps37…
GO:0031300	intrinsic component of organelle membrane	172	162	2.67847	2.98502e-16	2.60739e-15	Abcd1, Atp6v0a1, Bak1, Bid, Bnip3, Cpt1a, Cux1, Dmpk, Gabra2, B4galnt1, B4galnt2, Gdap1, Itm2b, Lamp2, Lfng, Mfng, Sypl2, P2rx1, P2rx4, P2rx7, P2rx6, Pcsk7, Pex11a, Pex11b, Pex16, Sypl, Ppox, Ptprs, Pex2, Rab11b, Rab3a, Rdh16, Rfng, St6gal1, St3gal3, St3gal1, St3gal4, St3gal2, St6galnac2, St8sia1, St8sia2, St8sia3, St8sia4, Slc25a17, Syn1, Syp, Syt1, Tex261, Timm17a, Timm17b, Vamp2, Synj2bp, Slc2…
GO:0005875	microtubule associated complex	136	132	2.76017	5.45144e-16	4.70511e-15	Birc5, Bcl2l11, Dctn1, Dnah8, Dync1h1, Dync1i1, Dync1i2, Fnta, Hdac6, Kif11, Kif13a, Kif13b, Kif16b, Kif17, Kif1a, Kif1b, Kif1c, Kif2a, Kif21a, Kif21b, Kif3a, Kif3b, Kif3c, Kif4, Kif5a, Kif5b, Kif5c, Kif7, Kif9, Kifap3, Kifc5b, Kifc2, Kifc3, Klc1, Klc2, Lrp8, Map1a, Map1b, Map2, Map4, Mapt, Pafah1b1, Pea15a, Kif20a, Rp1, Aurka, Tcte3, Dynlt1b, Dctn6, Ywhae, Cdca8, Dctn3, Actr1a, Dnal4, Mefv, Dnah…
GO:0016591	DNA-directed RNA polymerase II, holoenzyme	99	98	2.81508	1.16285e-15	9.91842e-15	Cdk7, Ercc1, Ercc2, Ercc3, Kat2a, Gtf2h1, Gtf2h4, Mnat1, Polr2k, Myo6, Ints6, Psmc5, Pex2, Uri1, Polr2a, Polr2c, Polr2j, Sem1, Taf6, Tbp, Tcea1, Trp53, Ctr9, Ercc5, Gtf2h2, Taf7, Taf10, Med14, Polr2m, Med10, Ercc4, Paf1, Brd4, Edf1, Taf8, Wdr61, Polr2e, Taf12, Gtf2h5, Polr2l, Ccnh, Med18, Med31, Med4, Ctdp1, Polr2g, Gtf2e2, Ints1, Gtf2f2, Taf11, Polr2d, Med6, Polr2f, Polr2i, Ints2, Rprd1b, Ints10…
GO:0044452	nucleolar part	170	160	2.67653	1.22036e-15	1.02879e-14	Bop1, Camk4, Chd1, Coil, Dab2, E2f5, Fbl, Fhit, Hoxb5, Lipa, Smad7, Polr2k, Ncl, Nfib, Nfic, Nfkbie, Npm1, Pafah1b2, Pax5, Trim27, Mrpl23, Polr1c, Polr1b, Polr1d, Polr1a, Selenbp1, Selenbp2, Smarcb1, Snrpb2, Snu13, Surf6, Taf1a, Taf1b, Taf1c, Tbp, Ubtf, Tcof1, Terf1, Utp4, Clec3b, Top1, Ube2i, Sumo1, Vdr, Ezr, Klf6, Nufip1, Ip6k1, Rrp9, Imp4, Twistnb, Timm13, Txnrd1, Nhp2, Plrg1, Ybx2, Map3k14, D…
GO:0099081	supramolecular polymer	830	679	2.32644	2.47445e-15	2.06204e-14	Macf1, Acta1, Actg1, Actn2, Acta2, Adra1a, Aif1, Ak1, Akap4, Alppl2, Aldoa, Ank1, Ank3, Anxa5, Apc, Birc5, Apoe, Arf1, Atp2a1, Axin1, Bcl10, Bicd1, Bcl2l11, Cacna1c, Cacna1d, Cacna1s, Aspm, Capn3, Capn6, Capzb, Ctnnb1, Cct2, Cct3, Cct4, Cct5, Cct6a, Cct7, Cct8, Cd2ap, Cdk1, Cdk5r1, Cfl2, Coro1a, Cnp, Cobl, Col11a1, Col11a2, Col2a1, Col3a1, Col4a1, Col4a2, Col4a3, Col4a4, Col4a5, Col5a1, Col5a2, C…
GO:0005741	mitochondrial outer membrane	146	139	2.70746	2.87363e-15	2.36748e-14	Akap1, Slc25a4, Ass1, Atf2, Bad, Bak1, Bax, Phb2, Bcl2, Bcl2l1, Bnip3, Bnip3l, Tspo, Cnp, Cpt1a, Cpt1b, Dao, Ddx3x, Dmpk, Epha4, Acsl1, Lpin1, Gdap1, Gja1, Gk2, Gpam, Gk, Hk1, Hk2, Maoa, Smcp, Mtx1, Ppp1r15a, Myoc, Nme1, Nos1, Slc11a2, Phb, Ppp1cc, Prnp, Scp2, Snn, Synj2, Vdac1, Vdac2, Vdac3, Capn10, Hax1, Pebp1, Synj2bp, Aifm1, Vat1, Tomm70a, Acsl4, Bok, Rab11fip5, Ankzf1, Cisd1, Tomm40, Mtx2, S…
GO:0000139	Golgi membrane	202	188	2.64671	3.27637e-15	2.66896e-14	Arf1, Atp7b, Bet1, Cav1, Cdc42, Cln3, Creb3, Cux1, Cux2, Cyp2e1, Dnm2, Rhbdf1, Ext2, Lgr5, Fut4, Fut9, B4galnt1, B4galnt2, Gnas, Hyal2, Ica1, Kif13a, Lfng, Llgl1, Man1a, Man1a2, Man2a1, Mfng, Myo1b, Nucb1, Furin, Pcsk7, Abcb1b, Abcb4, Prkce, Srgn, Rab1a, Rab6a, Rac1, Rfng, Sec22b, Sec23a, Glg1, St6gal1, St3gal3, St3gal1, St3gal4, St3gal2, St6galnac2, St8sia1, St8sia2, St8sia3, St8sia4, Sptbn2, Ta…
GO:0099080	supramolecular complex	831	679	2.32364	3.71466e-15	2.9795e-14	Macf1, Acta1, Actg1, Actn2, Acta2, Adra1a, Aif1, Ak1, Akap4, Alppl2, Aldoa, Ank1, Ank3, Anxa5, Apc, Birc5, Apoe, Arf1, Atp2a1, Axin1, Bcl10, Bicd1, Bcl2l11, Cacna1c, Cacna1d, Cacna1s, Aspm, Capn3, Capn6, Capzb, Ctnnb1, Cct2, Cct3, Cct4, Cct5, Cct6a, Cct7, Cct8, Cd2ap, Cdk1, Cdk5r1, Cfl2, Coro1a, Cnp, Cobl, Col11a1, Col11a2, Col2a1, Col3a1, Col4a1, Col4a2, Col4a3, Col4a4, Col4a5, Col5a1, Col5a2, C…
GO:0031301	integral component of organelle membrane	163	153	2.66934	3.73978e-15	2.9795e-14	Abcd1, Atp6v0a1, Bak1, Bid, Bnip3, Cpt1a, Cux1, Dmpk, Gabra2, B4galnt1, B4galnt2, Gdap1, Itm2b, Lamp2, Lfng, Mfng, Sypl2, P2rx1, P2rx4, P2rx7, P2rx6, Pcsk7, Pex11a, Pex11b, Pex16, Sypl, Ppox, Ptprs, Pex2, Rdh16, Rfng, St6gal1, St3gal3, St3gal1, St3gal4, St3gal2, St6galnac2, St8sia1, St8sia2, St8sia3, St8sia4, Slc25a17, Syp, Syt1, Tex261, Timm17a, Timm17b, Vamp2, Synj2bp, Slc27a2, Coa3, Vamp4, Tom…
GO:0019867	outer membrane	164	154	2.67041	4.67862e-15	3.68696e-14	Akap1, Slc25a4, Ass1, Atf2, Bad, Bak1, Bax, Phb2, Bcl2, Bcl2l1, Bnip3, Bnip3l, Tspo, Cnp, Cpt1a, Cpt1b, Dao, Ddx3x, Dhcr7, Dmpk, Emd, Epha4, Acsl1, Lpin1, Gdap1, Gja1, Gk2, Gpam, Gk, Hk1, Hk2, Itpr3, Maoa, Smcp, Mtx1, Ppp1r15a, Myoc, Nme1, Nos1, Slc11a1, Slc11a2, P2rx1, Phb, Ppp1cc, Prnp, Psen1, Scp2, Snca, Snn, Synj2, Vdac1, Vdac2, Vdac3, Capn10, Hax1, Pebp1, Synj2bp, Aifm1, Vat1, Tomm70a, Acsl4…
GO:0099512	supramolecular fiber	824	673	2.32267	4.78282e-15	3.72855e-14	Macf1, Acta1, Actg1, Actn2, Acta2, Adra1a, Aif1, Ak1, Akap4, Alppl2, Aldoa, Ank1, Ank3, Anxa5, Apc, Birc5, Apoe, Arf1, Atp2a1, Axin1, Bcl10, Bicd1, Bcl2l11, Cacna1c, Cacna1d, Cacna1s, Aspm, Capn3, Capn6, Capzb, Ctnnb1, Cct2, Cct3, Cct4, Cct5, Cct6a, Cct7, Cct8, Cd2ap, Cdk1, Cdk5r1, Cfl2, Coro1a, Cnp, Cobl, Col11a1, Col11a2, Col2a1, Col3a1, Col5a1, Col5a2, Col1a1, Col1a2, Crmp1, Dpysl2, Cryab, Cst…
GO:0010008	endosome membrane	165	156	2.68869	5.88697e-15	4.54048e-14	Ankfy1, Anxa6, Ap3d1, Arf6, Rhob, Rab27a, Anxa2, Cd63, Egfr, Ehd1, Epha4, Erbb2, Fzd7, H2-Eb1, H2-DMa, H2-DMb2, Kcnh1, Kif13a, Lamp2, Ldlr, Llgl1, Rab8a, Mrc1, Myo1b, Ncf4, Ndrg1, Slc11a1, Slc11a2, Oca2, Pigr, Pikfyve, Rab11b, Rab12, Rab17, Rab23, Rab7, Rac1, Ret, Shc1, Pmel, Vps4b, Snap91, Tmem165, Tfrc, Tsg101, Uba1, Vamp8, Vps45, Pacsin2, Rnf13, Scamp2, Micall1, Snf8, Vps25, Vps26a, Bok, Vps37…
GO:0098794	postsynapse	459	402	2.49066	8.65935e-15	6.60845e-14	Abi1, Abl2, Asic2, Macf1, Chrna1, Chrna7, Chrnb1, Chrnb2, Chrne, Actb, Adam10, Add1, Add2, Adora1, Adrb2, Akap1, Ank1, Ank3, Apbb1, Arc, Arf1, Arf4, Rhoa, Atp1a1, Atp2b2, Axin1, Bmpr2, Bnip3, Bsn, Cacna1c, Calb1, Calm1, Calm2, Calm3, Camk2a, Camk2b, Camk2g, Canx, Capzb, Cask, Ctnna2, Ctnnd1, Cbln1, Entpd1, Cdh2, Cdk5, Cdk5r1, Cfl1, Chrm1, Chrm3, Clta, Cnih2, Col13a1, Comt, Cpeb1, Cryab, Cttn, Cyp…
GO:0000781	chromosome, telomeric region	154	143	2.64068	9.01041e-15	6.80474e-14	Parp1, Atm, Blm, Brca2, Cbx1, Cbx3, Cbx5, Cdk1, Cdk2, Chek1, Ddb1, Dmc1, Ercc1, Fen1, Xrcc6, H3f3a, H3f3b, H2afx, Mcm3, Mcm2, Mcm4, Mcm5, Mcm6, Mcm7, Men1, Mre11a, Msh2, Orc1, Orc2, Pcna, Pml, Pold1, Ppp1ca, Ppp1cb, Prkdc, Rad17, Rad50, Rad51, Rad51d, Upf1, Rpa2, Ssb, Tep1, Terf1, Terf2, Tert, Tnks, Wrn, Atrx, Xrcc1, Xrcc5, Orc4, Orc5, H2afy, Spo11, Trp53bp1, Nbn, Tinf2, Ercc4, Sirt6, Orc3, Chek2…
GO:0031968	organelle outer membrane	161	151	2.66718	1.0595e-14	7.91895e-14	Akap1, Slc25a4, Ass1, Atf2, Bad, Bak1, Bax, Phb2, Bcl2, Bcl2l1, Bnip3, Bnip3l, Tspo, Cnp, Cpt1a, Cpt1b, Dao, Ddx3x, Dhcr7, Dmpk, Emd, Epha4, Acsl1, Lpin1, Gdap1, Gja1, Gk2, Gpam, Gk, Hk1, Hk2, Itpr3, Maoa, Smcp, Mtx1, Ppp1r15a, Myoc, Nme1, Nos1, Slc11a2, Phb, Ppp1cc, Prnp, Psen1, Scp2, Snca, Snn, Synj2, Vdac1, Vdac2, Vdac3, Capn10, Hax1, Pebp1, Synj2bp, Aifm1, Vat1, Tomm70a, Acsl4, Bok, Rab11fip5…
GO:0005746	mitochondrial respiratory chain	68	63	2.63471	1.09809e-14	8.12361e-14	Cox4i1, Cox5a, Cox5b, Cox6a1, Cox7a2, Cox7c, Cox8a, Ndufa2, Ndufa4, Ndufs4, Ndufv1, Cox7a2l, Uqcrq, Uqcrc1, Ndufa1, Park7, Ndufb5, Ndufa3, Ndufa9, Cox7b, Uqcr10, Ndufb9, Ndufc1, Ndufa12, Ndufa7, Cyc1, Ndufb3, Uqcrh, Uqcrfs1, Ndufb7, Sdhd, Sdha, Uqcrc2, Ndufa6, Ndufa13, Ndufb8, Ndufa10, Uqcrb, Sdhb, Ndufb4, Ndufc2, Ndufb2, Ndufa5, Ndufb10, Ndufs3, Ndufa8, Ndufa11, Ndufab1, Ndufv2, Pmpcb, Ndufs7, C…
GO:0099513	polymeric cytoskeletal fiber	608	507	2.3714	1.30505e-14	9.55722e-14	Macf1, Acta1, Actg1, Aif1, Ak1, Apc, Birc5, Apoe, Axin1, Bcl10, Bicd1, Bcl2l11, Aspm, Capn6, Capzb, Cct2, Cct3, Cct4, Cct5, Cct6a, Cct7, Cct8, Cd2ap, Cdk1, Coro1a, Cnp, Cobl, Crmp1, Dpysl2, Ctsh, Cttn, Dapk3, Daxx, Dctn1, Dcx, Ddx6, Des, Dlg1, Dnah8, Dync1h1, Dync1i1, Dync1i2, Dnm1, Dnm2, Dst, Dvl1, Mapre1, Eif3a, Emd, Mark2, Fscn1, Fgf13, Fkbp4, Fmn1, Fmr1, Fyn, Gas7, Gja1, Gng12, Cfap20, Hck, H…
GO:0000775	chromosome, centromeric region	181	169	2.65527	1.33459e-14	9.67578e-14	Apc, Birc5, Bub1, Bub1b, Bub3, Cbx1, Cbx3, Cbx5, Cebpb, Cenpa, Cenpb, Cenpc1, Crebbp, Smc3, Ctcf, Dapk3, Daxx, Dctn1, Dync1i1, Dnmt1, Dnmt3a, Dnmt3b, Fmr1, Hells, Incenp, Mad1l1, Mki67, Ppp1r12a, Sept2, Nek2, Orc2, Pafah1b1, Kat2b, Phf2, Plk1, Ppp2ca, Ppp2cb, Psen1, Psen2, Rad21, Rangap1, Sin3a, Stag2, Aurka, Cenpx, Suv39h1, Sycp1, Tnks, Ttk, Baz1b, Dctn6, Atrx, Zfp207, Ikzf1, Cfdp1, Smc1a, H2afy…
GO:0031514	motile cilium	154	143	2.64068	1.88971e-14	1.35647e-13	Ace, Actl7a, Ak1, Ak2, Akap3, Akap4, Aldoa, Ift81, Ctsh, Ddx6, Dld, Dnah11, Dnah8, Slc26a3, Gapdhs, Gli2, Gstm5, Hif1a, Hk1, Hsp90aa1, Kif2a, Kif3a, Ldha, Ldhc, Anxa1, Mak, Met, Mlf1, Mns1, Sept2, Odf1, Sqstm1, Pafah1b1, Pcnt, Pfkm, Pgk2, Prkaca, Pkd1, Pkd2, Sept4, Ran, Rpgr, Scnn1a, Sord, Spa17, Tcp11, Tcte3, Tekt1, Ift88, Rsph1, Tssk1, Cd52, Tekt2, Slc9a3r1, Spag6l, Bbs1, Oaz3, Nphp1, Abhd2, If…
GO:0098803	respiratory chain complex	67	62	2.63158	2.4664e-14	1.75308e-13	Cox4i1, Cox5a, Cox5b, Cox6a1, Cox7c, Cox8a, Ndufa2, Ndufa4, Ndufs4, Ndufv1, Uqcrq, Uqcrc1, Ndufa1, Park7, Ndufb5, Sdhc, Ndufa3, Ndufa9, Cox7b, Uqcr10, Ndufb9, Ndufc1, Ndufa12, Ndufa7, Cyc1, Ndufb3, Uqcrh, Uqcrfs1, Ndufb7, Sdhd, Sdha, Uqcrc2, Ndufa6, Ndufa13, Ndufb8, Ndufa10, Uqcrb, Sdhb, Ndufb4, Ndufc2, Ndufb2, Ndufa5, Ndufb10, Ndufs3, Ndufa8, Ndufa11, Ndufab1, Ndufv2, Pmpcb, Ndufs7, Cox8c, Ndufv…
GO:1990204	oxidoreductase complex	90	85	2.68582	2.87855e-14	2.02616e-13	Bckdha, Bckdhb, Bckdk, Cyba, Cybb, Dld, Gpd1, Gpd2, Ncf1, Ncf4, Ndufa2, Ndufs4, Ndufv1, Ogdh, P4ha1, P4ha2, P4hb, Pdha1, Pdha2, Pdk2, Rrm1, Rrm2, Uqcrq, Uqcrc1, Pdhx, Nox4, Ndufa1, Park7, Ndufb5, Sdhc, Ndufa3, Ndufa9, Mrps36, Uqcr10, Ndufb9, Gmpr, Ndufc1, Ndufa12, Ndufa7, Cyc1, Ndufb3, Uqcrh, Uqcrfs1, Ndufb7, Sdhd, Sdha, Uqcrc2, Ndufa6, Ndufa13, Ndufb8, Ndufa10, Uqcrb, Sdhb, Gcsh, Ndufb4, Ndufc2,…
GO:0098984	neuron to neuron synapse	235	218	2.63809	3.40305e-14	2.37232e-13	Macf1, Chrna7, Actb, Adam10, Add1, Add2, Adora1, Atp1a1, Atp2b2, Axin1, Bmpr2, Bnip3, Bsn, Cacna1c, Calm1, Calm2, Calm3, Camk2a, Camk2b, Camk2g, Cask, Ctnna2, Entpd1, Cdh2, Cdk5, Cdk5r1, Chrm1, Chrm3, Cnih2, Cpeb1, Cryab, Dab1, Dbnl, Dclk1, Dlg1, Dlg4, Dst, Dvl1, Eef2k, Epb41l1, Epb41l3, Epha4, Eps8, Erbb4, Bcl11a, Fmr1, Srgap2, Fyn, Gria1, Gria2, Gria4, Grid2, Grik2, Grik5, Grin1, Grin2a, Grin2b…
GO:0044297	cell body	711	589	2.35584	3.79604e-14	2.62107e-13	Abl1, Asic2, Chrna7, Acvrl1, Ada, Adnp, Adora1, Adrb2, Acan, Aif1, Alcam, Alk, Ang, Anxa3, Anxa5, Apbb1, Apc, Apod, Apoe, Aqp1, Ass1, Atp2b2, Atp7a, Bglap3, Bmpr1a, Bmpr2, Bsn, C4b, Cacna1a, Cacna1b, Cacna1c, Cacna1d, Cacna1e, Cacna1g, Cacybp, Calb1, Camk2a, Camk2b, Canx, Capzb, Cask, Casp8, Casr, Ccng1, Cct2, Cct3, Cct4, Cct5, Cct6a, Cct7, Cct8, Entpd1, Entpd2, Cdk5, Cdk5r1, Cfl1, Cftr, Cit, Ckb…
GO:0045121	membrane raft	325	289	2.5288	4.45402e-14	3.01791e-13	Abca1, Chrna7, Chrnb2, Adam17, Adam3, Adcy6, Adcyap1r1, Add2, Adrb2, Angpt1, Birc3, Birc2, App, Aqp1, Atp1a1, Atp1b1, Atp1b3, Atp2b2, Atp7a, Bcl10, Bmpr1a, Bmpr2, Bsg, Btk, Cacna1c, Anxa2, Capn2, Cask, Casp3, Casp8, Ctnna1, Ctnnb1, Ctnnd1, Cav1, Cav2, Cbl, Serpinh1, Cd14, Cd2, Cd24a, Cd28, Cd36, Cd4, Cd48, Cdh1, Cdh13, Cdh2, Cflar, Cln3, Cnr1, Cntn1, Cpe, Cys1, Crk, Csk, Ctsb, Ctsd, Cxadr, Cd55, …
GO:0098857	membrane microdomain	325	289	2.5288	4.45402e-14	3.01791e-13	Abca1, Chrna7, Chrnb2, Adam17, Adam3, Adcy6, Adcyap1r1, Add2, Adrb2, Angpt1, Birc3, Birc2, App, Aqp1, Atp1a1, Atp1b1, Atp1b3, Atp2b2, Atp7a, Bcl10, Bmpr1a, Bmpr2, Bsg, Btk, Cacna1c, Anxa2, Capn2, Cask, Casp3, Casp8, Ctnna1, Ctnnb1, Ctnnd1, Cav1, Cav2, Cbl, Serpinh1, Cd14, Cd2, Cd24a, Cd28, Cd36, Cd4, Cd48, Cdh1, Cdh13, Cdh2, Cflar, Cln3, Cnr1, Cntn1, Cpe, Cys1, Crk, Csk, Ctsb, Ctsd, Cxadr, Cd55, …
GO:0005938	cell cortex	225	207	2.6163	4.56898e-14	3.06714e-13	Macf1, Actb, Actn2, Agtrap, Akt2, Ank1, Apc, Arf6, Rhoa, Axin1, Bsn, Anxa2, Cap1, Capza1, Capza2, Capza3, Capzb, Ctnnb1, Cav1, Cd2ap, Cdh1, Cdh2, Cfl1, Coro1a, Clta, Cobl, Cttn, Daxx, Dbnl, Dlg4, Drd4, Dvl2, Mapre1, Eef1a1, Mark2, Eno1, Epb42, Eps8, Fga, Fgfr2, Ctgf, Flot1, Flot2, Gad1, Hfe, Hnrnpk, Inpp5d, Itch, Itpr2, Krt19, Lamc2, Lasp1, Llgl1, Marcks, Mpp1, Myh2, Myh9, Myo1f, Myo5b, Myo9b, Nc…
GO:0030424	axon	486	418	2.44591	4.73363e-14	3.14852e-13	Aatk, Acadm, Chrna7, Actb, Adam22, Adcy9, Adnp, Adora1, Adra2c, Adrb2, Agrn, Alcam, Aldoc, Alk, Ank1, Ank3, Anxa3, Ap1s1, Ap2m1, Ap3d1, Apbb1, Apc, App, Aqp1, Ar, Rhoa, Atp6v0a1, Bsn, C4b, Calb1, Camk2a, Canx, Car2, Casr, Ctnna2, Cbl, Cdh1, Cdk5, Cdk5r1, Coro1a, Cnga1, Cnr1, Cntf, Cobl, Comt, Cplx2, Cpne6, Crcp, Creb1, Dpysl2, Cryab, Dnajc5, Cst3, Cyp17a1, Cyp19a1, Dag1, Dcc, Ddc, Dlg1, Dlg4, Dnm…
GO:0070469	respiratory chain	73	66	2.57112	5.37143e-14	3.54026e-13	Cox4i1, Cox5a, Cox5b, Cox6a1, Cox7a2, Cox7c, Cox8a, Ndufa2, Ndufa4, Ndufs4, Ndufv1, Cox7a2l, Uqcrq, Uqcrc1, Ndufa1, Higd1a, Park7, Ndufb5, Sdhc, Ndufa3, Ndufa9, Cox7b, Uqcr10, Ndufb9, Ndufc1, Ndufa12, Ndufa7, Cyc1, Ndufb3, Uqcrh, Uqcr11, Uqcrfs1, Ndufb7, Sdhd, Sdha, Uqcrc2, Ndufa6, Ndufa13, Ndufb8, Ndufa10, Uqcrb, Sdhb, Ndufb4, Ndufc2, Ndufb2, Ndufa5, Ndufb10, Ndufs3, Ndufa8, Ndufa11, Ndufab1, Nd…
GO:0032279	asymmetric synapse	233	216	2.63632	5.92295e-14	3.86859e-13	Macf1, Chrna7, Actb, Adam10, Add1, Add2, Adora1, Atp1a1, Atp2b2, Axin1, Bmpr2, Bnip3, Bsn, Cacna1c, Calm1, Calm2, Calm3, Camk2a, Camk2b, Camk2g, Cask, Ctnna2, Entpd1, Cdh2, Cdk5, Cdk5r1, Chrm1, Chrm3, Cnih2, Cpeb1, Cryab, Dab1, Dbnl, Dclk1, Dlg1, Dlg4, Dst, Dvl1, Eef2k, Epb41l1, Epb41l3, Epha4, Eps8, Erbb4, Bcl11a, Fmr1, Srgap2, Fyn, Gria1, Gria2, Gria4, Grid2, Grik2, Grik5, Grin1, Grin2a, Grin2b…
GO:0099572	postsynaptic specialization	232	215	2.63543	6.42433e-14	4.15861e-13	Macf1, Chrna7, Actb, Adam10, Add1, Add2, Adora1, Atp1a1, Atp2b2, Axin1, Bmpr2, Bnip3, Bsn, Cacna1c, Calm1, Calm2, Calm3, Camk2a, Camk2b, Camk2g, Cask, Ctnna2, Entpd1, Cdh2, Cdk5, Cdk5r1, Chrm1, Cnih2, Cpeb1, Cryab, Dab1, Dbnl, Dclk1, Dlg1, Dlg4, Dst, Dvl1, Eef2k, Epb41l1, Epb41l3, Epha4, Eps8, Erbb4, Bcl11a, Fmr1, Srgap2, Fyn, Gria1, Gria2, Gria4, Grid2, Grik2, Grik5, Grin1, Grin2a, Grin2b, Nr3c1…
GO:0022627	cytosolic small ribosomal subunit	43	43	2.84381	6.82875e-14	4.38128e-13	Ddx3x, Fau, Hba-a1, Rpsa, Eif2d, Rps2, Rps12, Rps14, Rps15, Rps16, Rps17, Rps18, Rps19, Rps24, Rps29, Rps3a1, Rps4x, Rps5, Rps6, Rps7, Rps8, Rps3, Rps11, Rps26, Rps28, Rps27, Mcts2, Rps23, Rps21, Rps10, Rps20, Rps27l, Rps13, Mrps18a, Mrps18c, Mcts1, Rps25, Rps9, Rps27a, Hba-a2, Larp4, Eif2a, Rps15a
GO:0036064	ciliary basal body	115	112	2.76962	9.15511e-14	5.82233e-13	Akt1, Ift81, Cetn3, Cys1, Cfap20, Irs1, Kif17, Kifap3, Rab8a, Nedd1, Odf2, Pcm1, Pcnt, Pkd2, Psen2, Rp2, Rpgr, Ift88, Tuba3a, Ush2a, Ezr, Cetn2, B9d1, Bbs1, Ahi1, Ift20, Ick, Wrap73, Mkks, Evc, Fopnl, Dzip1, Cep19, Tbc1d7, Bbs2, Ift172, 1810043G02Rik, Fam92a, Ift80, Ssna1, Wdr5b, Poc1a, Bbs7, Wdr34, Ttc30b, Dzip1l, Bbs5, Bbof1, Ccsap, Cby1, Whrn, Fam161a, Ift57, Traf3ip1, Cyld, Wdr35, Tbc1d30, Cf…
GO:0014069	postsynaptic density	230	213	2.63361	1.11735e-13	7.04419e-13	Macf1, Chrna7, Actb, Adam10, Add1, Add2, Adora1, Atp1a1, Atp2b2, Axin1, Bmpr2, Bnip3, Bsn, Cacna1c, Calm1, Calm2, Calm3, Camk2a, Camk2b, Camk2g, Cask, Ctnna2, Entpd1, Cdh2, Cdk5, Cdk5r1, Chrm1, Cnih2, Cpeb1, Cryab, Dab1, Dbnl, Dclk1, Dlg1, Dlg4, Dst, Dvl1, Eef2k, Epb41l1, Epb41l3, Epha4, Eps8, Erbb4, Bcl11a, Fmr1, Srgap2, Fyn, Gria1, Gria2, Gria4, Grid2, Grik2, Grik5, Grin1, Grin2a, Grin2b, Nr3c1…
GO:0000151	ubiquitin ligase complex	288	255	2.51796	1.30017e-13	8.12604e-13	Aup1, Bach1, Bach2, Bard1, Bmi1, Brca1, Btrc, Cacybp, Cbx2, Cbx4, Ccnf, Ddb1, Phc1, Enc1, Gpr37, Hspa8, Dnaja1, Ikbkg, Ipp, Itch, Anapc1, Commd1, Nedd4, Pdcd6, Med1, Ring1, Rnf2, Rnf7, Sel1l, Siah1a, Spop, Trim21, Skp1a, Tnfaip1, Traf2, Ube2e1, Ube2a, Ube2b, Ubr1, Vhl, Pcgf2, Arih1, Arih2, Gmcl1, Med24, Rbck1, Cul3, Cul1, Skp2, Med10, Dcaf11, Rnf11, Fbxw4, Fbxw5, Fbxl12, Rnf19a, Cbx8, Fbxo8, Fbxw…
GO:0000315	organellar large ribosomal subunit	52	52	2.84381	2.12219e-13	1.30389e-12	Mrpl40, Mrpl49, Mrpl23, Mrpl39, Mrpl15, Mrpl17, Mrpl2, Mrpl50, Mrpl48, Mrpl37, Mrpl12, Mrpl19, Mrpl38, Mrpl54, Mrpl4, Mrpl35, Mrpl11, Mrpl20, Mrpl51, Mrpl33, Mrpl45, Mrpl55, Mrpl42, Mrpl46, Mrpl18, Mrpl24, Mrpl14, Mrpl53, Mrpl13, Mrpl58, Mrpl28, Mrpl52, Mrpl44, Mterf4, Nsun4, Mrpl47, Mrpl32, Mrpl9, Mrpl1, Mrpl3, Mrpl16, Mrpl27, Mrpl34, Mrpl36, Mrpl43, Nsun3, Mrpl10, Mrpl41, Mrpl30, Mrpl22, Mpv17l…
GO:0005762	mitochondrial large ribosomal subunit	52	52	2.84381	2.12219e-13	1.30389e-12	Mrpl40, Mrpl49, Mrpl23, Mrpl39, Mrpl15, Mrpl17, Mrpl2, Mrpl50, Mrpl48, Mrpl37, Mrpl12, Mrpl19, Mrpl38, Mrpl54, Mrpl4, Mrpl35, Mrpl11, Mrpl20, Mrpl51, Mrpl33, Mrpl45, Mrpl55, Mrpl42, Mrpl46, Mrpl18, Mrpl24, Mrpl14, Mrpl53, Mrpl13, Mrpl58, Mrpl28, Mrpl52, Mrpl44, Mterf4, Nsun4, Mrpl47, Mrpl32, Mrpl9, Mrpl1, Mrpl3, Mrpl16, Mrpl27, Mrpl34, Mrpl36, Mrpl43, Nsun3, Mrpl10, Mrpl41, Mrpl30, Mrpl22, Mpv17l…
GO:0005911	cell-cell junction	438	378	2.45425	2.70833e-13	1.65003e-12	Adam17, Adcyap1r1, Add1, Akt1, Akr1b3, Ank3, Anxa5, Anxa6, Apc, App, Aqp3, Aqp4, Aqp7, Rhoa, Atp1a1, Atp1b1, Atp2a2, Atp7b, Bmpr2, Anxa2, Capza1, Capzb, Cask, Ctnna1, Ctnna2, Ctnnb1, Ctnnd1, Ccnd1, Cd2, Cd2ap, Cd53, Cdc42, Cdh1, Cdh2, Cdh3, Cdh5, Cdk4, Cfl1, Patj, Coro1a, Cldn1, Cldn2, Cldn3, Cldn4, Cxcr4, Abcc2, Col13a1, Csk, Cxadr, Dag1, Des, Dlg1, Dpp4, Dsc2, Dsg1a, Dsg2, Dst, Ect2, Eif4g2, Ep…
GO:0035770	ribonucleoprotein granule	177	164	2.63494	2.75858e-13	1.66664e-12	Actb, Rplp0, Arntl, Bard1, Zfp36l1, Noct, Cirbp, Clock, Ctsh, Ddx3x, Ddx4, Ddx6, Dhx9, Dync1i1, Eif2s1, Eif4e, Fmr1, Fxr1, Gabpb1, Ghr, Grb7, Htt, Hnrnpl, Ajuba, Khsrp, Kif3c, Kif5a, Uhmk1, Mov10, Mapt, Ncl, Sqstm1, Pabpc1, Pitpnm1, Pms2, Cnot7, Psma2, Psmc2, Psmc3, Rac1, Rbm4, Rbpms, Rock2, Rpl28, Rpl6, Rps6, Atxn2, Smn1, Stau1, Tia1, Tial1, Top1, Tuba1a, Tubb5, Sumo1, Ybx1, Zfp36, Pcbp1, Xrn1, …
GO:0030133	transport vesicle	265	236	2.5326	3.04658e-13	1.82543e-12	Anxa5, Ap1g2, Ap1s1, Apba2, App, Rab27a, Atp6v0d1, Atp6v0a1, Atp7a, Bgn, Car4, Cav2, Entpd1, Clcn3, Cln3, Clta, Dnajc5, Cyp19a1, Dbi, Ddc, Dlg4, Dnm1, Doc2b, Stx2, Fgfr3, Gabra2, Gad2, Gria1, Gria2, Grin1, Grin2a, Grin2b, Hspa8, Ica1, Igf1, Igf2r, Kif3c, Sspn, Lamp1, Lyz2, Lyz1, Rab8a, Sypl2, Mme, Mt3, Bloc1s5, Myo5a, Npy1r, Bloc1s6, Furin, Cdk16, Pdcd6, Pde4b, Pick1, Pigr, Sept5, Sypl, Ppt1, Ptp…
GO:1905368	peptidase complex	89	86	2.74795	3.1948e-13	1.89855e-12	F3, F7, Hspb1, Ide, Psmb9, Psmb8, Psmd7, Psma2, Psma3, Psmb1, Psmb10, Psmb4, Psmb5, Psmb6, Psmb7, Psmc1, Psmc2, Psmc3, Psmc5, Psmd4, Psme1, Psme2, Psme3, Rad23a, Rad23b, Sem1, Slc10a2, Psmd2, Psmd3, Ube3a, Ubr1, Wfs1, Psmc4, Psmd13, Psma1, Psma4, Psma5, Psma6, Psma7, Psmb2, Psmb3, Tada1, Usp25, Psmd10, Txnl1, Ubqln1, Uchl5, Adrm1, Sec11a, Supt20, Dnajb2, Psmd8, Usp14, Psmd14, Htra2, Sec11c, Psmd6…
GO:0030496	midbody	120	116	2.74902	3.31645e-13	1.95482e-12	Anxa11, Birc5, Bcl3, Birc6, Anxa2, Aspm, Capg, Ctnnd1, Cdk1, Crmp1, Ect2, Stx2, Erh, Gdi1, Gem, Gnai1, Gnai2, Gnai3, Rack1, Hspa5, Incenp, Kif13a, Kif3b, Kif4, Mak, Sept2, Nek2, Nup62, Plk1, Ptch1, Ptpn13, Kif20a, Ran, Rdx, Vps4b, Slc2a1, Hsp90b1, Wiz, Jtb, Katna1, Pin1, Racgap1, Iqgap1, Clic4, Zfp330, Spast, Keap1, Cdca8, Sh3glb1, Arl3, Psrc1, Syne1, Ralb, Sirt2, Mplkip, Chmp4c, Chmp3, Lap3, Chm…
GO:0031965	nuclear membrane	225	204	2.57839	3.71817e-13	2.17393e-12	Adra1a, Alox5, Alox5ap, Anxa4, Apc, Aqp1, Bcl2, Ctnnb1, Cav2, Rb1cc1, Ccnd2, Cdk4, Cst3, Dhcr7, Dmpk, Ednra, Ednrb, Emd, Epc1, Lpin1, Gapdh, Gch1, Grk5, Gsto1, Nr4a1, Hoxa7, Hpn, Hsd11b1, Kpnb1, Itpr1, Itpr3, Kcnh1, Lmna, Lmnb1, Smad1, Smad3, Nudt1, Myo6, Nos1, Nup50, Nrxn1, Nup62, P2rx1, P2rx4, P2rx7, P2rx6, Pak1, Pcm1, Plcd4, Pml, Prnp, Psen1, Psen2, Ptger4, Rangap1, Trim27, Tra2b, Snca, Spin1,…
GO:0005769	early endosome	218	199	2.59595	3.77659e-13	2.19042e-12	Ankfy1, Aoc3, Prdx3, Apoe, Arf6, Rhob, Rnd2, Atp6v0d1, Atp9a, Anxa2, Cd1d1, Cftr, Coro1a, Clcn3, Cln3, Cxcr4, Egfr, Ehd1, Epha3, Epha4, Eps15, F2r, F2rl1, Flot1, Fzd5, Bloc1s1, Gja1, Gria1, H2-Ab1, Hfe, Hgs, Hmgb1, Lipc, Hspd1, Igf2r, Kcnh1, Kcnq1, Kdr, Kif16b, Ldlr, Lipg, Llgl1, Lrp6, Mgrn1, Commd1, Myo1b, Myo5a, Nf2, Slc11a2, Nrp1, Ntrk2, Nucb1, Numb, Furin, Phb, Pikfyve, Ptpn1, Rab1a, Rab20, R…
GO:0005814	centriole	94	93	2.81356	8.81902e-13	5.07444e-12	Birc5, Bnip2, Capg, Ccnf, Cetn3, Dctn1, Cfap20, Hap1, Htt, Cep250, Kif3a, Mdm1, Nedd1, Nin, Odf2, Pcm1, Pcnt, Ran, Rp2, Stil, Plk2, Plk4, Ift88, Top2a, Tssk2, Tsks, Cetn1, Cetn2, Cep63, Ahi1, Actr1a, Ift20, Sirt2, Dzip1, Cep19, Sclt1, Fam92a, Poc1a, Cep192, Wdr34, Cep89, Dzip1l, Sass6, Ccsap, Ccdc146, Cep128, Saxo1, Sdccag8, 2700049A03Rik, Cep83, Ccdc151, Agbl4, Cep41, Cep152, Ccp110, Bbs4, Tubg1…
GO:0036464	cytoplasmic ribonucleoprotein granule	166	154	2.63823	1.12482e-12	6.42122e-12	Actb, Rplp0, Arntl, Bard1, Zfp36l1, Noct, Cirbp, Clock, Ctsh, Ddx3x, Ddx4, Ddx6, Dhx9, Dync1i1, Eif2s1, Eif4e, Fmr1, Gabpb1, Ghr, Grb7, Htt, Ajuba, Khsrp, Kif3c, Kif5a, Uhmk1, Mov10, Mapt, Ncl, Sqstm1, Pabpc1, Pitpnm1, Pms2, Cnot7, Psma2, Psmc2, Psmc3, Rac1, Rbm4, Rbpms, Rock2, Rpl28, Rpl6, Rps6, Atxn2, Smn1, Stau1, Tia1, Tial1, Top1, Tuba1a, Tubb5, Ybx1, Zfp36, Pcbp1, Xrn1, Psma4, Psma6, Poli, D…
GO:0031248	protein acetyltransferase complex	88	87	2.81149	1.20882e-12	6.79374e-12	Actb, Crebbp, Dr1, Epc1, Kat2a, Hcfc1, Msl3, Kat2b, Ruvbl2, Taf6, Morf4l1, Taf7, Taf10, Tada1, Ing4, Mcrs1, Naa10, Morf4l2, Actl6a, Ruvbl1, Supt20, Elp2, Pole3, Yeats4, Dmap1, Ing5, Taf12, Naa16, Pole4, Kat8, Naa20, Kansl1l, Kansl2, Meaf6, Naa30, Ing3, Naa50, Supt7l, Mrgbp, Msl3l2, Msl1, Elp3, Naa15, Ep400, Sgf29, Kansl1, Jade2, Elp4, Msl2, Naa38, Brd8, Naa35, Brpf1, Kat5, Trrap, Tada3, Taf5l, Ta…
GO:1902493	acetyltransferase complex	88	87	2.81149	1.20882e-12	6.79374e-12	Actb, Crebbp, Dr1, Epc1, Kat2a, Hcfc1, Msl3, Kat2b, Ruvbl2, Taf6, Morf4l1, Taf7, Taf10, Tada1, Ing4, Mcrs1, Naa10, Morf4l2, Actl6a, Ruvbl1, Supt20, Elp2, Pole3, Yeats4, Dmap1, Ing5, Taf12, Naa16, Pole4, Kat8, Naa20, Kansl1l, Kansl2, Meaf6, Naa30, Ing3, Naa50, Supt7l, Mrgbp, Msl3l2, Msl1, Elp3, Naa15, Ep400, Sgf29, Kansl1, Jade2, Elp4, Msl2, Naa38, Brd8, Naa35, Brpf1, Kat5, Trrap, Tada3, Taf5l, Ta…
GO:0000784	nuclear chromosome, telomeric region	122	113	2.63402	1.26512e-12	7.05549e-12	Parp1, Brca2, Cbx1, Cbx3, Cbx5, Cdk1, Ddb1, Ercc1, Fen1, Xrcc6, H3f3a, H3f3b, Mcm3, Mcm2, Mcm4, Mcm5, Mcm6, Mcm7, Men1, Mre11a, Msh2, Orc1, Orc2, Pcna, Pml, Pold1, Ppp1ca, Ppp1cb, Prkdc, Rad50, Rad51, Rad51d, Upf1, Rpa2, Ssb, Terf1, Terf2, Tert, Tnks, Atrx, Xrcc1, Xrcc5, Orc4, Orc5, H2afy, Trp53bp1, Nbn, Tinf2, Ercc4, Sirt6, Orc3, Ppp1r10, Nhp2, Slx4, Tfip11, Dclre1a, Terf2ip, Thoc7, Rpa1, Ctc1, …
GO:0000123	histone acetyltransferase complex	78	78	2.84381	1.30759e-12	7.23666e-12	Actb, Crebbp, Dr1, Epc1, Kat2a, Hcfc1, Msl3, Kat2b, Ruvbl2, Taf6, Morf4l1, Taf7, Taf10, Tada1, Ing4, Mcrs1, Morf4l2, Actl6a, Ruvbl1, Supt20, Elp2, Pole3, Yeats4, Dmap1, Ing5, Taf12, Pole4, Kat8, Kansl1l, Kansl2, Meaf6, Ing3, Supt7l, Mrgbp, Msl3l2, Msl1, Elp3, Ep400, Sgf29, Kansl1, Jade2, Elp4, Msl2, Brd8, Brpf1, Kat5, Trrap, Tada3, Taf5l, Taf9, Ogt, Zzz3, Supt3, Wdr5, Yeats2, Usp22, Tada2a, Kat7,…
GO:0030427	site of polarized growth	174	163	2.66403	1.37532e-12	7.55385e-12	Aatk, Abl1, Chrna7, Agrn, Ang, Apbb1, Apc, App, Calm1, Calm2, Calm3, Ctnnd1, Cbl, Cdk5, Cdk5r1, Cfl1, Clu, Cxcr4, Cnr1, Cobl, Cpeb1, Crmp1, Dpysl2, Cttn, Cxadr, Dcc, Dnm2, Dscam, Dvl1, Epha4, Fscn1, Fgf13, Fkbp4, Fmr1, Gria2, Grin1, Hap1, Elavl4, Itga3, Kif3c, Kif5a, Kif5b, Klc1, L1cam, Limk1, Trpm1, Map1b, Mapt, Ncam1, Nefl, Nin, Nrp1, Nrxn1, Ntrk2, Pafah1b1, Pak1, Mapk8ip1, Psen1, Ptch1, Ptk2b,…
GO:0005747	mitochondrial respiratory chain complex I	38	38	2.84381	1.76012e-12	9.45249e-12	Ndufa2, Ndufs4, Ndufv1, Ndufa1, Park7, Ndufb5, Ndufa3, Ndufa9, Ndufb9, Ndufc1, Ndufa12, Ndufa7, Ndufb3, Ndufb7, Ndufa6, Ndufa13, Ndufb8, Ndufa10, Ndufb4, Ndufc2, Ndufb2, Ndufa5, Ndufb10, Ndufs3, Ndufa8, Ndufa11, Ndufab1, Ndufv2, Ndufs7, Ndufv3, Ndufb11, Ndufs8, Ndufs2, Ndufs1, Ndufb6, Foxred1, Ndufs6, Ndufs5
GO:0030964	NADH dehydrogenase complex	38	38	2.84381	1.76012e-12	9.45249e-12	Ndufa2, Ndufs4, Ndufv1, Ndufa1, Park7, Ndufb5, Ndufa3, Ndufa9, Ndufb9, Ndufc1, Ndufa12, Ndufa7, Ndufb3, Ndufb7, Ndufa6, Ndufa13, Ndufb8, Ndufa10, Ndufb4, Ndufc2, Ndufb2, Ndufa5, Ndufb10, Ndufs3, Ndufa8, Ndufa11, Ndufab1, Ndufv2, Ndufs7, Ndufv3, Ndufb11, Ndufs8, Ndufs2, Ndufs1, Ndufb6, Foxred1, Ndufs6, Ndufs5
GO:0045271	respiratory chain complex I	38	38	2.84381	1.76012e-12	9.45249e-12	Ndufa2, Ndufs4, Ndufv1, Ndufa1, Park7, Ndufb5, Ndufa3, Ndufa9, Ndufb9, Ndufc1, Ndufa12, Ndufa7, Ndufb3, Ndufb7, Ndufa6, Ndufa13, Ndufb8, Ndufa10, Ndufb4, Ndufc2, Ndufb2, Ndufa5, Ndufb10, Ndufs3, Ndufa8, Ndufa11, Ndufab1, Ndufv2, Ndufs7, Ndufv3, Ndufb11, Ndufs8, Ndufs2, Ndufs1, Ndufb6, Foxred1, Ndufs6, Ndufs5
GO:1905369	endopeptidase complex	69	68	2.80259	1.8589e-12	9.90958e-12	Hspb1, Ide, Psmb9, Psmb8, Psmd7, Psma2, Psma3, Psmb1, Psmb10, Psmb4, Psmb5, Psmb6, Psmb7, Psmc1, Psmc2, Psmc3, Psmc5, Psmd4, Psme1, Psme2, Psme3, Rad23a, Rad23b, Sem1, Slc10a2, Psmd2, Psmd3, Ube3a, Ubr1, Wfs1, Psmc4, Psmd13, Psma1, Psma4, Psma5, Psma6, Psma7, Psmb2, Psmb3, Usp25, Psmd10, Txnl1, Ubqln1, Uchl5, Adrm1, Dnajb2, Psmd8, Usp14, Psmd14, Htra2, Psmd6, Psmg3, Psmd12, Psmd5, Psmc6, Psmd9, P…
GO:0071013	catalytic step 2 spliceosome	93	90	2.75207	2.09209e-12	1.10713e-11	Aqr, Ddx5, Ddx19a, Frg1, Hnrnpc, Hnrnpk, Magoh, Pabpc1, Pnn, Prpf4b, Raly, Rbmx, Sf3a2, Sart1, Eftud2, Snrpb, Snrpb2, Snrpd1, Snrpn, Tep1, Mapkbp1, Lsm2, Dgcr14, Prpf19, Ddx25, Hnrnpu, Plrg1, Hnrnpa2b1, Tfip11, Ppie, Syncrip, Isy1, Hnrnph1, Rbm8a, Dhx38, Sf3b6, Cwc15, Lsm7, Snw1, Magohb, Snrnp40, Rbm22, Crnkl1, Cwc27, Snrpd3, Xab2, Sf3a1, Gpatch1, Lsm3, Wdr83, Snrpg, Bcas2, Phf5a, Syf2, Ppil1, Pr…
GO:0030532	small nuclear ribonucleoprotein complex	66	66	2.84381	2.22733e-12	1.17015e-11	Rbpms, Sf3a2, Sart1, Eftud2, Snrpc, Snrnp70, Snrpb, Snrpb2, Snrpd1, Snrpe, Snrpn, Snu13, Tep1, Mapkbp1, Txnl4a, Lsm2, Lsm4, Ccdc97, Snrpa, Ddx39b, Sart3, Prpf40b, Prpf40a, Sf3b6, Lsm7, Ppih, Sf3b5, Lsm5, Zmat2, Snrnp40, Luc7l, Prpf18, Snrpd3, Sf3a1, Lsm3, Luc7l3, Snrpg, Phf5a, Prpf6, Snrpa1, Prpf31, Snrpf, Prpf4, Cd2bp2, Prpf3, Nolc1, Lsm11, Htatsf1, Dcaf4, Ddx23, Lsm8, Sf3b1, Snrpd2, Lsm10, Prpf…
GO:0098590	plasma membrane region	921	752	2.32198	2.62707e-12	1.37023e-11	Abi1, Ace, Chrna1, Chrna7, Chrnb1, Chrnb2, Chrne, Adam17, Adam9, Adcy6, Adcyap1r1, Add2, Adora1, Adrb2, Aif1, Akap1, Akt2, Ank1, Ank3, Anxa4, Anxa6, Ap2a1, Apbb1, Apc, Birc5, Aqp1, Aqp3, Aqp4, Aqp6, Aqp7, Arc, Arf1, Arf4, Arf6, Rhoa, Rab27a, Atf4, Atp1a1, Atp1b1, Atp1b2, Atp1b3, Atp2b2, Atp4a, Atp6v1a, Atp6v0d1, Atp6v1e1, Atp7a, Atp7b, Bmpr1a, Bmpr2, C5ar1, Cacna1c, Cacna1d, Cacnb3, Ddr1, Anxa2, …
GO:0000502	proteasome complex	68	67	2.80199	2.84166e-12	1.47157e-11	Hspb1, Ide, Psmb9, Psmb8, Psmd7, Psma2, Psma3, Psmb1, Psmb10, Psmb4, Psmb5, Psmb6, Psmb7, Psmc1, Psmc2, Psmc3, Psmc5, Psmd4, Psme1, Psme2, Psme3, Rad23a, Rad23b, Sem1, Slc10a2, Psmd2, Psmd3, Ube3a, Ubr1, Wfs1, Psmc4, Psmd13, Psma1, Psma4, Psma5, Psma6, Psma7, Psmb2, Psmb3, Usp25, Psmd10, Txnl1, Ubqln1, Uchl5, Adrm1, Dnajb2, Psmd8, Usp14, Psmd14, Psmd6, Psmg3, Psmd12, Psmd5, Psmc6, Psmd9, Psmd11, …
GO:0030426	growth cone	169	158	2.65871	3.89896e-12	2.00478e-11	Aatk, Abl1, Chrna7, Agrn, Ang, Apbb1, Apc, App, Calm1, Calm2, Calm3, Ctnnd1, Cbl, Cdk5, Cdk5r1, Cfl1, Clu, Cxcr4, Cnr1, Cobl, Cpeb1, Crmp1, Dpysl2, Cttn, Cxadr, Dcc, Dnm2, Dscam, Dvl1, Epha4, Fscn1, Fgf13, Fkbp4, Fmr1, Gria2, Grin1, Hap1, Elavl4, Itga3, Kif3c, Kif5a, Kif5b, Klc1, L1cam, Limk1, Map1b, Mapt, Ncam1, Nefl, Nin, Nrp1, Nrxn1, Ntrk2, Pafah1b1, Pak1, Mapk8ip1, Psen1, Ptch1, Ptk2b, Ptprf,…
GO:0043197	dendritic spine	154	145	2.67761	5.72213e-12	2.92151e-11	Abl2, Asic2, Chrna7, Add1, Adora1, Adrb2, Apbb1, Arf4, Rhoa, Calb1, Canx, Capzb, Ctnnd1, Cdk5r1, Cfl1, Cnih2, Comt, Cryab, Cyp19a1, Asap1, Dlg4, Drd4, Dvl1, Epha4, Ptk2, Fmr1, Srgap2, Fxr1, Lpar1, Gria1, Gria2, Grid2, Grin1, Grin2a, Grin2b, Nr3c1, Grm1, Hnrnpk, Hpca, Hspa8, Itgb1, Kcnd2, Kcnj2, Lama2, Rab8a, Myo5b, Ncoa2, Nedd4, Neurl1a, Ntrk2, Ntsr1, P2rx4, P2rx6, Pde4b, Pgr, Prkaca, Ppp1ca, Ppp…
GO:0043025	neuronal cell body	635	524	2.3467	1.1672e-11	5.91761e-11	Abl1, Asic2, Chrna7, Acvrl1, Ada, Adnp, Adora1, Adrb2, Acan, Aif1, Alcam, Ang, Anxa3, Anxa5, Apbb1, Apc, Apod, Apoe, Aqp1, Ass1, Atp2b2, Atp7a, Bglap3, Bmpr1a, Bmpr2, Bsn, C4b, Cacna1a, Cacna1b, Cacna1c, Cacna1d, Cacna1e, Cacna1g, Calb1, Camk2a, Camk2b, Canx, Capzb, Cask, Casr, Ccng1, Entpd1, Cdk5, Cdk5r1, Cfl1, Cftr, Cit, Ckb, Ckmt1, Clcn2, Ccr1, Ccr4, Cnga2, Plk3, Cnr2, Cntf, Cobl, Cpe, Cpeb1, …
GO:0000776	kinetochore	125	118	2.68456	1.22294e-11	6.15716e-11	Apc, Birc5, Bub1, Bub1b, Bub3, Cbx5, Cenpa, Cenpc1, Crebbp, Dctn1, Dync1i1, Incenp, Mad1l1, Ppp1r12a, Sept2, Nek2, Orc2, Pafah1b1, Kat2b, Phf2, Plk1, Psen1, Psen2, Rangap1, Sin3a, Cenpx, Ttk, Dctn6, Zfp207, Cfdp1, Smc1a, Zw10, Trp53bp1, Knstrn, Cenpo, Nudcd2, Zwint, Anapc16, Dctn3, Gpatch11, Spag5, Mad2l1, Dynll1, Sept6, Rec8, Zfp276, Nup160, Dctn5, Cenpk, Ska2, Cenpw, Spc25, Pbrm1, Dsn1, Nuf2, P…
GO:0044815	DNA packaging complex	85	75	2.50924	1.25274e-11	6.26372e-11	Cenpa, Smc2, Hist1h1d, H1f0, H3f3a, H3f3b, H2afx, Hp1bp3, Irf4, Prm1, Prm2, Prm3, Tcf3, Tnp1, Tnp2, H2afy, Hist1h1c, Hist1h1e, H2afz, Ncaph2, Kat6b, Hils1, Ncapg, Hist1h1b, Hypm, Ncapd2, 1700024P04Rik, Hist1h4h, Smc4, Glyr1, Mphosph8, Ncapg2, H2afv, Ncapd3, Hist1h1a, Hist2h3c2, Hist2h4, Slf1, Hist1h1t, Ncaph, H2afj, Kat6a, Hist1h3f, Shprh, Hist1h3c, Hist1h3b, Hist1h3e, Hist1h3h, Hist1h3i, Hist2h3…
GO:0044309	neuron spine	158	148	2.66382	1.30547e-11	6.48265e-11	Abl2, Asic2, Chrna7, Add1, Adora1, Adrb2, Apbb1, Arf4, Rhoa, Calb1, Canx, Capzb, Ctnnd1, Cdk5r1, Cfl1, Cnih2, Comt, Cryab, Cyp19a1, Asap1, Dlg4, Drd4, Dvl1, Epha4, Ptk2, Fmr1, Srgap2, Fxr1, Lpar1, Gria1, Gria2, Grid2, Grin1, Grin2a, Grin2b, Nr3c1, Grm1, Hnrnpk, Hpca, Hspa8, Itgb1, Kcnd2, Kcnj2, Lama2, Rab8a, Myo5b, Ncoa2, Nedd4, Neurl1a, Ntrk2, Ntsr1, P2rx4, P2rx6, Palm, Pde4b, Pgr, Prkaca, Ppp1c…
GO:0097525	spliceosomal snRNP complex	60	60	2.84381	1.4293e-11	7.04928e-11	Rbpms, Sf3a2, Sart1, Eftud2, Snrpc, Snrnp70, Snrpb, Snrpb2, Snrpd1, Snrpe, Snrpn, Snu13, Tep1, Mapkbp1, Txnl4a, Lsm2, Lsm4, Ccdc97, Snrpa, Ddx39b, Sart3, Prpf40b, Prpf40a, Sf3b6, Lsm7, Ppih, Sf3b5, Lsm5, Zmat2, Snrnp40, Luc7l, Prpf18, Snrpd3, Sf3a1, Lsm3, Luc7l3, Snrpg, Phf5a, Prpf6, Snrpa1, Prpf31, Snrpf, Prpf4, Cd2bp2, Prpf3, Htatsf1, Dcaf4, Ddx23, Lsm8, Sf3b1, Snrpd2, Prpf8, Luc7l2, Rbmx2, Wdr…
GO:0019898	extrinsic component of membrane	265	233	2.50041	1.57474e-11	7.71409e-11	Abl1, Abl2, Aldh3a2, Alox15, Apc, Apoe, Rhoa, Arsa, Atp2a2, Bcl2l11, Bsn, Btk, Anxa2, Ctnna1, Ctnnb1, Cav2, Cdh1, Cdh2, Cnr2, Dmbt1, Csk, Dlg4, Dtna, Eno1, Epb41l1, Epb41l2, Epb41l3, Epb41l4a, Epn1, Ptk2, Fer, Fes, Fgr, Fmr1, Frk, Fyn, Gfra1, Ghr, Gna11, Gna12, Gna13, Gna14, Gna15, Gnai1, Gnai2, Gnai3, Gnal, Gnao1, Gnaq, Gnas, Gnat2, Gnaz, Gnb1, Gnb2, Gnb4, Gng10, Gng12, Gng2, Gng4, Gng7, Gngt2, …
GO:0000786	nucleosome	77	67	2.47448	2.32991e-11	1.13368e-10	Cenpa, Hist1h1d, H1f0, H3f3a, H3f3b, H2afx, Hp1bp3, Irf4, Prm1, Prm2, Prm3, Tcf3, Tnp1, Tnp2, H2afy, Hist1h1c, Hist1h1e, H2afz, Kat6b, Hils1, Hist1h1b, Hypm, 1700024P04Rik, Hist1h4h, Glyr1, Mphosph8, H2afv, Hist1h1a, Hist2h3c2, Hist2h4, Slf1, Hist1h1t, H2afj, Kat6a, Hist1h3f, Shprh, Hist1h3c, Hist1h3b, Hist1h3e, Hist1h3h, Hist1h3i, Hist2h3b, Hist1h4c, Hist1h4d, Hist1h4f, Hist1h4j, Hist1h4k, Hist1…
GO:0034399	nuclear periphery	110	106	2.7404	2.49629e-11	1.20654e-10	Alox5, Mat1a, Anp32a, Atf4, Phb2, Blm, Cask, Runx1t1, Cebpa, Cebpb, Csnk2b, Smc3, Dnmt3a, Atn1, Emd, Enc1, Hes1, Kpnb1, Eif6, Jak2, Kin, Lmna, Lmnb1, Lmnb2, Matr3, Mbd1, Men1, Map2, Mapt, Uhrf1, Npm1, Ogg1, Pcna, Prkcd, Prkcz, Pml, Pola1, Satb1, Atxn1, Sorbs1, Ncor2, Sparc, Tep1, Trp53, Vdr, Yy1, Gmcl1, Rnasel, Psma6, Nufip1, Clic4, Srrm1, Hnrnpa2b1, Nono, Ddx39b, Akap8l, Zfp326, Tcerg1, Prpf40a,…
GO:0005802	trans-Golgi network	170	156	2.60961	3.03466e-11	1.45704e-10	Adam10, Ap1b1, Ap1g1, Ap1g2, Ap1m1, Ap1m2, Ap1s1, Ap3b1, Ap3b2, Ap3d1, Ap3s1, Ap3s2, Ap4m1, Ap4s1, Arf1, Atp7a, Atp7b, Atp8a1, Atp9a, Bicd1, Birc6, Bsn, Car4, Cdh1, Cln3, Cpd, Dnm2, Lgr5, Gcnt1, Gnas, Igf2r, Kif13a, Lamp2, Llgl1, Myo1b, Ncf4, Slc11a2, Ntsr2, Nucb1, Pam, Furin, Pcsk5, Prkd1, Inpp5k, Rab10, Rab6a, Dennd5a, Rac1, Atxn2, Snap25, Sorl1, Stx4a, Tgfb2, Tgfbi, Ift88, Tmem165, Tgoln1, Vam…
GO:0031227	intrinsic component of endoplasmic reticulum membrane	124	116	2.66034	7.64746e-11	3.64764e-10	Aup1, Calr, Cln3, Creb3, Atf6b, Cyp2e1, Dhcr7, Dpm2, Ext1, Fkbp8, Slc37a4, Bscl2, Gpaa1, Pigq, Pdia3, Hspa5, H13, Lrmp, Emc8, Piga, Pkd2, Rce1, Scd1, Srebf2, Stim1, Tap1, Tap2, Tapbp, Tex261, Wfs1, Xbp1, Amfr, Esyt1, Creb3l1, Slc27a2, Slc27a5, Ero1l, Preb, Esyt2, Porcn, Arl6ip1, Pigp, Abcb9, Dnajb12, Dnajb2, Slc37a2, Dolpp1, Slc35b4, Asph, Emc6, Emc3, Acer3, Pigyl, Pyurf, Sppl2a, Emc2, Pigc, Samd…
GO:0005930	axoneme	98	94	2.72774	1.52674e-10	7.18757e-10	Atg5, Cys1, Ctsh, Dnah8, Gli1, Gli2, Gli3, Kif17, Kif3a, Kifap3, Mak, Mns1, Map4, Mapt, Sept2, Rp1, Ift88, Tulp3, Spag6l, Tmem141, Ccdc39, Bbs1, Sept9, Dnah10, Gabarap, Inpp5e, Tctex1d2, Spag16, Map1lc3b, Ift172, Arl13b, Dnaaf1, Ak8, Dnaic1, Dnajb13, Dnah17, Bbs7, Wdr34, Efhc1, Bbs5, Nme8, Ccsap, Ift57, Traf3ip1, Atg7, Spag17, Drc3, Wdr35, Armc4, Dnali1, Rsph9, Pik3r4, Lca5, Saxo1, Cluap1, Atg16l…
GO:0097014	ciliary plasm	98	94	2.72774	1.52674e-10	7.18757e-10	Atg5, Cys1, Ctsh, Dnah8, Gli1, Gli2, Gli3, Kif17, Kif3a, Kifap3, Mak, Mns1, Map4, Mapt, Sept2, Rp1, Ift88, Tulp3, Spag6l, Tmem141, Ccdc39, Bbs1, Sept9, Dnah10, Gabarap, Inpp5e, Tctex1d2, Spag16, Map1lc3b, Ift172, Arl13b, Dnaaf1, Ak8, Dnaic1, Dnajb13, Dnah17, Bbs7, Wdr34, Efhc1, Bbs5, Nme8, Ccsap, Ift57, Traf3ip1, Atg7, Spag17, Drc3, Wdr35, Armc4, Dnali1, Rsph9, Pik3r4, Lca5, Saxo1, Cluap1, Atg16l…
GO:0044448	cell cortex part	138	129	2.65834	1.58246e-10	7.40184e-10	Actb, Actn2, Ank1, Bsn, Cap1, Capza1, Capza2, Capza3, Capzb, Cdh1, Cdh2, Cfl1, Coro1a, Clta, Cobl, Cttn, Dlg4, Mapre1, Eef1a1, Mark2, Eno1, Epb42, Flot1, Flot2, Hfe, Inpp5d, Krt19, Lasp1, Llgl1, Mpp1, Myh2, Myh9, Myo1f, Myo5b, Sept2, Nf2, Nos2, Prkcz, Pkd2, Sept5, Sept4, Pstpip1, Rdx, Scnn1a, Exoc4, Slc2a1, Slc4a1, Spta1, Sptan1, Sptb, Sptbn1, Sptbn2, Stim1, Tmod1, Tnfaip2, Trpc4, Utrn, Wdr1, Nlr…
GO:0097223	sperm part	209	178	2.422	1.86268e-10	8.65667e-10	Ace, Acr, Acrv1, Adam2, Ak1, Ak2, Akap3, Akap4, Aldoa, Arsa, Cep131, Bsg, Calr, Capza3, Capzb, Ctnna1, Cav1, Cav2, Cct6a, Ift81, Crcp, Csnk2a2, Ctsh, Cxadr, Ddx6, Dld, Dnah8, Slc26a3, Flot2, Gapdhs, Gpx5, Pdia3, Gstm5, Hexb, Hk1, Dnajb3, Hsp90ab1, Hsp90aa1, Itgb1, Kcnj11, Kif2a, Kit, Ldha, Loxl1, Cd46, Met, Mns1, Nudt1, Ncf2, Sept2, Notch1, Odf1, Sqstm1, Pcsk4, Pfkm, Pgk2, Prkaca, Sept4, Prkg1, R…
GO:0030135	coated vesicle	140	130	2.64068	2.32753e-10	1.07481e-09	Ap1g1, Ap1s1, App, Arf1, Rab27a, Atp7a, Clta, Copa, Cpne6, Dab2, Dnm2, Dvl1, Dvl2, Epn2, Eps15, Htt, Hspd1, Idua, Igf2r, Lrp1, Lyz2, Lyz1, Rab8a, Myo6, Ngfr, Numb, Furin, Pdcd6, Sec23a, Snap91, Sort1, Tex261, Trf, Tgoln1, Vamp2, Vamp3, Vwf, Hax1, Pacsin1, Sec23b, Bcap31, Golga5, Spg21, Hip1r, Copb2, Tnk2, Vti1a, Vti1b, Actr1a, Copg2, Copg1, Snx3, Uso1, Tmed2, Copz2, Copz1, Rgs19, Gosr2, Cope, Nrg…
GO:0001650	fibrillar center	122	114	2.65733	4.25362e-10	1.95182e-09	Camk4, Chd1, Coil, Dab2, E2f5, Fbl, Fhit, Hoxb5, Lipa, Smad7, Ncl, Nfib, Nfic, Nfkbie, Pafah1b2, Pax5, Trim27, Mrpl23, Selenbp1, Selenbp2, Smarcb1, Snrpb2, Taf1c, Ubtf, Tcof1, Terf1, Utp4, Top1, Ube2i, Sumo1, Ezr, Klf6, Nufip1, Ip6k1, Imp4, Timm13, Txnrd1, Plrg1, Ybx2, Map3k14, Deaf1, Dclre1a, Nop58, Uso1, Pex14, Orc6, Rsad2, Rrs1, Foxj2, Mllt1, Polr1e, Chchd1, Pspc1, Eef1d, Rae1, Rps6ka6, Nop56,…
GO:0030176	integral component of endoplasmic reticulum membrane	118	110	2.65101	4.46683e-10	2.03676e-09	Aup1, Calr, Cln3, Creb3, Atf6b, Dhcr7, Dpm2, Ext1, Fkbp8, Slc37a4, Bscl2, Gpaa1, Pigq, Pdia3, Hspa5, H13, Lrmp, Emc8, Piga, Pkd2, Rce1, Scd1, Srebf2, Stim1, Tap1, Tap2, Tapbp, Tex261, Wfs1, Xbp1, Amfr, Esyt1, Creb3l1, Slc27a2, Slc27a5, Ero1l, Preb, Porcn, Arl6ip1, Pigp, Abcb9, Dnajb12, Slc37a2, Dolpp1, Slc35b4, Asph, Emc6, Emc3, Acer3, Pigyl, Pyurf, Sppl2a, Emc2, Pigc, Samd8, Dgat2, Derl1, Tmem33…
GO:0022625	cytosolic large ribosomal subunit	64	57	2.53277	5.18648e-10	2.35012e-09	Rplp0, Rpl10a, Rpl18, Rpl19, Rpl21, Rpl22, Rpl26, Rpl27, Rpl28, Rpl29, Rpl30, Rpl32, Rpl37a, Rpl36a, Rpl6, Rpl7, Rpl9, Rps12, Surf6, Rpl13a, Uba52, Rpl27a, Rpl8, Rpl7a, Rpl3, Zfp622, Rpl36, Rplp1, Rpl35a, Rpl23, Rpl3l, Rpl7l1, Rpl15, Rpl35, Rpl11, Rpl14, Rplp2, Rpl39, Rpl37, Rpl38, Rpl4, Rpl22l1, Rpl39l, Rpl24, Rpl34, Rpl18a, Rpl10, Rpl31, Gemin5, Rsl24d1, Rpl10l, Rpl23a, Rpl12, Rpl13, Rpl17, Zcc…
GO:0005770	late endosome	161	145	2.56119	5.41913e-10	2.44029e-09	Anxa6, Apoe, Arf1, Rhob, Rab27a, Atp7a, Atp7b, Anxa2, Cd1d1, Cd63, Clcn3, Cln3, Cxcr4, Cst3, Ddit3, Egfr, F2r, Gja1, H2-Ab1, H2-Eb1, H2-DMa, H2-DMb2, Htt, Lipc, Hspa8, Irgm1, Igf2r, Cd74, Kcnq1, Lamp1, Lamp2, Ldlr, M6pr, Fyco1, Mtm1, Myo5a, Nbr1, Slc11a1, Slc11a2, Lgmn, Rab7, Rab34, Sdf4, Pmel, Slc31a1, Slc31a2, Sorl1, Src, Trf, Tpt1, Tsg101, Vamp8, Slc30a3, Slc30a4, Bace1, Rnf13, Map2k1, Map2k2,…
GO:0030684	preribosome	73	71	2.7659	5.56334e-10	2.48977e-09	Bop1, Casp8, Fbl, Emg1, Eif6, Rpsa, Rrp1, Pdcd11, Snu13, Rrp9, Imp4, Zfp622, Krr1, Nop58, Wdr46, Noc2l, Wdr12, Rrs1, Nsa2, Pes1, Utp3, Nip7, Rsl1d1, Cmss1, Riok3, Nop56, Utp11, Srfbp1, Rrp15, Nob1, Mak16, Mphosph10, Zfp593, Ngdn, Ebna1bp2, Pin4, Rpf1, Utp20, Riok1, Riox1, Rrp1b, Utp14a, Fcf1, Rrp7a, Nop14, Utp23, Nat10, Mdn1, Noc4l, Imp3, Tsr1, Wdr74, Pwp2, Utp14b, Wdr37, Tbl3, Bms1, Diexf, Kri1,…
GO:0005657	replication fork	65	64	2.80006	7.96508e-10	3.54275e-09	Bcl6, Blm, Cdc45, Chek1, Dnmt1, Smarcad1, Hdac2, H2afx, Uhrf1, Pcna, Pola1, Pola2, Pold1, Pold2, Pole, Pole2, Prim1, Prim2, Pura, Purb, Rad51b, Rad51d, Rfc1, Rfc2, Rpa2, Top1, Trp53, Ube2b, Baz1b, Wrn, Xpa, Ercc5, Trp53bp1, Nbn, Prpf19, E2f6, Zmiz2, Plrg1, Smarcal1, Xrcc2, Rad18, Pole3, Tipin, Dmap1, Pole4, Etaa1, Bcas2, Rpa3, Rpa1, Rfc3, Pold4, Mcm10, Cdc5l, Rfc5, Tonsl, Xrcc3, Smarca5, Rfc4, Gi…
GO:0036126	sperm flagellum	94	87	2.63204	9.02535e-10	3.96568e-09	Ace, Ak1, Ak2, Akap3, Akap4, Aldoa, Ift81, Ctsh, Ddx6, Dnah8, Slc26a3, Gapdhs, Gstm5, Hk1, Hsp90aa1, Kif2a, Ldha, Met, Mns1, Sept2, Odf1, Sqstm1, Pfkm, Pgk2, Prkaca, Sept4, Ran, Rpgr, Spa17, Tcp11, Tcte3, Tekt1, Rsph1, Cd52, Tekt2, Slc9a3r1, Spag6l, Oaz3, Abhd2, Gabarap, Sept6, Ift27, Txndc8, Ift172, Spata6, Rabl2, Ak8, Lyzl4, Pacrg, Dnajb13, Iqcg, Tekt5, Tekt3, Sept12, Cabyr, Enkur, Tekt4, Nme8,…
GO:0097729	9+2 motile cilium	94	87	2.63204	9.02535e-10	3.96568e-09	Ace, Ak1, Ak2, Akap3, Akap4, Aldoa, Ift81, Ctsh, Ddx6, Dnah8, Slc26a3, Gapdhs, Gstm5, Hk1, Hsp90aa1, Kif2a, Ldha, Met, Mns1, Sept2, Odf1, Sqstm1, Pfkm, Pgk2, Prkaca, Sept4, Ran, Rpgr, Spa17, Tcp11, Tcte3, Tekt1, Rsph1, Cd52, Tekt2, Slc9a3r1, Spag6l, Oaz3, Abhd2, Gabarap, Sept6, Ift27, Txndc8, Ift172, Spata6, Rabl2, Ak8, Lyzl4, Pacrg, Dnajb13, Iqcg, Tekt5, Tekt3, Sept12, Cabyr, Enkur, Tekt4, Nme8,…
GO:1902911	protein kinase complex	106	100	2.68284	1.05652e-09	4.61433e-09	Acvr1, Acvr1b, Prdx3, Rb1cc1, Ccna1, Ccna2, Ccnd1, Ccnd2, Ccnd3, Ccne1, Ccne2, Ccnk, Ccnt1, Cdk1, Cdk2, Cdk4, Cdk6, Cdk7, Cdkn1a, Cdkn2d, Chuk, Dab2, Ercc2, Ercc3, Gtf2h1, Gtf2h4, Hspd1, Ikbkb, Ikbkg, Insr, Irs1, Mnat1, Pcna, Cdk14, Phka1, Phkg1, Prkaca, Prkab1, Prkag1, Prkar1a, Prkar2a, Psmc5, Rb1, Sorbs1, Ulk1, Ercc5, Gtf2h2, Taf7, Map3k5, Smok2a, Ccnc, Atg13, Cks1b, Ccnl2, Ccnl1, Brd4, Bccip, …
GO:0030117	membrane coat	89	86	2.74795	1.20374e-09	5.19472e-09	Ap1b1, Ap1g1, Ap1g2, Ap1m1, Ap1m2, Ap1s1, Ap2a1, Ap2a2, Ap2m1, Ap3b1, Ap3b2, Ap3d1, Ap3s1, Ap3s2, Ap4m1, Clta, Copa, Dab2, Dnm1, Epn2, Eps15, Eps15l1, Igf2r, Pdcd6, Scn10a, Sec23a, Snap91, Trf, Sec23b, Copb2, Copg2, Copg1, Ap3m1, Copz2, Copz1, Cope, Ap3m2, Tmed3, Necap2, Chmp1b, Sclt1, Cltc, Necap1, Pef1, 1190002N15Rik, Chmp2a, Sec31a, Ap5s1, Copb1, Vps11, Ap2b1, Tbc1d5, Sgip1, Gga2, Cltb, Ap5m1,…
GO:0048475	coated membrane	89	86	2.74795	1.20374e-09	5.19472e-09	Ap1b1, Ap1g1, Ap1g2, Ap1m1, Ap1m2, Ap1s1, Ap2a1, Ap2a2, Ap2m1, Ap3b1, Ap3b2, Ap3d1, Ap3s1, Ap3s2, Ap4m1, Clta, Copa, Dab2, Dnm1, Epn2, Eps15, Eps15l1, Igf2r, Pdcd6, Scn10a, Sec23a, Snap91, Trf, Sec23b, Copb2, Copg2, Copg1, Ap3m1, Copz2, Copz1, Cope, Ap3m2, Tmed3, Necap2, Chmp1b, Sclt1, Cltc, Necap1, Pef1, 1190002N15Rik, Chmp2a, Sec31a, Ap5s1, Copb1, Vps11, Ap2b1, Tbc1d5, Sgip1, Gga2, Cltb, Ap5m1,…
GO:0034708	methyltransferase complex	87	83	2.71306	1.71678e-09	7.36488e-09	Aebp2, Cbx5, Clns1a, Eed, Erh, Ezh1, Ezh2, Hcfc1, Hdac2, Prmt1, Jarid2, Max, Men1, Mettl1, Mtf2, Nsd1, Rbbp4, Rnf2, Ruvbl2, Snrpb, Snrpd1, Taf6, Phf1, Usf1, Kdm6a, Ash2l, Taf7, H2afy, Prmt5, Mga, E2f6, Mcrs1, Suz12, Paxip1, Mettl3, Ncoa6, Ruvbl1, Wdr4, Wtap, Dpy30, Trmt6, Snrpd3, Chd8, Kat8, Trim37, Prpf31, Snrpf, Wdr77, Evx1os, Dydc2, Prdm4, Phf19, Cxxc1, Pelp1, Hoxb5os, Kmt2b, Las1l, Kansl1, Wd…
GO:0070603	SWI/SNF superfamily-type complex	70	69	2.80318	2.60057e-09	1.10907e-08	Csnk2a1, Daxx, Hdac2, Mbd3, Rbbp4, Dpf2, Ruvbl2, Smarca4, Smarcb1, Smarcc1, Usf1, Atrx, Yy1, Mta2, Brd7, Dpf1, Sall2, Mcrs1, Suz12, Uchl5, Actr8, Actl6a, Ruvbl1, Smarce1, Sall1, Pbrm1, Smarcd3, Smarca2, Nacc2, Smarcc2, Ino80, Tfpt, Ino80b, Znhit1, Dpf3, Hmgxb4, Ing3, Phf10, Appl1, Ep400, Arid2, Brd8, Kat5, Smarcd2, Smarcd1, Arid1a, Smarca1, Smarca5, Trrap, 0610010K14Rik, Chd4, Actr5, Mta1, Bptf, …
GO:0005795	Golgi stack	73	71	2.7659	3.97618e-09	1.68581e-08	Bet1, Cit, Cln3, Plk3, Gcnt1, Ggta1, B4galt1, H2-D1, H2-K1, H2-Q10, H2-Q2, H2-Q4, H2-Q7, Ica1, Llgl1, Lyz2, Lyz1, Nsf, Nucb1, Furin, Pcsk5, Pld1, Rab34, Glg1, St6gal1, Sorl1, Vrk1, Bcap31, Golga5, Nucb2, Gosr1, Fut8, Bet1l, Uso1, Acpp, Tmem59, Mbtps1, Necab3, Golga7, Smpd3, Trappc4, Golph3, Gpr89, Tmbim4, Rab14, Gorasp2, Atl1, Chpf, Rab30, Cog2, Csgalnact2, Rab27b, Golga2, Gbf1, Galnt2, H2-Q6, B3…
GO:0016469	proton-transporting two-sector ATPase complex	42	41	2.7761	4.21739e-09	1.7684e-08	Atp5a1, Atp5b, Atp5c1, Atp5f1, Atp5g1, Atp5j, Atp5k, Atp6v1a, Atp6v1b2, Atp6v0d1, Atp6v1e1, Atp6v0e, Atp6v0a1, Atpif1, Atp6v0c, Atp6v0a2, Tcirg1, Atp5l, Atp5o, Atp6ap1, Atp5j2, Atp5d, Atp6v1f, Atp6v1g2, Atp6v1g1, Atp6v1c1, Usmg5, Atp5e, Atp5g2, Atp5s, Atp6v1c2, Atp5h, Atp6v1d, Atp6v0e2, Atp6v1h, Atp6v1b1, Atp6v0b, Atp6v0a4, Atp5g3, Atp6v0d2, Atp6v1g3
GO:0000118	histone deacetylase complex	60	60	2.84381	4.21976e-09	1.7684e-08	Cbx5, Csnk2a1, Mecom, Hdac2, Hdac3, Hdac5, Hdac6, Hey2, Hint1, Hr, Mbd2, Mbd3, Rbbp4, Ncor1, Sap18, Sin3a, Sin3b, Ncor2, Tal1, Tbl1x, Morf4l1, Mta2, Sall2, Sap30l, Brms1l, Hdac7, Fam60a, Sall1, Sap30, Cir1, Nacc2, Rere, Ing2, Hdac8, Suds3, Appl1, Dnttip1, Hdac9, Tbl1xr1, Brms1, Chd4, Mta1, Hdac10, Phf21a, Hdac4, Satb2, Appl2, Chd3, Trerf1, Zfp217, Hdac11, Gatad2a, Elmsan1, Rbbp7, Phf12, Nrip1, Sa…
GO:1902554	serine/threonine protein kinase complex	78	75	2.73443	9.1061e-09	3.79421e-08	Acvr1, Acvr1b, Prdx3, Rb1cc1, Ccna1, Ccna2, Ccnd1, Ccnd2, Ccnd3, Ccne1, Ccne2, Ccnk, Ccnt1, Cdk1, Cdk2, Cdk4, Cdk6, Cdk7, Cdkn1a, Cdkn2d, Chuk, Dab2, Ercc2, Ercc3, Gtf2h1, Gtf2h4, Hspd1, Ikbkb, Ikbkg, Mnat1, Pcna, Cdk14, Phka1, Phkg1, Psmc5, Rb1, Ulk1, Ercc5, Gtf2h2, Taf7, Ccnc, Atg13, Cks1b, Ccnl2, Ccnl1, Brd4, Bccip, Cks2, Snw1, Ccnh, Pycard, Puf60, Ccny, Gtf2f2, Phkg2, Fam58b, Cdk12, Cdk13, Ma…
GO:0005913	cell-cell adherens junction	99	94	2.70018	9.85757e-09	4.08385e-08	Add1, Apc, Bmpr2, Anxa2, Ctnna1, Ctnna2, Ctnnb1, Ctnnd1, Cdh1, Cdh2, Cdh3, Cdh5, Cxadr, Dag1, Des, Dlg1, Dsc2, Eif4g2, Flot1, Flot2, Gja1, Cdca3, Itga6, Jup, Kifc3, Krt18, Lama3, Anxa1, Lyn, Smad7, Afdn, Cd200, Myh9, Ndrg1, Nrap, Oxtr, Ppp1ca, Ptprm, Nectin2, Rab10, Rdx, Sorbs1, Snap23, Sptan1, Tgm1, Tjp1, Vcl, Zyx, Keap1, Tmod3, Pvr, Pdlim1, Crtam, Cadm1, Pdlim5, Pkp3, Cdc42ep4, Park7, Nectin1, …
GO:0055037	recycling endosome	118	109	2.62691	1.08856e-08	4.46367e-08	Aatk, Abcg1, Ap1g1, Arf6, Atp9a, Cftr, Dync1i1, Ehd1, Fcgr2b, Fzd7, Gria1, Hfe, Ldlr, Rab8a, Commd1, Myo5a, Myo5b, Ndrg1, Slc11a2, Pigr, Rab10, Rab11b, Rab12, Rab17, Rab4a, Rab4b, Ran, St8sia2, Slc31a1, Slc31a2, Sorl1, Trf, Tfrc, Tuba1a, Vamp3, Vamp8, Pacsin2, Scamp2, Snf8, Atp11a, Bok, Tubgcp4, Rab11fip5, Stx7, Vti1b, Rab11a, Gripap1, Stx8, Scamp5, Ehd3, Stx6, Sdccag3, Vps53, Rab13, Rab14, Vps51…
GO:0005758	mitochondrial intermembrane space	64	60	2.66607	1.08975e-08	4.46367e-08	Ak2, Cat, Cox17, Cpox, Cycs, Chchd2, Timm10b, Bloc1s1, Pdia3, Hsd3b2, Lyn, Myoc, Sod1, Star, Dtymk, Capn10, Hax1, Aifm1, Timm13, Timm9, Timm8a1, Timm10, Thop1, Timm23, Ak3, Arl2, Txnip, Park7, Htra2, Chchd5, Prelid1, Stoml2, Diablo, Ndufb7, Gatm, Uqcc2, Trap1, Cox19, Coa4, Sirt5, Ndufa8, Micu2, Pink1, Triap1, Timm29, Ggnbp1, Sdhaf3, Pnpt1, Chchd4, Opa1, Dusp18, Nln, Glrx, Chchd10, Arl2bp, Shmt2, …
GO:0031970	organelle envelope lumen	77	71	2.62221	1.34908e-08	5.49486e-08	Ak2, Alox5, App, Bche, Cacybp, Cat, Cox17, Cpox, Cycs, Chchd2, Timm10b, Bloc1s1, Pdia3, Hsd3b2, Igf2r, Lyn, Myoc, Sod1, Sorl1, Star, Dtymk, Tubb5, Capn10, Hax1, Aifm1, Hrasls, Timm13, Timm9, Timm8a1, Timm10, Thop1, Timm23, Ak3, Arl2, Txnip, Park7, Ptges, Htra2, Chchd5, Prelid1, Stoml2, Diablo, Ndufb7, Gatm, Nradd, Uqcc2, Ccar1, Trap1, Cox19, Coa4, Sirt5, Ndufa8, Micu2, Pink1, Triap1, Timm29, Ggnb…
GO:0044438	microbody part	63	61	2.75353	1.41363e-08	5.69379e-08	Acox1, Abcd1, Arf1, Cat, Cav1, Dao, Acsl1, Gnpat, Hmgcr, Hsd17b4, Hspd1, Ide, Prdx1, Pex11a, Pex11b, Pex16, Pex7, Pex19, Abcd3, Pxmp2, Pex2, Pex5, Scp2, Slc25a17, Impdh2, Eci2, Decr2, Map2k2, Slc27a2, Abcd2, Dhrs4, Prdx5, Pex14, Slc22a21, Pex3, Mgst1, Mlycd, Pex5l, Pxmp4, Fis1, Ttc1, Lonp2, Far1, Pnpla8, Atad1, Pex11g, Pex1, Pex13, Pex26, Acox3, Pex12, Pecr, Acot8, Mvd, Paox, Pex6, Agps, Mavs, Cn…
GO:0044439	peroxisomal part	63	61	2.75353	1.41363e-08	5.69379e-08	Acox1, Abcd1, Arf1, Cat, Cav1, Dao, Acsl1, Gnpat, Hmgcr, Hsd17b4, Hspd1, Ide, Prdx1, Pex11a, Pex11b, Pex16, Pex7, Pex19, Abcd3, Pxmp2, Pex2, Pex5, Scp2, Slc25a17, Impdh2, Eci2, Decr2, Map2k2, Slc27a2, Abcd2, Dhrs4, Prdx5, Pex14, Slc22a21, Pex3, Mgst1, Mlycd, Pex5l, Pxmp4, Fis1, Ttc1, Lonp2, Far1, Pnpla8, Atad1, Pex11g, Pex1, Pex13, Pex26, Acox3, Pex12, Pecr, Acot8, Mvd, Paox, Pex6, Agps, Mavs, Cn…
GO:0005777	peroxisome	142	126	2.52338	1.8567e-08	7.39619e-08	Acox1, Abcd1, Aldh3a2, Arf1, Cat, Cav1, Crat, Dao, Ephx2, Acsl1, Gnpat, Hmgcl, Hmgcr, Rida, Hsd17b4, Hspd1, Ide, Idh1, Phyh, Amacr, Mpv17, Mvk, Myo5a, Nos2, Prdx1, Pex11a, Pex11b, Pex16, Pex7, Pipox, Pex19, Abcd3, Pxmp2, Pex2, Pex5, Scp2, Slc25a17, Sod1, Tkt, Uox, Vim, Xdh, Impdh2, Eci2, Decr2, Map2k2, Slc27a2, Abcd2, Hrasls, Dhrs4, Acsl4, Ech1, Syt7, Prdx5, Pex14, Slc22a21, Pex3, Mgst1, Mlycd, H…
GO:0042579	microbody	142	126	2.52338	1.8567e-08	7.39619e-08	Acox1, Abcd1, Aldh3a2, Arf1, Cat, Cav1, Crat, Dao, Ephx2, Acsl1, Gnpat, Hmgcl, Hmgcr, Rida, Hsd17b4, Hspd1, Ide, Idh1, Phyh, Amacr, Mpv17, Mvk, Myo5a, Nos2, Prdx1, Pex11a, Pex11b, Pex16, Pex7, Pipox, Pex19, Abcd3, Pxmp2, Pex2, Pex5, Scp2, Slc25a17, Sod1, Tkt, Uox, Vim, Xdh, Impdh2, Eci2, Decr2, Map2k2, Slc27a2, Abcd2, Hrasls, Dhrs4, Acsl4, Ech1, Syt7, Prdx5, Pex14, Slc22a21, Pex3, Mgst1, Mlycd, H…
GO:0005778	peroxisomal membrane	48	48	2.84381	1.96877e-08	7.72695e-08	Acox1, Abcd1, Arf1, Cat, Cav1, Dao, Acsl1, Gnpat, Hmgcr, Hsd17b4, Pex11a, Pex11b, Pex16, Pex19, Abcd3, Pxmp2, Pex2, Pex5, Slc25a17, Impdh2, Decr2, Map2k2, Slc27a2, Abcd2, Dhrs4, Pex14, Slc22a21, Pex3, Mgst1, Pex5l, Pxmp4, Fis1, Ttc1, Far1, Pnpla8, Atad1, Pex11g, Pex1, Pex13, Pex26, Pex12, Pecr, Pex6, Agps, Mavs, Cnot1, Rab8b, Pex10
GO:0031903	microbody membrane	48	48	2.84381	1.96877e-08	7.72695e-08	Acox1, Abcd1, Arf1, Cat, Cav1, Dao, Acsl1, Gnpat, Hmgcr, Hsd17b4, Pex11a, Pex11b, Pex16, Pex19, Abcd3, Pxmp2, Pex2, Pex5, Slc25a17, Impdh2, Decr2, Map2k2, Slc27a2, Abcd2, Dhrs4, Pex14, Slc22a21, Pex3, Mgst1, Pex5l, Pxmp4, Fis1, Ttc1, Far1, Pnpla8, Atad1, Pex11g, Pex1, Pex13, Pex26, Pex12, Pecr, Pex6, Agps, Mavs, Cnot1, Rab8b, Pex10
GO:0005776	autophagosome	63	62	2.79867	1.97171e-08	7.72695e-08	Atg5, Cln3, Fth1, Ftl1, Hap1, Htt, Hspa8, Lamp1, Lamp2, Fyco1, Nbr1, Sqstm1, Peg3, Pip4k2a, Prkd1, Rab12, Rab23, Rab24, Rpn2, Ulk1, Ncoa4, Srpx, Wipi1, Vti1a, Sh3glb1, Ubqln1, Becn1, Gabarap, Gabarapl1, Trp53inp1, Ralb, Lrrk2, Map1lc3a, Map1lc3b, Entpd4, Snap29, Stx17, Trp53inp2, Washc1, Tecpr1, Osbpl7, Wdfy3, Tbc1d5, 3110043O21Rik, Atg16l2, Atp13a2, Vmp1, Atg16l1, Vps33a, Gabarapl2, Ubqln4, Tbc1…
GO:0098573	intrinsic component of mitochondrial membrane	59	57	2.74741	2.14028e-08	8.34248e-08	Bak1, Bid, Bnip3, Cpt1a, Dmpk, Gdap1, Ppox, Timm17a, Timm17b, Synj2bp, Coa3, Tomm40, Timm23, Mpc1, Abcb10, Rhot1, Chchd3, Chchd6, Tomm7, Fis1, Ptpmt1, Mcub, Etfdh, Slc25a19, Fundc2, Mfn1, Tomm20, Apool, Apoo, Mul1, Pink1, Smdt1, Oxa1l, Afg3l2, Tmem70, Mpc2, Armcx3, Coq2, Fundc1, Abcb6, Dusp18, Mcur1, Immt, Uqcc3, Afg3l1, Mfn2, Slc8b1, Rhot2, Mcu, Micu1, Tmem11, Tomm22, 2410015M20Rik, Slc25a44, Co…
GO:0000922	spindle pole	98	92	2.6697	2.94057e-08	1.14006e-07	Bnip2, Birc6, Aspm, Cdc25b, Smc3, Dctn1, Dync1i1, Ikbkg, Cep250, Kif11, Kif2a, Lats1, Mad1l1, Nedd1, Nedd9, Nek2, Nin, Npm1, Nup62, Plk1, Rock2, Vps4b, Aurka, Unc119, Cdc6, Katna1, Cetn1, Mapkbp1, Mapk14, Nubp2, Cul3, Cntrl, Zw10, Lats2, Rgs14, Tubgcp4, Rab11a, Mad2l1, Psrc1, Tctex1d2, Sbds, Cep19, Nde1, Ctdp1, Eml1, Mtcl1, Cep85, Poc1a, Spdl1, Tbccd1, Fam83d, Tpx2, Cep89, Katnb1, Tubgcp2, Map10,…
GO:0030863	cortical cytoskeleton	93	88	2.69092	3.12528e-08	1.20523e-07	Actb, Actn2, Ank1, Bsn, Cap1, Capza1, Capza2, Capza3, Capzb, Cdh1, Cdh2, Cfl1, Coro1a, Cobl, Cttn, Dlg4, Mapre1, Eef1a1, Epb42, Flot1, Flot2, Hfe, Inpp5d, Krt19, Lasp1, Llgl1, Mpp1, Myh2, Myh9, Myo1f, Sept2, Nf2, Nos2, Pstpip1, Rdx, Scnn1a, Slc2a1, Slc4a1, Spta1, Sptan1, Sptb, Sptbn1, Sptbn2, Tmod1, Trpc4, Utrn, Wdr1, Pclo, Dlc1, Myadm, Dstn, Cib2, Nsmf, Maea, Tpm3, Actn4, Trpv4, Actr2, Med28, Ca…
GO:0032592	integral component of mitochondrial membrane	57	55	2.74403	3.30031e-08	1.26599e-07	Bak1, Bid, Bnip3, Cpt1a, Dmpk, Gdap1, Ppox, Timm17a, Timm17b, Synj2bp, Coa3, Tomm40, Timm23, Mpc1, Abcb10, Rhot1, Chchd3, Chchd6, Tomm7, Fis1, Ptpmt1, Mcub, Etfdh, Slc25a19, Fundc2, Mfn1, Tomm20, Apool, Apoo, Mul1, Pink1, Smdt1, Oxa1l, Afg3l2, Tmem70, Mpc2, Armcx3, Coq2, Fundc1, Abcb6, Mcur1, Immt, Uqcc3, Afg3l1, Slc8b1, Rhot2, Mcu, Micu1, Tmem11, Tomm22, 2410015M20Rik, Slc25a44, Cox18, Spg7, Pet…
GO:0031256	leading edge membrane	117	109	2.64936	3.42568e-08	1.30717e-07	Chrna7, Adam17, Adora1, Aif1, Akt2, Ank1, Apc, Arf4, Rhoa, Atf4, Cacna1d, Cdc37, Cdc42, Diaph1, Dnm2, Eef1a1, Epb41l3, Epha2, Eps8, Fgr, Gabra2, Gabrg2, Gria1, Grin1, Hcn1, Hpca, Hsp90aa1, Itga5, Itgav, Itgb1, Itgb3, Kcnb1, Kcnc1, Kcnc3, Kcnh1, Kcnj11, Arhgef2, Mapt, Myo1c, Myo6, Ngfr, Nme1, Oprm1, Palm, Pip5k1a, Inpp5k, Twf1, Ptprj, Ptprk, Ptprz1, Rac1, Robo1, Sgce, Slc1a2, Sptbn1, Src, Synj2, T…
GO:0032432	actin filament bundle	77	74	2.73301	4.68506e-08	1.77836e-07	Acta1, Actb, Anxa2, Cfl1, Cnn2, Cryab, Cyba, Dst, Enah, Ptk2, Fscn1, Fhl3, Ilk, Marcks, Myh11, Myh9, Lcp1, Sept5, Pstpip1, Ptpn11, Pxn, Mst1r, Sorbs1, Tek, Vcl, Vil1, Zyx, Coro1b, Sh2b2, Ror1, Mprip, Amot, Nox4, Dlc1, Sept11, Sept9, Tpm3, Actn4, Lima1, Myl12a, Pdlim7, Myl12b, Myh14, Palld, Rflna, Fblim1, Sipa1l3, Rflnb, Klhl2, Myh10, Gas2l1, Vangl2, Myl9, Pls1, Pls3, Synpo, Mylk, Actn1, Synpo2, M…
GO:0098793	presynapse	346	287	2.35888	5.92978e-08	2.23911e-07	Chrna7, Adora1, Adra2c, Anxa5, Ap1s1, Ap2m1, Ap3d1, Apba2, Apbb1, App, Aqp1, Atp6v0d1, Atp6v0a1, Bsn, Cacna1b, Cacna1c, Calb1, Cask, Casr, Entpd1, Cdh1, Cdh2, Cdh8, Chrm1, Chrm3, Clcn3, Cln3, Cnga1, Cnr1, Cplx2, Dpysl2, Dnajc5, Ctbp1, Cyp19a1, Dbi, Ddc, Dlg1, Dlg4, Dnm1, Drd4, Elk1, Epha4, Stx2, Epn1, Esr1, Fkbp1a, Fmr1, Fzd3, Gabra2, Gabra6, Gabrb3, Gad1, Gad2, Glul, Got1, Gria1, Gria2, Gria4, G…
GO:0098562	cytoplasmic side of membrane	185	163	2.50563	8.11502e-08	3.04839e-07	Abl1, Abl2, Acp1, Alox15, Birc2, Rhoa, Atp2a2, Btk, Cav2, Cd2, Cdh1, Chuk, Cnr2, Csk, Dlg1, Dlg4, Dsg1a, Dst, Dtna, Epn1, Ptk2, Fer, Fes, Fgfr3, Fgr, Frk, Fyn, G6pdx, Gem, Gna11, Gna12, Gna13, Gna14, Gna15, Gnai1, Gnai2, Gnai3, Gnal, Gnao1, Gnaq, Gnas, Gnat2, Gnaz, Gnb1, Gnb2, Gnb4, Gng10, Gng12, Gng2, Gng4, Gng7, Gngt2, Grb2, H13, Hck, Ikbkb, Jak1, Jak2, Jak3, Jup, Kcnab1, Kcnab2, Kit, Kras, Lyn…
GO:0008021	synaptic vesicle	159	140	2.50398	9.87585e-08	3.69072e-07	Anxa5, Apba2, Atp6v0d1, Atp6v0a1, Entpd1, Clcn3, Cln3, Dnajc5, Cyp19a1, Dbi, Ddc, Dlg4, Dnm1, Stx2, Gabra2, Gad2, Gria1, Gria2, Grin1, Grin2a, Grin2b, Hspa8, Ica1, Kif3c, Lamp1, Rab8a, Sypl2, Mme, Mt3, Myo5a, Npy1r, Cdk16, Pde4b, Pick1, Sept5, Sypl, Ppt1, Ptprn2, Ptprs, Rab11b, Rab3a, Rph3a, Sema4c, Slc2a3, Snap25, Snapin, Snap91, Snca, Sphk1, Sptbn2, Stx3, Stx4a, Abcc8, Syn1, Syn2, Syngr1, Syngr…
GO:0000793	condensed chromosome	143	127	2.52562	1.05471e-07	3.92136e-07	Birc5, Blm, Brca1, Brca2, Bub1, Bub1b, Cbx3, Cdk2, Cebpb, Cenpa, Cenpb, Cenpc1, Chek1, Crebbp, Smc3, Ctcf, Dmc1, Smc2, H2afx, Hmbs, Hmg20b, Hspa2, Hus1, Incenp, Kifap3, Lig3, Mki67, Mlh1, Mre11a, Msh5, Nek2, Orc2, Plk1, Polb, Rad1, Rad21, Rad50, Rad51, Rad9a, Aurka, Sycp1, Syn1, Top2a, Top3b, Rsph1, Ttn, Baz1b, Atrx, Banf1, Smc1a, H2afy, Add3, Stag3, Rif1, Ncaph2, Ncapg, Msh4, Akap8, Rec8, Brd4, …
GO:0016363	nuclear matrix	81	77	2.70337	1.1754e-07	4.34779e-07	Alox5, Mat1a, Anp32a, Phb2, Blm, Cask, Runx1t1, Cebpa, Cebpb, Csnk2b, Smc3, Dnmt3a, Atn1, Enc1, Hes1, Jak2, Kin, Lmna, Lmnb1, Matr3, Mbd1, Men1, Uhrf1, Npm1, Ogg1, Prkcd, Prkcz, Pml, Pola1, Satb1, Atxn1, Sorbs1, Ncor2, Sparc, Tep1, Trp53, Vdr, Yy1, Gmcl1, Rnasel, Psma6, Nufip1, Clic4, Srrm1, Hnrnpa2b1, Nono, Ddx39b, Akap8l, Zfp326, Tcerg1, Prpf40a, Akap8, Ruvbl1, Nsmf, Maea, Pias4, Fign, Snw1, Ph…
GO:0033267	axon part	223	193	2.46123	1.31666e-07	4.84557e-07	Aatk, Chrna7, Adora1, Agrn, Ank1, Ank3, Ap1s1, Ap2m1, Ap3d1, Apbb1, Apc, App, Atp6v0a1, Calb1, Cdh1, Cnga1, Cobl, Cplx2, Dpysl2, Dnajc5, Cyp19a1, Dag1, Dlg1, Dlg4, Dnm1, Drd4, Epb41l3, Epha4, Epn1, Esr1, Fkbp4, Fmr1, Gabrb3, Gria1, Gria2, Gria4, Grik2, Grik3, Grik5, Grin1, Grin2a, Grin2b, Hspa8, Ilk, Itsn1, Kcna1, Kcna2, Kcnab1, Kcnab2, Kcnc1, Kcnc3, Kcnh1, Kcnj11, Kcnma1, Kcnq2, Kif13b, Kif3a, K…
GO:0030286	dynein complex	48	47	2.78456	1.40436e-07	5.14222e-07	Bcl2l11, Dctn1, Dnah8, Dync1h1, Dync1i1, Dync1i2, Hdac6, Tcte3, Dynlt1b, Dnal4, Dnah10, Dynll1, Tctex1d2, Dynlrb1, Dynlt3, Dctn4, Dynll2, Dnaic1, Snx4, Dctn2, Dnah17, Wdr34, Nme8, Dnali1, Dnal1, Tpr, Dnah5, Dnah12, Dnah1, Dync2h1, Nudcd3, Ccdc114, Dync2li1, Wdr60, Dnah7b, Dync1li2, Dync1li1, Disc1, Dnah2, Dnah6, Dnah3, Dnaic2, Dnah7a, Dynlt1f, Dynlt1c, Dnah7c, Dynlt1a
GO:0098858	actin-based cell projection	186	164	2.50744	1.55918e-07	5.68042e-07	Abi1, Actn2, Adcy6, Angpt1, Akr1b3, Aoc3, Ap2a1, Apbb1, App, Arf6, Atp6v1a, Atp6v1b2, Atp6v1e1, Atp7a, Pcdh15, Car2, Ctnnb1, Cbr1, Cd24a, Cdk5, Cfl1, Cftr, Cnp, Ctsl, Cxadr, Dag1, Dlg1, Dmd, Tmc1, Dync1h1, Enah, Epha4, Eps8, Erbb2, Fscn1, Fat1, Fgf13, Fmr1, Fzd3, Pdpn, Lipc, Hyal2, Itga3, Itga6, Itgav, Itgb1, Itgb3, Kcnj10, Kif13b, Lyz2, Lyz1, Kitl, Msn, Mtm1, Mttp, Myo10, Myo15, Myo1b, Myo1c, My…
GO:0090575	RNA polymerase II transcription factor complex	115	103	2.54706	1.57248e-07	5.70024e-07	Arnt, Atf1, Atf4, Ctnnb1, Cdk7, Cebpa, Cebpb, Creb1, Crebbp, Ddit3, E2f1, Ercc1, Ercc2, Ercc3, Fos, Kat2a, Gtf2h1, Gtf2h4, Hif1a, Hipk2, Hmga1, Hnrnpab, Prmt2, Hyal2, Jun, Junb, Jund, Lef1, Smad2, Smad4, Mnat1, Ncoa3, Nfya, Nfyb, Nfyc, Pou2af1, Pou2f1, Psmc5, Rb1, Rxra, Stat3, Taf6, Tbp, Tcea1, Tcf12, Tcf7l2, Tcf3, Tead1, Tead2, Trim28, Trp53, Nr1h3, Vdr, Ercc5, Yap1, Gtf2h2, Taf7, Taf10, Nr5a2, …

## Sheet: Molecular Functions
GO.ID	Term	Annotated	Significant	Enrichment	Fisher.pvalue	FDR	genes
GO:0016817	hydrolase activity, acting on acid anhydrides	786	744	2.69185	3.17576e-65	2.43297e-62	Abca1, Abca4, Abca2, Abcb7, Abcg1, Macf1, Adssl1, Alpl, Abcd1, Anxa5, Arf6, Rhoa, Rhob, Rhoc, Rhod, Arhgap5, Arhgdib, Rnd2, Arl4a, Rab27a, Atp1a1, Atp1b1, Atp1b2, Atp1b3, Atp2a1, Atp2a2, Atp2b2, Atp4a, Atp5a1, Atp5b, Atp5c1, Atp5f1, Atp5g1, Atp5j, Atp6v1a, Atp6v1b2, Atp6v0d1, Atp6v1e1, Atp6v0e, Atp6v0a1, Atp7a, Atp7b, Atp8a1, Atp9a, Atp10a, Atp6v0c, Blm, Entpd1, Entpd2, Entpd6, Entpd5, Cdc42, Cdc…
GO:0016818	hydrolase activity, acting on acid anhydrides, in phosphorus-containing anhydrides	785	743	2.69166	4.29096e-65	2.43297e-62	Abca1, Abca4, Abca2, Abcb7, Abcg1, Macf1, Adssl1, Alpl, Abcd1, Anxa5, Arf6, Rhoa, Rhob, Rhoc, Rhod, Arhgap5, Arhgdib, Rnd2, Arl4a, Rab27a, Atp1a1, Atp1b1, Atp1b2, Atp1b3, Atp2a1, Atp2a2, Atp2b2, Atp4a, Atp5a1, Atp5b, Atp5c1, Atp5f1, Atp5g1, Atp5j, Atp6v1a, Atp6v0d1, Atp6v1e1, Atp6v0e, Atp6v0a1, Atp7a, Atp7b, Atp8a1, Atp9a, Atp10a, Atp6v0c, Blm, Entpd1, Entpd2, Entpd6, Entpd5, Cdc42, Cdc45, Cdk7, …
GO:0016462	pyrophosphatase activity	782	740	2.69107	1.95484e-64	7.3893e-62	Abca1, Abca4, Abca2, Abcb7, Abcg1, Macf1, Adssl1, Alpl, Abcd1, Anxa5, Arf6, Rhoa, Rhob, Rhoc, Rhod, Arhgap5, Arhgdib, Rnd2, Arl4a, Rab27a, Atp1a1, Atp1b1, Atp1b2, Atp1b3, Atp2a1, Atp2a2, Atp2b2, Atp4a, Atp5a1, Atp5b, Atp5c1, Atp5f1, Atp5g1, Atp5j, Atp6v1a, Atp6v0d1, Atp6v1e1, Atp6v0e, Atp6v0a1, Atp7a, Atp7b, Atp8a1, Atp9a, Atp10a, Atp6v0c, Blm, Entpd1, Entpd2, Entpd6, Entpd5, Cdc42, Cdc45, Cdk7, …
GO:0017111	nucleoside-triphosphatase activity	742	700	2.68284	1.04141e-58	2.9524e-56	Abca1, Abca4, Abca2, Abcb7, Abcg1, Macf1, Adssl1, Abcd1, Anxa5, Arf6, Rhoa, Rhob, Rhoc, Rhod, Arhgap5, Arhgdib, Rnd2, Arl4a, Rab27a, Atp1a1, Atp1b1, Atp1b2, Atp1b3, Atp2a1, Atp2a2, Atp2b2, Atp4a, Atp5a1, Atp5b, Atp5c1, Atp5f1, Atp5g1, Atp5j, Atp6v1a, Atp6v0d1, Atp6v1e1, Atp6v0e, Atp6v0a1, Atp7a, Atp7b, Atp8a1, Atp9a, Atp10a, Atp6v0c, Blm, Entpd1, Entpd2, Entpd6, Cdc42, Cdc45, Cdk7, Cftr, Chd1, Ab…
GO:0016772	transferase activity, transferring phosphorus-containing groups	896	831	2.63751	3.404e-57	7.72027e-55	Aatk, Abl1, Abl2, Acvr1, Acvr1b, Acvr2a, Acvr2b, Acvrl1, Adk, Ak1, Ak2, Ak4, Akt1, Akt2, Alk, Speg, Araf, Atm, Bckdk, Bmpr1a, Bmpr1b, Bmpr2, Btk, Bub1, Bub1b, Ciita, Cab39, Ddr1, Camk2a, Camk2b, Camk2g, Camk4, Cask, Ccna2, Ccnd1, Ccnd3, Ccne1, Ccnk, Cdk1, Cdk11b, Cdc37, Cdk2, Cdk4, Cdk5, Cdk5r1, Cdk6, Cdk7, Cdkn1a, Chek1, Chkb, Chka, Chuk, Cit, Ckb, Ckmt1, Clk1, Clk2, Clk4, Cmas, Plk3, Crcp, Csf1…
GO:0016301	kinase activity	762	702	2.61989	1.49927e-43	2.83362e-41	Aatk, Abl1, Abl2, Acvr1, Acvr1b, Acvr2a, Acvr2b, Acvrl1, Adk, Ak1, Ak2, Ak4, Akt1, Akt2, Alk, Speg, Araf, Atm, Bckdk, Bmpr1a, Bmpr1b, Bmpr2, Btk, Bub1, Bub1b, Ciita, Cab39, Ddr1, Camk2a, Camk2b, Camk2g, Camk4, Cask, Ccna2, Ccnd1, Ccnd3, Ccne1, Ccnk, Cdk1, Cdk11b, Cdc37, Cdk2, Cdk4, Cdk5, Cdk5r1, Cdk6, Cdk7, Cdkn1a, Chek1, Chkb, Chka, Chuk, Cit, Ckb, Ckmt1, Clk1, Clk2, Clk4, Plk3, Csf1r, Csk, Csnk…
GO:0019900	kinase binding	690	635	2.61713	1.0136e-40	1.64203e-38	Abl1, Ace, Chrna7, Actb, Acta2, Acvrl1, Adam10, Adam9, Adcy6, Add2, Parp1, Angpt1, Angpt2, Angpt4, Akap1, Akt1, Akt2, Anxa5, Prdx3, Ap1b1, Ap2a1, Ap2a2, Apc, Araf, Rhod, Atf2, Atp1a1, Atp1b1, Axin1, Axin2, Bad, Bcl10, Bcl2l1, C1qbp, Cab39, Cacnb2, Cacnb3, Cacnb4, Camk2b, Casp9, Casr, Ctnnb1, Ctnnd1, Cav1, Cav2, Cbl, Rb1cc1, Ccna2, Ccnd1, Ccnd2, Ccnd3, Ccne1, Ccne2, Ccnk, Ccnt1, Cd2, Cd24a, Cd28, …
GO:0019901	protein kinase binding	620	574	2.63282	9.3122e-39	1.32e-36	Abl1, Ace, Chrna7, Actb, Acta2, Acvrl1, Adam10, Adam9, Adcy6, Add2, Parp1, Angpt1, Angpt2, Angpt4, Akap1, Akt1, Akt2, Anxa5, Prdx3, Ap1b1, Ap2a1, Ap2a2, Apc, Araf, Rhod, Atf2, Atp1a1, Atp1b1, Axin1, Axin2, Bad, Bcl10, Bcl2l1, C1qbp, Cacnb2, Cacnb3, Cacnb4, Camk2b, Casp9, Casr, Ctnnb1, Ctnnd1, Cav1, Cav2, Cbl, Rb1cc1, Ccna2, Ccnd1, Ccnd2, Ccnd3, Ccne1, Ccne2, Ccnk, Ccnt1, Cd2, Cd24a, Cd28, Cd247, …
GO:0008092	cytoskeletal protein binding	846	756	2.54128	1.38527e-37	1.74544e-35	Abl1, Ace, Macf1, Actb, Actn2, Add1, Add2, Adnp, Adssl1, Avil, Aif1, Akap1, Aldoa, Aldoc, Ang, Ank1, Ank3, Ap1g1, Apbb1, Apc, Birc5, Apoe, Arc, Rhoa, Arpc1b, Rab27a, Atp1a1, Bicd1, Bcl2l11, Brca2, Cacna1c, Cacna1d, Cacnb2, Anxa2, Cap1, Capg, Capn1, Capn2, Capn3, Capn6, Capza1, Capza2, Capza3, Capzb, Ctnna1, Ctnna2, Cct5, Cdh1, Cdk5, Cdk5r1, Ift81, Cetn3, Cfl1, Cfl2, Coro1a, Cxcr4, Ccr5, Cnn1, Cnn…
GO:0019904	protein domain specific binding	757	680	2.55454	4.22819e-37	4.79477e-35	Abi1, Abl1, Acox1, Actn2, Acvr2a, Adam10, Adam12, Adam15, Adam17, Adam19, Adam9, Aip, Akap1, Akap2, Alx4, Ap2a2, Ap2m1, Apobec1, App, Ar, Arf1, Rhoa, Arhgap5, Arhgap6, Rab27a, Atf4, Atp1a1, Atp2b2, Axin1, Bak1, Bax, Bcl2, Bcl2a1a, Bcl2a1b, Bcl2a1d, Bcl2l1, Bcl2l2, Bik, Bmp2, Cacna1c, Cacna1d, Cacnb2, Cacybp, Calm1, Calm2, Calm3, Capg, Capn7, Cask, Casp2, Casp8, Casp9, Ctnnb1, Ctnnd1, Runx2, Cbl, …
GO:0016773	phosphotransferase activity, alcohol group as acceptor	698	639	2.60343	2.29383e-36	2.36473e-34	Aatk, Abl1, Abl2, Acvr1, Acvr1b, Acvr2a, Acvr2b, Acvrl1, Adk, Akt1, Akt2, Alk, Speg, Araf, Atm, Bckdk, Bmpr1a, Bmpr1b, Bmpr2, Btk, Bub1, Bub1b, Cab39, Ddr1, Camk2a, Camk2b, Camk2g, Camk4, Cask, Ccna2, Ccnd1, Ccnd3, Ccnk, Cdk1, Cdk11b, Cdc37, Cdk2, Cdk4, Cdk5, Cdk6, Cdk7, Cdkn1a, Chek1, Chkb, Chka, Chuk, Cit, Clk1, Clk2, Clk4, Plk3, Csf1r, Csk, Csnk2a1, Csnk2a2, Csnk2b, Dgka, Dapk3, Dclk1, Dmpk, D…
GO:0045296	cadherin binding	301	294	2.77767	2.68257e-35	2.42556e-33	Abi1, Add1, Aldoa, Ank3, Prdx6, Bsg, Anxa2, Capg, Capza1, Capzb, Cast, Ctnna1, Ctnna2, Ctnnb1, Ctnnd1, Cbl, Ccnb2, Ccs, Cct8, Cd2ap, Cdh1, Cdh13, Cdk5r1, Cnn2, Crkl, Cttn, Dbnl, Asap1, Ddx3x, Ddx6, Dlg1, Mapre1, Eef2, Egfr, Ehd1, Eif4g2, Emd, Mark2, Eno1, Epb41l1, Epha2, Epn2, Eps15, Eps15l1, Evpl, Fscn1, Fasn, Fer, Rack1, Hspa5, Hcfc1, Hnrnpk, Hspa8, Hsp90ab1, Idh1, Eif3e, Itga6, Itgb1, F11r, Ju…
GO:0016887	ATPase activity	398	382	2.72949	2.78062e-35	2.42556e-33	Abca1, Abca4, Abca2, Abcb7, Abcg1, Macf1, Abcd1, Anxa5, Atp1a1, Atp1b1, Atp1b2, Atp1b3, Atp2a1, Atp2a2, Atp2b2, Atp4a, Atp5a1, Atp5b, Atp5c1, Atp5f1, Atp5g1, Atp5j, Atp6v1a, Atp6v0d1, Atp6v1e1, Atp6v0e, Atp6v0a1, Atp7a, Atp7b, Atp8a1, Atp9a, Atp10a, Atp6v0c, Blm, Entpd1, Entpd2, Cdk7, Cftr, Abcc2, Cpox, Dhx15, Ddx3x, Ddx4, Ddx5, Ddx6, Dhx9, Dmc1, Dnah8, Dync1h1, Ddx19a, Eif4a1, Eif4a2, Ercc2, Erc…
GO:0008270	zinc ion binding	931	815	2.48948	3.09071e-34	2.50347e-32	Ace, Ada, Adamts1, Adh1, Adh5, Parp1, Aebp1, Birc3, Birc2, Xiap, Birc5, Apobec1, Nr2f2, Ar, Zfhx3, Atp7b, Bard1, Bhmt, Bmi1, Bmp1, Brca1, Calb1, Car8, Car2, Car3, Car4, Car7, Cbl, Ccs, Cd4, Cnbp, Cpd, Cpe, Crebbp, Crip1, Cryz, Csrp1, Csrp2, Dmd, Dnmt1, Dnpep, Dpep1, Drp2, Dtna, Dtnb, Phc1, Egr1, Nr2f6, Nr2f1, Amz2, Esr1, Esr2, Ewsr1, Fhl1, Fhl3, Fnta, Dtx1, Galt, Gata2, Gata3, Gch1, Gcm1, Nr6a1, …
GO:0050839	cell adhesion molecule binding	444	415	2.65806	6.16392e-33	4.65992e-31	Abi1, Adam15, Adam17, Adam9, Add1, Aldoa, Ank3, Anxa7, Prdx6, Bsg, Anxa2, Calr, Caml, Capg, Capza1, Capzb, Casr, Cast, Ctnna1, Ctnna2, Ctnnb1, Ctnnd1, Cbl, Ccnb2, Ccs, Cct8, Cd151, Cd1d1, Cd2ap, Cd9, Cdh1, Cdh13, Cdh17, Cdk5r1, Cnn2, Col3a1, Col4a3, Cpe, Crkl, Cttn, Cxadr, Dab2, Dbnl, Asap1, Ddx3x, Ddx6, Dlg1, Dsg2, Adam18, Mapre1, S1pr3, Edil3, Eef2, Egfr, Ehd1, Eif4g2, Emd, Mark2, Emp2, Eno1, E…
GO:0003735	structural constituent of ribosome	150	144	2.73006	8.49964e-33	6.02412e-31	Rplp0, Fau, Rpsa, Rps2, Mrpl49, Rpl10a, Rpl18, Rpl19, Rpl21, Rpl22, Mrpl23, Rpl27, Rpl28, Rpl29, Rpl30, Rpl32, Rpl37a, Rpl6, Rpl7, Rpl9, Rps12, Rps14, Rps15, Rps16, Rps17, Rps18, Rps19, Rps24, Rps29, Rps3a1, Rps4x, Rps5, Rps6, Rps7, Rps8, Rpl13a, Mrps12, Rpl27a, Rpl8, Rps3, Rps11, Rpl3, Rps26, Mrpl39, Mrpl15, Mrpl17, Mrpl2, Mrps7, Rps28, Rpl36, Rplp1, Mrpl37, Mrpl12, Mrpl19, Rps27, Mrps31, Rpl35a…
GO:0051020	GTPase binding	326	315	2.74785	8.28424e-31	5.52608e-29	Abca1, Adcyap1r1, Ankfy1, Ap1g1, Birc5, Arhgdib, Atp7a, Bicd1, Bnip3, Anxa2, Cav1, Chm, Chml, Cit, Dapk3, Diaph1, Dvl1, Dvl2, Dvl3, Ect2, Ehd1, Aimp1, Eno1, Eps8, Evi5, Fer, Fgd1, Srgap2, Gdi1, Gdi2, Gnb1, Gnb2, Gria1, Hdac3, Hsp90aa1, Slc6a4, Kpnb1, Kif16b, Kif3a, Kif3b, Arhgef2, Llgl1, Afdn, Myo1c, Myo5a, Myo5b, Myo9b, Ncf2, Ndrg1, Ngfr, Nup50, Nsf, Odf2, Pak3, Pde6d, Pfn1, Prkaca, Prkch, Lcp1,…
GO:0032403	protein complex binding	885	761	2.44535	1.07516e-28	6.77354e-27	Pzp, Abi1, Abl1, Actn2, Acvr1, Acvr1b, Acvr2a, Acvr2b, Acvrl1, Adam15, Adam17, Adam9, Add1, Add2, Adora1, Adrb2, Adssl1, Aif1, Anxa11, Anxa6, Anxa7, Ap1g1, Ap2a1, Ap2a2, Apbb1, Apc, Apex1, Arpc1b, Atf1, Atm, Atp1b1, Atp6v0d1, Pcdh15, Cep131, Bax, Bckdha, Bckdhb, Bhmt, Bicd1, Bcl2l11, Ciita, Cacnb2, Ddr1, Calr, Capg, Capza1, Capzb, Cask, Casp3, Casp8, Casr, Ctnna1, Ctnna2, Ctnnb1, Serpinh1, Ccnd1,…
GO:0004672	protein kinase activity	596	541	2.58138	3.44913e-28	2.05859e-26	Aatk, Abl1, Abl2, Acvr1, Acvr1b, Acvr2a, Acvr2b, Acvrl1, Akt1, Akt2, Alk, Speg, Araf, Atm, Bckdk, Bmpr1a, Bmpr1b, Bmpr2, Btk, Bub1, Bub1b, Cab39, Ddr1, Camk2a, Camk2b, Camk2g, Camk4, Cask, Ccna2, Ccnd1, Ccnd3, Ccnk, Cdk1, Cdk11b, Cdc37, Cdk2, Cdk4, Cdk5, Cdk6, Cdk7, Cdkn1a, Chek1, Chuk, Cit, Clk1, Clk2, Clk4, Plk3, Csf1r, Csk, Csnk2a1, Csnk2a2, Csnk2b, Dapk3, Dclk1, Dmpk, Dyrk1a, Dyrk1b, Eef2k, E…
GO:0031267	small GTPase binding	295	285	2.74741	1.16107e-27	6.58325e-26	Abca1, Adcyap1r1, Ankfy1, Ap1g1, Birc5, Arhgdib, Atp7a, Bicd1, Anxa2, Cav1, Chm, Chml, Cit, Dapk3, Diaph1, Dvl1, Dvl2, Dvl3, Ect2, Ehd1, Eps8, Evi5, Fer, Fgd1, Srgap2, Gdi1, Gdi2, Gria1, Slc6a4, Kpnb1, Kif16b, Kif3a, Kif3b, Arhgef2, Llgl1, Afdn, Myo1c, Myo5a, Myo5b, Myo9b, Ncf2, Ndrg1, Ngfr, Nup50, Nsf, Odf2, Pak3, Pde6d, Pfn1, Prkaca, Prkch, Pex5, Dennd5a, Rab7, Rabggtb, Rac1, Rab34, Ranbp1, Ran…
GO:0017016	Ras GTPase binding	278	269	2.75174	1.20481e-26	6.50598e-25	Ankfy1, Ap1g1, Birc5, Arhgdib, Atp7a, Bicd1, Anxa2, Cav1, Chm, Chml, Cit, Dapk3, Diaph1, Dvl1, Dvl2, Dvl3, Ect2, Ehd1, Eps8, Evi5, Fer, Srgap2, Gdi1, Slc6a4, Kpnb1, Kif16b, Kif3a, Kif3b, Arhgef2, Llgl1, Afdn, Myo1c, Myo5a, Myo5b, Myo9b, Ncf2, Ndrg1, Ngfr, Nup50, Nsf, Odf2, Pak3, Pde6d, Pfn1, Prkaca, Prkch, Dennd5a, Rab7, Rabggtb, Rac1, Rab34, Ranbp1, Ranbp2, Rangap1, Rasgrf1, Ralbp1, Rock1, Rock2…
GO:0042623	ATPase activity, coupled	301	288	2.72099	2.05501e-26	1.05926e-24	Abca1, Abca4, Abca2, Abcb7, Abcg1, Abcd1, Anxa5, Atp1a1, Atp1b1, Atp1b2, Atp1b3, Atp2a1, Atp2a2, Atp2b2, Atp4a, Atp5a1, Atp5b, Atp5c1, Atp5f1, Atp5g1, Atp6v1a, Atp6v0d1, Atp6v1e1, Atp6v0e, Atp6v0a1, Atp7a, Atp7b, Atp8a1, Atp9a, Atp10a, Atp6v0c, Blm, Cdk7, Cftr, Abcc2, Cpox, Dhx15, Ddx3x, Ddx4, Ddx5, Ddx6, Dhx9, Dmc1, Ddx19a, Eif4a1, Eif4a2, Ercc2, Ercc3, Xrcc6, Gtf2h1, Gtf2h4, Hspa8, Anxa1, Mcm4,…
GO:0016788	hydrolase activity, acting on ester bonds	704	606	2.44794	3.72146e-25	1.83484e-23	Acp1, Acp2, Acp5, Adora1, Alpl, Alppl2, Ang, Prdx6, Apex1, Arsb, Arsa, Atp1a1, Bche, Car2, Car3, Noct, Cdc25a, Cdc25b, Cdc25c, Chka, Ccr1, Cnp, Dffb, Dmc1, Dnase1, Dnase1l3, Dnase2a, Endog, Ephx2, Epm2a, Ercc1, Esd, Ces1e, Ptprv, Drosha, Eya1, Eya2, Eya3, Eya4, Faah, Fasn, Fbp1, Fen1, Ppm1g, Lpin1, Hagh, Gna11, Gnaq, Gnas, Gnb1, Gnpat, Gpld1, Ptpn6, Hmga1, Hmga2, Hmox1, Hnf4a, Lipc, Rida, Ids, In…
GO:0019787	ubiquitin-like protein transferase activity	434	397	2.60136	4.93395e-25	2.33129e-23	Birc3, Birc2, Xiap, Birc5, Bach1, Bach2, Bard1, Brca1, Birc6, Btrc, Cbl, Cbx4, Ccnf, Fem1b, Aktip, Trip12, Herc2, Ipp, Itch, Lnx1, Mgrn1, Mdm2, Pias2, Naip1, Naip2, Naip5, Naip6, Nedd4, Neurl1a, Uhrf1, Pja1, Med1, Ranbp2, Rbbp6, Trim27, Rlim, Rnf2, Rnf4, Rnf7, Siah1a, Siah1b, Siah2, Hltf, Sumo3, Trim21, Skp1a, Trim24, Trim28, Tnfaip1, Tnfaip3, Traf2, Traf6, Traip, Ttc3, Ube2m, Ube2e3, Ube2e1, Ube…
GO:0004674	protein serine/threonine kinase activity	443	407	2.61271	1.31011e-24	5.94266e-23	Aatk, Acvr1, Acvr1b, Acvr2a, Acvr2b, Acvrl1, Akt1, Akt2, Speg, Araf, Atm, Bckdk, Bmpr1a, Bmpr1b, Bmpr2, Bub1, Bub1b, Cab39, Camk2a, Camk2b, Camk2g, Camk4, Cask, Ccnd3, Ccnk, Cdk1, Cdk11b, Cdk2, Cdk4, Cdk5, Cdk6, Cdk7, Chek1, Chuk, Cit, Clk1, Clk2, Clk4, Plk3, Csnk2a1, Csnk2a2, Csnk2b, Dapk3, Dclk1, Dmpk, Dyrk1a, Dyrk1b, Eef2k, Eif2ak3, Mark2, Eng, Ercc2, Ercc3, Grk4, Grk5, Gtf2h1, Gtf2h4, Hipk1, …
GO:0001882	nucleoside binding	362	330	2.59242	7.10578e-24	3.09922e-22	Ada, Adora1, Adssl1, Adss, Ak4, Anxa6, Arf1, Arf2, Arf3, Arf4, Arf5, Arf6, Rhoa, Rhob, Rhoc, Rhod, Arhgap5, Rnd2, Arl4a, Rab27a, Ciita, Cdc42, Dck, Dnm1, Dnm2, Drg1, Drg2, Eef1a1, Eef1a2, Eef2, Ehd1, Ercc3, Fkbp4, Gbp2, Gch1, Gem, Glud1, Gnl1, Gna11, Gna12, Gna13, Gna14, Gna15, Gnai1, Gnai2, Gnai3, Gnal, Gnao1, Gnaq, Gnas, Gnat2, Gnaz, Gspt1, Gspt2, Gtpbp1, Hras, Hsp90ab1, Hsp90aa1, Irgm1, Insr, …
GO:0004842	ubiquitin-protein transferase activity	417	381	2.5983	1.55264e-23	6.52107e-22	Birc3, Birc2, Xiap, Birc5, Bach1, Bach2, Bard1, Brca1, Birc6, Btrc, Cbl, Ccnf, Fem1b, Aktip, Trip12, Herc2, Ipp, Itch, Lnx1, Mgrn1, Mdm2, Naip1, Naip2, Naip5, Naip6, Nedd4, Neurl1a, Uhrf1, Pja1, Med1, Rbbp6, Trim27, Rlim, Rnf2, Rnf4, Siah1a, Siah1b, Siah2, Hltf, Trim21, Skp1a, Trim24, Trim28, Tnfaip1, Tnfaip3, Traf2, Traf6, Traip, Ttc3, Ube2m, Ube2e3, Ube2e1, Ube2l3, Ube2i, Ube2a, Ube2b, Ube2g2, …
GO:0015631	tubulin binding	280	265	2.69146	1.79771e-23	7.28074e-22	Macf1, Adnp, Akap1, Apc, Birc5, Bcl2l11, Brca2, Capn6, Capzb, Cct5, Ift81, Cetn3, Dpysl2, Cryab, Dag1, Dctn1, Dcx, Dync1i1, Dnm1, Dnm2, Dst, Mapre1, Emd, Fes, Fgf13, Fmn1, Fmr1, Fnta, Fyn, Gapdh, Gas2, B4galt1, Gja1, Gli1, Gnas, Hdac6, Htt, Hsph1, Kif11, Kif13a, Kif16b, Kif17, Kif1a, Kif1b, Kif1c, Kif2a, Kif21a, Kif21b, Kif3a, Kif3b, Kif3c, Kif4, Kif5a, Kif5b, Kif7, Kif9, Kifc2, Kifc3, Klc1, Stmn…
GO:0032549	ribonucleoside binding	352	321	2.59336	2.51323e-23	9.82761e-22	Adssl1, Adss, Ak4, Anxa6, Arf1, Arf2, Arf3, Arf4, Arf5, Arf6, Rhoa, Rhob, Rhoc, Rhod, Arhgap5, Rnd2, Arl4a, Rab27a, Ciita, Cdc42, Dnm1, Dnm2, Drg1, Drg2, Eef1a1, Eef1a2, Eef2, Ehd1, Ercc3, Fkbp4, Gbp2, Gch1, Gem, Glud1, Gnl1, Gna11, Gna12, Gna13, Gna14, Gna15, Gnai1, Gnai2, Gnai3, Gnal, Gnao1, Gnaq, Gnas, Gnat2, Gnaz, Gspt1, Gspt2, Gtpbp1, Hras, Hsp90ab1, Hsp90aa1, Irgm1, Insr, Kras, Rab8a, Mras,…
GO:0032550	purine ribonucleoside binding	347	316	2.58975	7.19863e-23	2.72108e-21	Adssl1, Adss, Ak4, Anxa6, Arf1, Arf2, Arf3, Arf4, Arf5, Arf6, Rhoa, Rhob, Rhoc, Rhod, Arhgap5, Rnd2, Arl4a, Rab27a, Ciita, Cdc42, Dnm1, Dnm2, Drg1, Drg2, Eef1a1, Eef1a2, Eef2, Ehd1, Ercc3, Fkbp4, Gbp2, Gch1, Gem, Glud1, Gnl1, Gna11, Gna12, Gna13, Gna14, Gna15, Gnai1, Gnai2, Gnai3, Gnal, Gnao1, Gnaq, Gnas, Gnat2, Gnaz, Gspt1, Gspt2, Gtpbp1, Hras, Hsp90ab1, Hsp90aa1, Irgm1, Insr, Kras, Rab8a, Mras,…
GO:0044389	ubiquitin-like protein ligase binding	308	287	2.64991	1.13759e-22	4.13353e-21	Actg1, Slc25a5, Prdx6, Apc, Atp6v0c, Axin1, Axin2, Bcl10, Bcl2, Bid, Brca1, Cacybp, Calr, Casp8, Cbs, Cct2, Cdkn1a, Cebpb, Ckb, Clu, Cxcr4, Daxx, Dbt, Dio2, Egfr, Egr2, Erbb2, Erbb3, Ptk2, Faf1, Fhit, Aktip, Dtx1, Fzd4, Fzd5, Fzd6, Fzd8, Gpi1, Gpr37, Grik2, Hspa5, H13, H2-Ab1, Hdac6, Herc2, Hif1a, Hspa8, Hspa1l, Dnaja1, Hspd1, Hspa9, Ikbkg, Jak1, Kcnh2, Ltbr, Lyn, Smad2, Smad3, Smad5, Smad6, Smad…
GO:0001883	purine nucleoside binding	351	319	2.58454	1.16643e-22	4.13353e-21	Ada, Adora1, Adssl1, Adss, Ak4, Anxa6, Arf1, Arf2, Arf3, Arf4, Arf5, Arf6, Rhoa, Rhob, Rhoc, Rhod, Arhgap5, Rnd2, Arl4a, Rab27a, Ciita, Cdc42, Dnm1, Dnm2, Drg1, Drg2, Eef1a1, Eef1a2, Eef2, Ehd1, Ercc3, Fkbp4, Gbp2, Gch1, Gem, Glud1, Gnl1, Gna11, Gna12, Gna13, Gna14, Gna15, Gnai1, Gnai2, Gnai3, Gnal, Gnao1, Gnaq, Gnas, Gnat2, Gnaz, Gspt1, Gspt2, Gtpbp1, Hras, Hsp90ab1, Hsp90aa1, Irgm1, Insr, Kras,…
GO:0008134	transcription factor binding	572	502	2.49579	1.27401e-22	4.37795e-21	Abi1, Actb, Add1, Parp1, Ahr, Aip, Anxa4, Apbb1, Apbb2, Apex1, Ar, Arnt, Arnt2, Arntl, Atf2, Atf4, Hnrnpd, Bcl10, Bcl2, Bcl2l1, Bcl3, Bex2, Bsn, Klf5, C1qbp, Ciita, Ctnnb1, Cav1, Runx2, Runx1, Cbx5, Ccnd1, Ccnt1, Cd34, Cebpa, Cebpb, Cebpg, Clock, Creb1, Creb3, Crebbp, Cry1, Csnk2b, Ctbp1, Ctbp2, Daxx, Ddit3, Ddx3x, Dhx9, Dll1, Dr1, E2f1, E2f5, Egr1, Egr2, Eif4e, Elk1, Eomes, Epas1, Epn1, Ercc1, E…
GO:0005525	GTP binding	342	311	2.58604	3.09499e-22	1.03227e-20	Adssl1, Adss, Ak4, Anxa6, Arf1, Arf2, Arf3, Arf4, Arf5, Arf6, Rhoa, Rhob, Rhoc, Rhod, Arhgap5, Rnd2, Arl4a, Rab27a, Ciita, Cdc42, Dnm1, Dnm2, Drg1, Drg2, Eef1a1, Eef1a2, Eef2, Ehd1, Ercc3, Fkbp4, Gbp2, Gch1, Gem, Glud1, Gnl1, Gna11, Gna12, Gna13, Gna14, Gna15, Gnai1, Gnai2, Gnai3, Gnal, Gnao1, Gnaq, Gnas, Gnat2, Gnaz, Gspt1, Gspt2, Gtpbp1, Hras, Hsp90ab1, Hsp90aa1, Irgm1, Insr, Kras, Rab8a, Mras,…
GO:0008047	enzyme activator activity	412	372	2.56771	4.48073e-22	1.45176e-20	Abi1, Angpt4, Alox5ap, Apaf1, Apobec1, Apoe, Apoh, App, Arf1, Arhgap5, Arhgap6, Arhgdib, Atp1b1, Atp1b2, Atp1b3, Atp7a, Axin1, Axin2, Bad, Bcl10, Bmp2, Cab39, Casp3, Cav1, Cd24a, Arhgap31, Cdk5r1, Cdkn1a, Cdkn1b, Cflar, Chm, Chml, Cox17, Ctsc, Ctsh, Daxx, Asap1, Ect2, Erbb3, Evi5, Fbln1, Fgf13, Sh3pxd2a, Fn1, Srgap2, Gas6, Gdi1, Gdi2, Gm2a, Gnaq, Rack1, Gnb5, Guca1a, Hmgb1, Agfg1, Dnaja1, Igf1, I…
GO:0031625	ubiquitin protein ligase binding	303	282	2.64671	5.27364e-22	1.6612e-20	Actg1, Slc25a5, Prdx6, Apc, Atp6v0c, Axin1, Axin2, Bcl10, Bcl2, Bid, Brca1, Cacybp, Calr, Casp8, Cbs, Cct2, Cdkn1a, Ckb, Clu, Cxcr4, Daxx, Dbt, Dio2, Egfr, Egr2, Erbb2, Erbb3, Ptk2, Faf1, Fhit, Aktip, Dtx1, Fzd4, Fzd5, Fzd6, Fzd8, Gpi1, Gpr37, Grik2, Hspa5, H13, H2-Ab1, Hdac6, Herc2, Hif1a, Hspa8, Hspa1l, Dnaja1, Hspd1, Hspa9, Ikbkg, Jak1, Kcnh2, Ltbr, Lyn, Smad2, Smad3, Smad5, Smad6, Smad7, Mc1r…
GO:0019001	guanyl nucleotide binding	364	328	2.56255	1.39996e-21	4.29068e-20	Adssl1, Adss, Ak4, Anxa6, Arf1, Arf2, Arf3, Arf4, Arf5, Arf6, Rhoa, Rhob, Rhoc, Rhod, Arhgap5, Rnd2, Arl4a, Rab27a, Ciita, Cdc42, Cnga1, Cnga2, Dnm1, Dnm2, Drg1, Drg2, Eef1a1, Eef1a2, Eef2, Ehd1, Ercc3, Fkbp4, Gbp2, Gch1, Gem, Glud1, Gnl1, Gna11, Gna12, Gna13, Gna14, Gna15, Gnai1, Gnai2, Gnai3, Gnal, Gnao1, Gnaq, Gnas, Gnat2, Gnaz, Gspt1, Gspt2, Gtpbp1, Hras, Hsp90ab1, Hsp90aa1, Irgm1, Insr, Kras…
GO:0032561	guanyl ribonucleotide binding	363	327	2.56178	1.70823e-21	5.09771e-20	Adssl1, Adss, Ak4, Anxa6, Arf1, Arf2, Arf3, Arf4, Arf5, Arf6, Rhoa, Rhob, Rhoc, Rhod, Arhgap5, Rnd2, Arl4a, Rab27a, Ciita, Cdc42, Cnga1, Cnga2, Dnm1, Dnm2, Drg1, Drg2, Eef1a1, Eef1a2, Eef2, Ehd1, Ercc3, Fkbp4, Gbp2, Gch1, Gem, Glud1, Gnl1, Gna11, Gna12, Gna13, Gna14, Gna15, Gnai1, Gnai2, Gnai3, Gnal, Gnao1, Gnaq, Gnas, Gnat2, Gnaz, Gspt1, Gspt2, Gtpbp1, Hras, Hsp90ab1, Hsp90aa1, Irgm1, Insr, Kras…
GO:0042578	phosphoric ester hydrolase activity	335	308	2.61461	2.07673e-21	6.0385e-20	Acp1, Acp2, Acp5, Adora1, Alpl, Alppl2, Apex1, Atp1a1, Car3, Cdc25a, Cdc25b, Cdc25c, Ccr1, Cnp, Ephx2, Epm2a, Ptprv, Eya1, Eya2, Eya3, Eya4, Fbp1, Ppm1g, Lpin1, Gna11, Gnaq, Gnas, Gnb1, Gpld1, Ptpn6, Hmox1, Inpp1, Inpp5b, Inpp5d, Inppl1, Minpp1, Mtm1, Ppp1r12a, Dusp8, Pde1a, Pde1c, Pde3b, Pde4a, Pde4b, Pde6d, Pde7a, Pde8a, Enpp1, Enpp2, Pfkfb1, Pfkfb2, Plcb1, Plcb2, Plcb3, Plcb4, Plcd1, Plcd4, Pl…
GO:0030234	enzyme regulator activity	900	743	2.34772	3.49388e-21	9.90516e-20	Pzp, Abi1, Angpt4, Agrn, Agt, Akt1, Alox5ap, Anxa3, Prdx3, Apaf1, Apc, Birc3, Birc2, Xiap, Birc5, Apobec1, Apoe, Apoh, App, Arf1, Arhgap5, Arhgap6, Arhgdib, Serpinc1, Atp1b1, Atp1b2, Atp1b3, Atp7a, Atpif1, Aup1, Axin1, Axin2, Bad, Bag1, Bcl10, Bcl2a1d, Bcl2l1, Bgn, Bmi1, Bmp2, Birc6, Serping1, C3, Cab39, Anxa2, Calm1, Calm2, Calm3, Calu, Capn3, Casp3, Cast, Cav1, Serpinh1, Ccnd1, Ccne1, Ccne2, Cc…
GO:0060589	nucleoside-triphosphatase regulator activity	283	266	2.67298	1.22427e-20	3.38615e-19	Agrn, Arhgap5, Arhgap6, Arhgdib, Atp1b1, Atp1b2, Atp1b3, Atpif1, Axin1, Axin2, Bag1, Arhgap31, Chm, Chml, Asap1, Ect2, Evi5, Srgap2, Gdi1, Gdi2, Gnaq, Gnb5, Rhpn1, Agfg1, Dnaja1, Hsph1, Itgb1bp1, Jun, Arhgef1, Llgl1, Nprl3, Grpel1, Grpel2, Myo9b, Nf1, Pde6d, Pfn1, Pfn2, Plcb1, Rab3a, Rab4a, Rab6a, Ranbp1, Ranbp2, Rangap1, Rasa3, Rasal1, Ralgds, Rgs2, Rgs4, Rgs5, Rgs9, Ralbp1, Rp2, Rtkn, Sipa1, Sl…
GO:0042803	protein homodimerization activity	810	675	2.36984	1.74294e-20	4.70595e-19	Abcg1, Chrna7, Actn2, Acvr1, Adam10, Add1, Add2, Adh1, Adh5, Adra2c, Adrb2, Adssl1, Gla, Abcd1, Alox5ap, Mat1a, Ang, Anxa6, Aoc3, Prdx6, Birc5, Apoe, Nr2f2, Arf1, Atf3, Atp2a1, Axin1, Cep131, Bak1, Bard1, Bax, Bcl10, Bcl2, Bmp2, Bmp4, Bmpr1a, Bnip3, Bnip3l, C1qb, Cacybp, Camk2a, Camk2b, Camk2g, Cat, Cav2, Runx1, Runx1t1, Cbln1, Cbs, Cbx1, Cbx5, Cd2, Cd28, Cd3d, Cd247, Cd4, Cd69, Cdh13, Cebpa, Ceb…
GO:0043021	ribonucleoprotein complex binding	127	125	2.79902	8.57057e-19	2.26024e-17	Apobec1, Bop1, C1qbp, Cpeb1, Csnk2a1, Csnk2b, Ddx3x, Ddx5, Dnajc1, Eef2, Eif1a, Eif2s1, Ezh2, Fmr1, Rack1, Hspa5, Hnrnpc, Hnrnpk, Prmt1, Impact, Itch, Eif6, Uhmk1, Rpsa, Nme1, Npm1, Pim1, Ppp1ca, Rbm3, Rpn2, Ighmbp2, Snrpc, Snrnp70, Snrpb, Snrpb2, Snrpd1, Snrpe, Srprb, Top2b, Eif4h, Rnasel, Abce1, Srp54a, Srp9, Prmt5, Imp4, Stau2, Pttg1, Hnrnpu, Sec61a1, Ybx2, Pqbp1, Naa10, Eif3c, Letm1, Mtor, Se…
GO:0003924	GTPase activity	256	235	2.61053	9.04969e-19	2.33235e-17	Adssl1, Arf6, Rhoa, Rhob, Rhoc, Rhod, Arhgap5, Arhgdib, Rnd2, Arl4a, Rab27a, Cdc42, Ddx3x, Dnm1, Dnm2, Eef1a1, Eef1a2, Eef2, Gbp2, Gch1, Gem, Gna11, Gna12, Gna13, Gna14, Gna15, Gnai1, Gnai2, Gnai3, Gnal, Gnao1, Gnaq, Gnas, Gnat2, Gnaz, Gnb1, Gnb2, Gnb4, Gng2, Gng4, Gspt1, Gspt2, Gtpbp1, Hras, Irgm1, Ifi47, Igtp, Kras, Rab8a, Mras, Nudt1, Mx1, Sept2, Nras, Sept4, Rab1a, Rab10, Rab11b, Rab12, Rab17…
GO:0008017	microtubule binding	203	194	2.71773	3.23718e-18	8.15771e-17	Macf1, Akap1, Apc, Birc5, Bcl2l11, Capn6, Cetn3, Dpysl2, Cryab, Dctn1, Dcx, Dync1i1, Dnm1, Dnm2, Dst, Mapre1, Fes, Fgf13, Fmn1, Fmr1, Fnta, Gapdh, Gas2, Gli1, Hdac6, Kif11, Kif13a, Kif16b, Kif17, Kif1a, Kif1b, Kif1c, Kif2a, Kif21a, Kif21b, Kif3a, Kif3b, Kif3c, Kif4, Kif5a, Kif5b, Kif7, Kif9, Kifc2, Kifc3, Arhgef2, Mdm1, Mid1, Map1a, Map1b, Map2, Map4, Map6, Mapt, Mast2, Mx1, Ndrg1, Nf1, Ogg1, Paf…
GO:0005085	guanyl-nucleotide exchange factor activity	188	182	2.75305	1.00388e-17	2.47479e-16	Ect2, Eif2b4, Fgd6, Fgd1, Itsn1, Arhgef2, Arhgef1, Mcf2l, Ncf4, Cyth1, Cyth2, Cyth3, Dennd5a, Rasgrp2, Rasgrf1, Rasgrf2, Rasgrp1, Ralgds, Rgl1, Rgl2, Rpgr, Itsn2, Sos1, Sos2, Tiam1, Vav1, Vav2, Tiam2, Fgd2, Sh2d3c, Sergef, Bcar3, Fgd3, Fbxo8, Preb, Arhgef25, Ngef, Arhgef7, Arhgef5, Net1, Rapgef4, Lamtor3, Rabgef1, Vav3, Rangrf, Trappc4, Lamtor4, Sec61b, Lamtor1, Gapvd1, Dock7, Eps8l1, Lamtor5, Do…
GO:0030695	GTPase regulator activity	250	234	2.66181	4.57819e-17	1.10461e-15	Arhgap5, Arhgap6, Arhgdib, Axin1, Axin2, Arhgap31, Chm, Chml, Asap1, Ect2, Evi5, Srgap2, Gdi1, Gdi2, Gnaq, Gnb5, Rhpn1, Agfg1, Itgb1bp1, Jun, Arhgef1, Llgl1, Nprl3, Myo9b, Nf1, Pde6d, Plcb1, Ranbp1, Ranbp2, Rangap1, Rasa3, Rasal1, Ralgds, Rgs2, Rgs4, Rgs5, Rgs9, Ralbp1, Rp2, Rtkn, Sipa1, Slit2, Thy1, Tsc2, Tiam2, Git2, Racgap1, Rabgap1l, Dlc1, Rgs1, Rgs6, Rgs3, Preb, Rgs14, Sgsm1, Rasa4, Rabep1, …
GO:0016791	phosphatase activity	251	231	2.61721	1.19745e-16	2.82897e-15	Acp1, Acp2, Acp5, Alpl, Alppl2, Atp1a1, Car3, Cdc25a, Cdc25b, Cdc25c, Ephx2, Epm2a, Ptprv, Eya1, Eya2, Eya3, Eya4, Fbp1, Ppm1g, Lpin1, Ptpn6, Inpp1, Inpp5b, Inpp5d, Inppl1, Minpp1, Mtm1, Ppp1r12a, Dusp8, Pfkfb1, Pfkfb2, Plpp1, Ppm1a, Ppm1b, Ppp1ca, Ppp1cb, Ppp1cc, Ppp2ca, Ppp2cb, Ppp3ca, Ppp3cb, Ppp3cc, Ppp3r1, Ppp3r2, Ppp5c, Inpp5k, Pten, Ptp4a1, Ptp4a2, Ptp4a3, Ptpn1, Ptpn11, Ptpn12, Ptpn13, Pt…
GO:0061659	ubiquitin-like protein ligase activity	209	196	2.66692	6.22859e-16	1.44147e-14	Xiap, Btrc, Cbl, Aktip, Itch, Mgrn1, Mdm2, Pias2, Nedd4, Neurl1a, Uhrf1, Pja1, Med1, Rbbp6, Rlim, Rnf2, Rnf4, Siah1a, Siah1b, Hltf, Skp1a, Trim24, Traf6, Traip, Ube2a, Ube2b, Ube2g2, Ube2h, Ube3a, Ubr1, Vhl, Amfr, Arih1, Arih2, Med24, Rnf13, Rfwd2, Cul3, Cul1, Skp2, Prpf19, Med10, Rnf11, Rnf19a, Fbxo6, Park2, Ccnc, Rnf24, Ube2k, Rnf5, Pdzrn3, Trim3, Ube2j1, Stub1, Rbx1, Pias1, Rnf138, Rabgef1, Rn…
GO:0000287	magnesium ion binding	184	173	2.6738	6.53339e-16	1.48177e-14	Abl1, Abl2, Adprh, Mat1a, Arf1, Atp4a, Atp8a1, Atp9a, Atp10a, Casr, Comt, Dck, Mark2, Eno2, Eno3, Ephx2, Eya2, Fen1, Ncs1, Gem, Gclc, Glul, Gnai1, Gss, Hmgcl, Hprt, Idh1, Idh3g, Lats1, Msh2, Msh6, Sik1, Mthfd2, Mast2, Nlk, Nme1, Pck1, Pdcd6, Pkm, Prkaca, Prkacb, Pklr, Plk1, Sept4, Ppm1a, Ppm1b, Prps1, Pten, Ran, Rheb, Rnaseh1, Rps6ka1, Rps6ka2, Snca, Snrk, Sphk1, Srpk1, Srpk2, Stk11, Tdg, Tkt, To…
GO:0005096	GTPase activator activity	233	218	2.66073	1.10047e-15	2.44693e-14	Arhgap5, Arhgap6, Arhgdib, Axin1, Axin2, Arhgap31, Chm, Chml, Asap1, Ect2, Evi5, Srgap2, Gdi1, Gdi2, Gnaq, Gnb5, Agfg1, Jun, Arhgef1, Llgl1, Nprl3, Myo9b, Nf1, Plcb1, Ranbp1, Ranbp2, Rangap1, Rasa3, Rasal1, Rgs2, Rgs4, Rgs5, Rgs9, Ralbp1, Rp2, Sipa1, Thy1, Tsc2, Tiam2, Git2, Racgap1, Rabgap1l, Dlc1, Rgs1, Rgs6, Rgs3, Preb, Rgs14, Sgsm1, Rasa4, Rabep1, Tbc1d8, Nprl2, Rgs19, Rgs17, Cdc42ep4, Ralgap…
GO:0008022	protein C-terminus binding	219	203	2.63604	1.28757e-15	2.80789e-14	Abl1, Adcy8, Prdx3, Ap1g1, Ap2a1, Atf4, Atp1b1, Atp2a2, Atp2b2, Axin1, Phb2, Bcl10, Brca2, Ciita, Cacna1b, Cask, Ctnnb1, Cd2ap, Cdc37, Cdk7, Cited1, Coro1a, Coil, Dab2, Dapk3, Dbnl, Dlg1, Dlg4, Dnm1, Ecm1, Erbb2, Ercc1, Ercc2, Ercc3, Fbln1, Ctgf, Fn1, Xrcc6, Rabac1, Hcn1, Hras, Hspg2, Id1, Cep250, Itgb1bp1, Itpr1, Jak2, Kcnj11, Kpna3, Ksr1, Lama1, Mki67, Mpdz, Mre11a, Msh2, Myo1c, Ncf2, Ncl, Nedd…
GO:0004386	helicase activity	142	139	2.78373	1.37661e-15	2.94543e-14	Blm, Cdc45, Chd1, Dhx15, Ddx3x, Ddx4, Ddx5, Ddx6, Dhx9, Ddx19a, Eif4a1, Eif4a2, Ercc2, Ercc3, Smarcad1, Xrcc6, Gtf2h4, Hells, Anxa1, Mcm3, Mcm2, Mcm4, Mcm5, Mcm6, Mcm7, Mov10, Mre11a, Rad50, Rad54l, Recql, Upf1, Ruvbl2, Hltf, Smarca4, Ighmbp2, Wrn, Atrx, Xrcc5, Ddx3y, G3bp1, Ddx24, Nbn, Ddx25, Fbxo18, Ddx56, Ddx39b, Ddx20, Smarcal1, Ddx21, Ruvbl1, Dhx38, Mcm8, Ddx18, Ddx17, Smarca2, Dhx40, Ddx47,…
GO:0061630	ubiquitin protein ligase activity	205	192	2.66347	1.72586e-15	3.6243e-14	Xiap, Btrc, Cbl, Aktip, Itch, Mgrn1, Mdm2, Nedd4, Neurl1a, Uhrf1, Pja1, Med1, Rbbp6, Rlim, Rnf2, Rnf4, Siah1a, Siah1b, Hltf, Skp1a, Trim24, Traf6, Traip, Ube2a, Ube2b, Ube2g2, Ube2h, Ube3a, Ubr1, Vhl, Amfr, Arih1, Arih2, Med24, Rnf13, Rfwd2, Cul3, Cul1, Skp2, Prpf19, Med10, Rnf11, Rnf19a, Fbxo6, Park2, Ccnc, Rnf24, Ube2k, Rnf5, Pdzrn3, Trim3, Ube2j1, Stub1, Rbx1, Rnf138, Rabgef1, Rnf14, Med20, Rn…
GO:0003729	mRNA binding	206	188	2.59532	3.3638e-15	6.93555e-14	Aco1, Apobec1, Hnrnpd, Auh, Zfp36l1, Zfp36l2, C1qbp, Calr, Noct, Cct5, Cirbp, Cpeb1, Cryz, Ddx3x, Ddx5, Dhfr, Eef1a1, Eif3a, Fech, Fmr1, Fxr1, Hnrnpc, Hnrnpk, Hnrnpl, Hsp90aa1, Elavl1, Elavl4, Jrk, Khsrp, Rps2, Mbd2, Mecp2, Mvk, Ncl, Pabpc1, Ptbp1, Purb, Qk, Rara, Rbm4, Rbmx, Rnps1, Rpl26, Rpl30, Rpl6, Rpl7, Rps14, Rps3a1, Rps5, Rps6, Rps7, Srsf3, Shmt1, Tra2b, Slbp, Slc4a1ap, Snrnp70, Ssb, Trp53…
GO:0042393	histone binding	173	161	2.64655	5.17608e-15	1.04816e-13	Apbb1, Cbx2, Cbx4, Cbx5, Cd1d1, Chd1, Ctsl, Daxx, Fmr1, Brd2, Usp15, Gk, H3f3a, H3f3b, H2afx, Jak2, Lef1, Mcm2, Msh6, Msl3, Mtf2, Ncl, Uhrf1, Npm1, Phf2, Prkcb, Ptma, Uimc1, Smarca4, Snca, Spin1, Supt6, Tbl1x, Phf1, Trim24, Tnks, Vrk1, Baz1b, Atrx, Dnajc2, Taf7, Ing1, Brd7, Trp53bp1, Ing4, Cbx8, Sap30l, Nasp, Cbx7, Suz12, Sart3, Cks1b, Sfmbt1, Noc2l, Rnf8, Carm1, Cks2, Ing5, Asf1a, Coprs, Zmynd11…
GO:0000988	transcription factor activity, protein binding	500	426	2.42293	6.04849e-15	1.20333e-13	Actn2, Aebp1, Aebp2, Ahrr, Aip, Apex1, Birc2, Arnt, Arntl, Bcl10, Smyd1, C1qbp, Ctnnb1, Runx1t1, Cbfa2t2, Cbfa2t3, Cbfb, Ccnd1, Cdyl, Cebpa, Cited1, Clock, Cops2, Cys1, Creb1, Crebbp, Cry1, Cry2, Ctbp1, Ctbp2, Daxx, Dcc, Pcbd1, Ddit3, Ddx5, Dnmt3b, Atn1, Dyrk1b, Elf3, Elk3, Eomes, Erf, Bcl11a, Fgf2, Lpin1, Fos, Gata3, Kat2a, Aes, Nr3c1, Hcfc1, Hdac3, Hdac5, Hdgf, Hey1, Hey2, Hif1a, Hipk1, Hipk2, …
GO:0032182	ubiquitin-like protein binding	124	121	2.77501	9.34089e-15	1.82631e-13	Birc2, Aup1, Bcl10, Cbx4, Cxcr4, Cry1, Cry2, Daxx, Eps15, Faf1, Nr3c1, Hdac6, Herc2, Hgs, Hspb1, Ide, Ikbkg, Kcnb1, Smad3, Nbr1, Nup62, Sqstm1, Per2, Plaa, Pml, Psmd4, Rad23a, Rad23b, Rnf4, Uimc1, Tdg, Terf1, Tnfaip3, Top2a, Tsg101, Uchl1, Usp5, Ufd1, Dnajc2, Rbck1, Casp8ap2, Rps3, Usp25, Park2, Uchl3, Uba2, Tax1bp1, Cks1b, Tollip, Ubqln1, Adrm1, Ikbke, Ube2l6, Dnajb2, Tnip1, Rad18, Sirt2, Zfand6…
GO:0016491	oxidoreductase activity	740	585	2.24815	1.69313e-14	3.25426e-13	Acadl, Acadm, Acadvl, Acads, Acox1, Adh1, Adh5, Aldh1a1, Aldh2, Aldh3a1, Aldh3a2, Akr1b3, Alox12, Alox12e, Alox15, Alox5, Alox5ap, Gfer, Aoc3, Prdx3, Prdx6, Aox1, Apex1, Akr1b7, Bckdha, Bckdhb, Bmp2, Pdia4, Cat, Cbr1, Cbr2, Cbs, Ccs, Cdo1, Ch25h, Chm, Chml, Cmah, Coil, Coq7, Cox4i1, Cox5a, Cox5b, Cox6a1, Cox6c, Cox7a2, Cox7c, Cox8a, Cp, Cpox, Cryz, Ctbp1, Ctbp2, Cyb561, Cyba, Cybb, Cyp17a1, Cyp19…
GO:0003779	actin binding	389	341	2.4929	2.07284e-14	3.91767e-13	Abl1, Ace, Macf1, Actn2, Add1, Add2, Adssl1, Avil, Aif1, Ang, Arc, Arpc1b, Cacnb2, Cap1, Capg, Capza1, Capza2, Capza3, Capzb, Ctnna1, Ctnna2, Cfl1, Cfl2, Coro1a, Cxcr4, Ccr5, Cnn1, Cnn2, Cobl, Dag1, Dbnl, Diaph1, Dmd, Dnase1, Dst, Eef2, Egfr, Emd, Enah, Enc1, Epb41l1, Epb41l2, Epb41l3, Eps8, Evl, Ptk2, Fscn1, Fer, Fhl3, Flii, Fmn1, Frg1, Gas7, Gc, Hcls1, Hdac6, Hpca, Slc6a4, Impact, Inppl1, Ipp, …
GO:0003712	transcription cofactor activity	425	365	2.44233	2.42305e-14	4.5045e-13	Actn2, Aebp1, Aebp2, Aip, Apex1, Birc2, Arnt, Bcl10, Smyd1, C1qbp, Ctnnb1, Runx1t1, Cbfa2t2, Cbfa2t3, Cbfb, Ccnd1, Cdyl, Cebpa, Cited1, Cops2, Crebbp, Ctbp1, Ctbp2, Daxx, Dcc, Pcbd1, Ddit3, Ddx5, Dnmt3b, Atn1, Dyrk1b, Elf3, Elk3, Erf, Bcl11a, Fgf2, Lpin1, Gata3, Kat2a, Aes, Nr3c1, Hcfc1, Hdac3, Hdac5, Hdgf, Hipk1, Hipk2, Hipk3, Hira, Tfb2m, Hmga1, Hr, Prmt2, Hyal2, Ifi204, Ajuba, Jun, Junb, Jund,…
GO:0017137	Rab GTPase binding	131	128	2.77868	2.63234e-14	4.81464e-13	Ankfy1, Ap1g1, Bicd1, Anxa2, Chm, Chml, Ehd1, Evi5, Fer, Gdi1, Slc6a4, Kif16b, Kif3a, Llgl1, Myo5a, Myo5b, Ndrg1, Ngfr, Nsf, Odf2, Pde6d, Prkaca, Dennd5a, Rabggtb, Rac1, Rph3a, Hps6, Stx4a, Ulk1, Micall1, Golga5, Sytl4, Rabgap1l, Rab11fip5, Sgsm1, Atp6ap1, Tbc1d8, Ap3m1, Ift20, Rabggta, Rabgef1, Tbc1d1, Pex5l, Tbc1d15, Grtp1, Tbc1d2b, Tbc1d7, Tbc1d20, Tbc1d10b, Tmem127, Tbc1d13, Unc13d, Tbc1d9, O…
GO:0000989	transcription factor activity, transcription factor binding	491	417	2.41521	3.42921e-14	6.17257e-13	Actn2, Aebp1, Aebp2, Ahrr, Aip, Apex1, Birc2, Arnt, Arntl, Bcl10, Smyd1, C1qbp, Ctnnb1, Runx1t1, Cbfa2t2, Cbfa2t3, Cbfb, Ccnd1, Cdyl, Cebpa, Cited1, Clock, Cops2, Cys1, Creb1, Crebbp, Cry1, Cry2, Ctbp1, Ctbp2, Daxx, Dcc, Pcbd1, Ddit3, Ddx5, Dnmt3b, Atn1, Dyrk1b, Elf3, Elk3, Eomes, Erf, Bcl11a, Fgf2, Lpin1, Fos, Gata3, Kat2a, Aes, Nr3c1, Hcfc1, Hdac3, Hdac5, Hdgf, Hif1a, Hipk1, Hipk2, Hipk3, Hira,…
GO:0016779	nucleotidyltransferase activity	115	111	2.74489	3.8199e-14	6.70983e-13	Cmas, Crcp, Pcyt1a, Galt, Polr2k, Mybbp1a, Papola, Pola1, Pola2, Polb, Pold1, Pold2, Pole, Pole2, Polg, Prim1, Prim2, Rev3l, Polr1c, Polr1b, Polr1d, Polr1a, Polr2a, Polr2c, Polr2j, Tep1, Terf1, Terf2, Tert, Oas1g, Oasl2, Papss1, Papss2, Rngtt, Poli, Polr3e, Polk, Polr2m, Twistnb, Polg2, Nudt5, Polm, Rev1, Ptges3, Papolb, Poll, Pole3, Polr1e, Znrd1, Polr2e, Nmnat1, Polr2l, Thg1l, Pole4, Polr3k, Po…
GO:0016874	ligase activity	173	162	2.66299	3.84602e-14	6.70983e-13	Parp1, Parp2, Adssl1, Adss, Ass1, Cbx4, Egr2, Acsl1, Fpgs, Gart, Gclc, Gclm, Glul, Gss, Hars, Ifnar1, Itch, Lig1, Lig3, Mdm2, Pcx, Ranbp2, Acsm3, Sars, Sucla2, Suclg2, Tnfaip3, Ube2m, Uba3, Uba1, Uba1y, Uchl1, Vars, Wars, Farsb, Slc27a1, Slc27a2, Slc27a5, Slc27a4, Asns, Cars, Rtcb, Polg2, Acsl4, Uba2, Ctps, Ctps2, Rbx1, Suclg1, Sae1, Acss2, Rtca, Farsa, Dph6, Uba5, Atg10, Pccb, Paics, Lipt2, Ears…
GO:0003697	single-stranded DNA binding	95	94	2.81387	7.13091e-14	1.22522e-12	Blm, Brca2, Cdc45, Cnbp, Cry2, Dmc1, Ercc1, Smc2, Hnrnpk, Jchain, Anxa1, Mcm4, Mcm6, Mcm7, Mlh1, Msh2, Msh3, Ncl, Nme1, Pcbp2, Pms2, Pou4f1, Prim1, Prim2, Ptbp1, Pura, Purb, Rad50, Rad51, Rad51ap1, Rad51b, Rad51d, Rad52, Rpa2, Sub1, Ighmbp2, Alyref, Terf1, Terf2, Top1, Trex1, Tsn, Xpc, Ercc5, Ybx1, Pcbp1, Ercc4, Fbxo18, Hnrnpdl, Hnrnpa2b1, Tsnax, Alyref2, Tdp2, Spen, Ybx3, Rnf138, Terf2ip, Xrcc2,…
GO:0004721	phosphoprotein phosphatase activity	162	153	2.68582	9.82247e-14	1.66249e-12	Acp1, Acp2, Cdc25a, Cdc25b, Cdc25c, Epm2a, Ptprv, Eya1, Eya2, Eya3, Eya4, Ppm1g, Ptpn6, Mtm1, Ppp1r12a, Dusp8, Ppm1a, Ppm1b, Ppp1ca, Ppp1cb, Ppp1cc, Ppp2ca, Ppp2cb, Ppp3ca, Ppp3cb, Ppp3cc, Ppp3r1, Ppp3r2, Ppp5c, Pten, Ptp4a1, Ptp4a2, Ptp4a3, Ptpn1, Ptpn11, Ptpn12, Ptpn13, Ptpn14, Dusp1, Ptpn18, Ptpn2, Ptpn20, Ptpn4, Ptpn5, Ptpn22, Ptpra, Ptprb, Ptprc, Ptprd, Ptpre, Ptprf, Ptprg, Ptprj, Ptprk, Ptp…
GO:0048037	cofactor binding	271	238	2.49752	1.13221e-13	1.88812e-12	Acadl, Acadm, Acadvl, Acads, Acox1, Adh1, Parp1, Alas1, Alas2, Aldh1a1, Aldh2, Gfer, Aoc3, Aox1, Birc5, C3, Cat, Cbs, Cry2, Cryz, Ctbp1, Ctbp2, Cybb, Dao, Dbi, Dbil5, Ddc, Dhfr, Dld, Fasn, Fdxr, Fmo1, Fmo3, Fmo5, G6pd2, G6pdx, Gad1, Gad2, Gapdhs, Gch1, Gpd1, Gclc, Glud1, Got1, Got2, Gsr, H2-Ke6, Hadh, Hsd17b10, Hdc, Hhip, Hmbs, Hmgcl, Hmgcr, Hnf4a, Hpgd, Hsd11b1, Idh1, Idh3g, Insr, Kcnab1, Ldhb, …
GO:0008135	translation factor activity, RNA binding	76	76	2.84381	2.29758e-13	3.77602e-12	Cpeb1, Eef1a1, Eef1a2, Eef2, Eef2k, Eif1a, Eif2s1, Eif2b4, Eif3a, Eif4a1, Eif4a2, Eif4e, Eif4g2, Gspt1, Gspt2, Eif3e, Eif6, Eif2d, Sox11, Eif1, Eif4h, Eif2s3x, Eif2s3y, Eif4e2, Eif3b, Gfm1, Eif3g, Eif3i, Eif3d, Eef1b2, Eif3c, Hbs1l, Eefsec, Eif3f, Eif1ax, Tsfm, Eef1d, Eif4e3, Eef1g, Eif2s2, Cpeb4, Eif3h, Denr, Mrpl58, Eif1b, Mcts1, Eif1ad, 2810006K23Rik, Eif3k, Eif4b, Mtif3, Mtif2, Abtb1, Eif3m, …
GO:0003713	transcription coactivator activity	236	213	2.56666	2.75607e-13	4.46484e-12	Actn2, Apex1, Birc2, Arnt, Bcl10, Ctnnb1, Cbfb, Cebpa, Cited1, Crebbp, Ctbp2, Daxx, Dcc, Pcbd1, Ddx5, Atn1, Dyrk1b, Elf3, Fgf2, Lpin1, Gata3, Kat2a, Nr3c1, Hcfc1, Hipk2, Hmga1, Prmt2, Hyal2, Jun, Junb, Jund, Jup, Mak, Mef2a, Cited2, Myt1l, Naca, Ncoa1, Ncoa2, Ncoa3, Nkx2-2, Npm1, Kat2b, Per2, Phf2, Pou1f1, Prkcb, Pml, Prrx1, Pou2af1, Pou3f1, Pou4f1, Med1, Ppard, Ppargc1a, Scand1, Psmc3ip, Rara, R…
GO:0019902	phosphatase binding	190	177	2.64923	3.25087e-13	5.19223e-12	Akap1, Akt1, Ap3b1, Bad, Bcl2, Cacna1b, Cacna1c, Ctnnb1, Ctnnd1, Cdh1, Cdh2, Cdh5, Cdkn1b, Cfl1, Cpd, Cry1, Cry2, Csf1r, Csk, Vcan, Ctsc, Dlg1, Dlg4, Egfr, Eif2ak3, Eif4ebp1, Ell, Erbb2, Fer, Flt4, Fmr1, Gab2, Kat2a, Ghr, Rack1, Grb2, Hmgcr, Hsp90aa1, Insr, Itpr1, Jak1, Jak3, Jup, Kcnn4, Kcnq1, Lmna, Smad2, Smad3, Met, Mapt, Mast2, Ppp1r15a, Ncam1, Nek2, Igbp1, Pecam1, Pik3r1, Pik3r2, Ppara, Ppp1…
GO:0043130	ubiquitin binding	102	100	2.78805	3.3449e-13	5.26822e-12	Birc2, Aup1, Bcl10, Cxcr4, Cry1, Cry2, Eps15, Faf1, Hdac6, Hgs, Hspb1, Ide, Ikbkg, Smad3, Nbr1, Nup62, Sqstm1, Per2, Plaa, Psmd4, Rad23a, Rad23b, Uimc1, Terf1, Tnfaip3, Top2a, Tsg101, Uchl1, Usp5, Ufd1, Dnajc2, Rbck1, Park2, Uchl3, Tax1bp1, Cks1b, Tollip, Ubqln1, Adrm1, Ikbke, Ube2l6, Dnajb2, Tnip1, Rad18, Sirt2, Zfand6, Cks2, Ubap1, Faap20, Ubxn11, Ubxn2b, Otub2, Tab2, Trp53inp2, Ubac2, Dyrk2, F…
GO:0005088	Ras guanyl-nucleotide exchange factor activity	120	118	2.79641	3.4054e-13	5.29004e-12	Ect2, Fgd6, Fgd1, Itsn1, Arhgef2, Arhgef1, Mcf2l, Dennd5a, Rasgrf1, Rasgrf2, Rasgrp1, Rgl1, Rgl2, Itsn2, Sos1, Sos2, Tiam1, Vav1, Vav2, Tiam2, Fgd2, Sergef, Fgd3, Arhgef25, Ngef, Arhgef7, Arhgef5, Net1, Rapgef4, Rabgef1, Vav3, Trappc4, Eps8l1, Dennd6b, Arhgef12, Rasgef1a, Dennd1c, Arhgef3, Rgl3, Dnmbp, Dennd2d, Arhgef10l, 3110043O21Rik, Arhgef6, Als2, Ranbp10, Rab3il1, Akap13, Dock11, Rapgef2, Kn…
GO:0008168	methyltransferase activity	188	170	2.57153	1.12949e-12	1.73087e-11	Bhmt, Prdm1, Smyd1, Comt, Dnmt1, Trdmt1, Dnmt3a, Dnmt3b, Eed, Ezh1, Ezh2, Fbl, Gamt, Gnmt, Emg1, Thumpd3, Tfb2m, Prmt2, Prmt1, Trmt2a, Irf4, Men1, Mettl1, Mgmt, Nsd1, Pcmt1, Pemt, Pnmt, Suv39h1, Inmt, Tpmt, Tyms, Ash2l, Prmt5, Nsun2, Lcmt1, Coq5, Mettl17, Trmt10c, Suz12, Mettl2, Setd3, Ftsj1, Ftsj3, Mettl3, Icmt, As3mt, Wdr4, Carm1, Suv39h2, Setd6, Wbscr22, Dimt1, Dpy30, Ntmt1, Henmt1, Mettl6, Me…
GO:0016741	transferase activity, transferring one-carbon groups	199	179	2.558	1.24498e-12	1.88241e-11	Bhmt, Prdm1, Smyd1, Comt, Dnmt1, Trdmt1, Dnmt3a, Dnmt3b, Eed, Ezh1, Ezh2, Fbl, Gamt, Gart, Gnmt, Emg1, Thumpd3, Tfb2m, Prmt2, Prmt1, Trmt2a, Irf4, Men1, Mettl1, Mgmt, Nsd1, Pcmt1, Pemt, Pnmt, Shmt1, Suv39h1, Inmt, Tpmt, Tyms, Ash2l, Prmt5, Nsun2, Lcmt1, Coq5, Mettl17, Trmt10c, Suz12, Mettl2, Setd3, Ftsj1, Ftsj3, Mettl3, Icmt, As3mt, Wdr4, Carm1, Suv39h2, Setd6, Wbscr22, Dimt1, Dpy30, Ntmt1, Henmt…
GO:0035091	phosphatidylinositol binding	212	194	2.60235	1.3354e-12	1.99256e-11	Actn2, Akt1, Alox15, Ankfy1, Btk, Anxa2, Cfl1, Dab2, Asap1, Fes, Sh3pxd2a, Fzd7, Gab2, Gpaa1, Grb7, Hcn1, Inppl1, Itpr1, Itpr2, Itpr3, Kcnh1, Kcnj2, Kcnq1, Kif16b, Mcf2l, Mtm1, Commd1, Myo1b, Ncf1, Ncf4, Npm1, Pfn1, Pfn2, Pik3c2a, Pik3c2g, Pitpna, Pitpnm1, Plcb1, Plcd1, Pld1, Pld2, Sept5, Cyth3, Twf1, Rph3a, Snap91, Syt1, Syt3, Thy1, Tub, Tulp1, Tulp3, Vil1, Twf2, Sh3yl1, Dapp1, Fgd2, Racgap1, Ca…
GO:0046982	protein heterodimerization activity	533	438	2.33694	3.42606e-12	5.04565e-11	Abcg1, Chrnb2, Add1, Add2, Adora1, Adra1a, Adra2c, Ahr, Alox5ap, Alx4, Aoc3, Birc5, Arf1, Arnt, Arnt2, Arntl, Atf1, Atf2, Atf3, Atf4, Atp4a, Bad, Bak1, Bard1, Bax, Bcl10, Bcl2, Bcl2a1a, Bcl2a1b, Bcl2a1d, Bcl2l1, Bcl2l2, Bid, Bik, Bmp2, Bmp6, Bnip3, Bnip3l, Capn2, Capns1, Casp8, Ctnna1, Ctnnb1, Cav1, Cav2, Runx1, Cd3d, Cebpa, Cebpb, Cebpd, Cebpg, Cenpa, Cflar, Chuk, Clcn3, Clns1a, Crlf1, Smc3, Cyb…
GO:0016853	isomerase activity	137	126	2.61547	6.47567e-12	9.41462e-11	Acadm, Alox15, Bpgm, Pdia4, Eci1, Ebp, Fkbp1a, Fkbp1b, Fkbp2, Fkbp4, Fkbp5, Fkbp10, Fkbp7, Fkbp8, Gpi1, Pdia3, Gstz1, Hsd17b4, Hsd3b2, Itgb3, Lss, Amacr, Mif, Mut, Nktr, P4hb, Pgam1, Ppib, Ppic, Ptgds, Ptgis, Ranbp2, Renbp, Rpia, Tbxas1, Top1, Top2a, Top2b, Top3a, Top3b, Tpi1, Tsta3, Aloxe3, Eci2, Pin1, Gnpda1, Spo11, Fkbp9, Srr, Pmm1, Fkbp3, Ero1l, Gne, Ech1, Tmx4, Pmm2, Hpgds, Pgam2, Ppie, Ptge…
GO:0003682	chromatin binding	544	457	2.38901	6.84095e-12	9.8198e-11	Actb, Adnp, Parp1, Apbb1, Apex1, Ar, Atf2, Hnrnpd, Bcl6, Prdm1, Bmi1, Brca1, Ctnnb1, Runx2, Runx1, Cbfa2t3, Cbx2, Cbx4, Cbx5, Ccnt1, Cdk1, Cdc45, Cebpb, Cenpb, Chd1, Cited1, Clock, Coq7, Cys1, Creb3, Crebbp, Csnk2b, Smc3, Ctbp2, Ctcf, Cux1, Ddx5, Dnmt1, Dnmt3a, Dnmt3b, Arid3a, Ebf2, Phc1, Eed, Egfr, Egr1, Egr2, Elk1, Elk4, Eomes, Erg, Esr1, Eya3, Ezh1, Ezh2, Smc2, Fli1, Fmr1, Fos, Fosl2, Brd2, Ga…
GO:0051536	iron-sulfur cluster binding	64	64	2.84381	2.25219e-11	3.15307e-10	Aco1, Aco2, Aox1, Cmah, Ercc2, Fdx1, Fech, Fxn, Ndufv1, Nfs1, Nthl1, Pola1, Pold1, Pole, Prim2, Rev3l, Xdh, Nubp1, Nubp2, Glrx3, Cisd1, Mocs1, Nfu1, Rsad2, Ireb2, Iscu, Uqcrfs1, Etfdh, Cdk5rap1, Cisd2, Narfl, Sdhb, Fdx1l, Cdkal1, Isca1, Glrx2, Mutyh, Aox3, Aox4, Aifm3, Ndufv2, Glrx5, Exo5, Elp3, Isca2, Ndufs7, Nubpl, Lias, Dpyd, Tyw1, Ciapin1, Aox2, Cisd3, Rfesd, Ndufs8, Ndufs2, Ndufs1, Brip1, Rs…
GO:0051540	metal cluster binding	64	64	2.84381	2.25219e-11	3.15307e-10	Aco1, Aco2, Aox1, Cmah, Ercc2, Fdx1, Fech, Fxn, Ndufv1, Nfs1, Nthl1, Pola1, Pold1, Pole, Prim2, Rev3l, Xdh, Nubp1, Nubp2, Glrx3, Cisd1, Mocs1, Nfu1, Rsad2, Ireb2, Iscu, Uqcrfs1, Etfdh, Cdk5rap1, Cisd2, Narfl, Sdhb, Fdx1l, Cdkal1, Isca1, Glrx2, Mutyh, Aox3, Aox4, Aifm3, Ndufv2, Glrx5, Exo5, Elp3, Isca2, Ndufs7, Nubpl, Lias, Dpyd, Tyw1, Ciapin1, Aox2, Cisd3, Rfesd, Ndufs8, Ndufs2, Ndufs1, Brip1, Rs…
GO:0019843	rRNA binding	59	57	2.74741	6.04559e-11	8.36061e-10	Cirbp, Eef2, Emg1, Lipe, Ncl, Npm1, Rpl19, Rpl37a, Rpl6, Rpl7, Rpl9, Rps14, Rps18, Rps4x, Tst, Rnasel, Rpl8, Rps3, Rps11, Rpl3, Imp4, Kdm2b, Ddx21, Eral1, Rpl23, Mrps17, Mterf3, Mrpl11, Mrpl20, Sbds, Rpl11, Rpf2, Eri1, Mrpl18, Rpl4, Mrps11, Rps13, Mterf4, Ptcd3, Rpf1, Ddx28, Nsun4, Fastkd2, Rps9, Utp23, Mrpl16, Nol12, Imp3, Mrps6, Diexf, Ppan, Rpl23a, Rpl12, Tlr13, Rpl17, Fastkd5, Rpl5
GO:0043492	ATPase activity, coupled to movement of substances	126	119	2.68582	1.19628e-10	1.63444e-09	Abca1, Abca4, Abca2, Abcb7, Abcg1, Abcd1, Anxa5, Atp1a1, Atp1b1, Atp1b2, Atp1b3, Atp2a1, Atp2a2, Atp2b2, Atp4a, Atp5a1, Atp5b, Atp5c1, Atp5f1, Atp5g1, Atp6v1a, Atp6v0d1, Atp6v1e1, Atp6v0e, Atp6v0a1, Atp7a, Atp7b, Atp8a1, Atp9a, Atp10a, Atp6v0c, Cftr, Abcc2, Cpox, Abcc1, Abcb1b, Abcb4, Abcb1a, Abcd3, Abcd4, Abcc8, Abcc9, Tap1, Tap2, Atp6v0a2, Abcg2, Abcd2, Tcirg1, Atp1a4, Abca7, Abca8b, Abcg3, Abc…
GO:0050662	coenzyme binding	190	168	2.51453	1.81777e-10	2.45399e-09	Acadl, Acadm, Acadvl, Acads, Acox1, Adh1, Parp1, Alas2, Aldh1a1, Aldh2, Gfer, Aox1, Cat, Cry2, Cryz, Ctbp1, Ctbp2, Cybb, Dao, Dbi, Dbil5, Dhfr, Dld, Fasn, Fdxr, Fmo1, Fmo3, Fmo5, G6pd2, G6pdx, Gapdhs, Gch1, Gpd1, Gclc, Glud1, Gsr, H2-Ke6, Hadh, Hsd17b10, Hmbs, Hmgcl, Hmgcr, Hnf4a, Hpgd, Hsd11b1, Idh1, Idh3g, Insr, Kcnab1, Ldhb, Maoa, Me1, Mdh1, Mthfr, Ndufv1, Nqo2, Nnt, Nos1, Nos2, Ogdh, Pitpna, …
GO:0008757	S-adenosylmethionine-dependent methyltransferase activity	133	122	2.60861	2.69772e-10	3.59907e-09	Smyd1, Comt, Dnmt1, Trdmt1, Dnmt3a, Dnmt3b, Ezh1, Ezh2, Fbl, Gamt, Gnmt, Emg1, Tfb2m, Prmt2, Prmt1, Irf4, Men1, Mettl1, Nsd1, Pcmt1, Pemt, Pnmt, Suv39h1, Inmt, Tpmt, Ash2l, Prmt5, Nsun2, Lcmt1, Trmt10c, Setd3, Ftsj1, Ftsj3, Mettl3, Icmt, As3mt, Wdr4, Carm1, Suv39h2, Setd6, Wbscr22, Dimt1, Dpy30, Mettl21a, Carnmt1, Mrm3, Mettl16, N6amt1, Rnmt, Kmt5a, Mrm2, Kmt2e, Hemk1, Smyd3, Dph5, Trmt10b, Eef2k…
GO:0047485	protein N-terminus binding	124	115	2.6374	3.26472e-10	4.30488e-09	Acox1, Adcy8, Parp1, Alox5ap, Birc2, Arf6, Rnd2, Atm, Pcdh15, Phb2, Cacna1e, Calm1, Calm2, Calm3, Clu, Csnk2a1, Csnk2a2, Daxx, Dcn, Gadd45a, Ercc2, Ercc3, Gad1, Id1, Eif3e, Kcnb1, Kcnq2, Mdm2, Mecp2, Men1, Mnat1, Myo7a, Ncoa1, Ncoa3, Nfe2, Npm1, Ntsr1, Plec, Ppp1cc, Pex19, Pex5, Rbpj, Rela, Rpa2, Exoc4, Smarca4, Smarcc1, Ncor2, Snap25, Snca, Sptan1, Stxbp1, Suv39h1, Tarbp2, Morf4l1, Tgfb1, Tgfb2,…
GO:0004518	nuclease activity	198	172	2.47038	3.91448e-10	5.10232e-09	Ang, Apex1, Noct, Dffb, Dmc1, Dnase1, Dnase1l3, Dnase2a, Endog, Ercc1, Drosha, Fen1, Hmga1, Hmga2, Rida, Mre11a, Nme1, Nthl1, Ogg1, Enpp1, Enpp2, Pms2, Pola1, Pold1, Pole, Polg, Cnot7, Ptbp1, Rad1, Rad50, Rad51, Rad51b, Rad51d, Rad9a, Rev3l, Rnaseh1, Trex1, Tsn, Wrn, Ercc5, Xrcc1, Rnasel, Xrn1, Xrn2, Exo1, Spo11, G3bp1, Rps3, Ercc4, Exosc9, Exosc10, Cpsf4l, Slx4, Rnasek, Cpsf4, Rpp30, Cpsf3, Dclr…
GO:0005543	phospholipid binding	346	294	2.41642	4.3258e-10	5.57439e-09	Actn2, Akt1, Alox15, Ankfy1, Anxa11, Anxa3, Anxa4, Anxa5, Anxa6, Anxa7, Apoe, Apoh, Bad, Btk, Anxa2, Cfl1, Cpne6, Pcyt1a, Dab1, Dab2, Dgka, Asap1, Doc2b, F3, Faah, Fes, Sh3pxd2a, Fzd7, Gab2, Gas6, Got2, Gpaa1, Lpar1, Grb7, Hcn1, Hmgb1, Hspa8, Jchain, Inppl1, Itpr1, Itpr2, Itpr3, Jag1, Kcnh1, Kcnj2, Kcnq1, Kif16b, Anxa1, Mcf2l, Mfge8, Map1b, Mtm1, Commd1, Myo1b, Myo1c, Ncf1, Ncf4, Nf1, Npm1, Nup62…
GO:0003774	motor activity	115	110	2.72017	4.57994e-10	5.7496e-09	Dctn1, Dnah8, Dync1h1, Dync1i1, Dync1i2, Kif11, Kif13a, Kif13b, Kif16b, Kif17, Kif1a, Kif1b, Kif1c, Kif2a, Kif21a, Kif21b, Kif3a, Kif3b, Kif3c, Kif4, Kif5a, Kif5b, Kif5c, Kif7, Kif9, Kifc5b, Kifc2, Kifc3, Klc1, Klc2, Myh11, Myh3, Myh4, Myh8, Myh9, Myl6, Myo10, Myo15, Myo1b, Myo1c, Myo1f, Myo5a, Myo5b, Myo6, Myo7a, Myo7b, Myo9b, Kif20a, Pin1, Dnal4, Dnah10, Dynll1, Gpr88, Myo19, Dynlrb1, Dynlt3, D…
GO:0008026	ATP-dependent helicase activity	97	94	2.75586	4.61387e-10	5.7496e-09	Blm, Dhx15, Ddx3x, Ddx4, Ddx5, Ddx6, Dhx9, Ddx19a, Eif4a1, Eif4a2, Ercc2, Ercc3, Xrcc6, Gtf2h4, Mcm4, Mcm6, Mcm7, Mre11a, Rad50, Recql, Upf1, Ruvbl2, Ighmbp2, Wrn, Xrcc5, Ddx3y, Ddx24, Nbn, Ddx25, Fbxo18, Ddx56, Ddx39b, Ddx20, Ddx21, Ruvbl1, Dhx38, Ddx18, Ddx17, Dhx40, Ddx47, Ddx55, Ddx59, Chd1l, Ddx39, Dhx16, Ddx51, Chd6, Dhx35, Dhx34, Ddx28, Ddx54, Ddx42, Dhx36, Skiv2l2, Dhx30, Ddx41, Ttf2, Ddx…
GO:0070035	purine NTP-dependent helicase activity	97	94	2.75586	4.61387e-10	5.7496e-09	Blm, Dhx15, Ddx3x, Ddx4, Ddx5, Ddx6, Dhx9, Ddx19a, Eif4a1, Eif4a2, Ercc2, Ercc3, Xrcc6, Gtf2h4, Mcm4, Mcm6, Mcm7, Mre11a, Rad50, Recql, Upf1, Ruvbl2, Ighmbp2, Wrn, Xrcc5, Ddx3y, Ddx24, Nbn, Ddx25, Fbxo18, Ddx56, Ddx39b, Ddx20, Ddx21, Ruvbl1, Dhx38, Ddx18, Ddx17, Dhx40, Ddx47, Ddx55, Ddx59, Chd1l, Ddx39, Dhx16, Ddx51, Chd6, Dhx35, Dhx34, Ddx28, Ddx54, Ddx42, Dhx36, Skiv2l2, Dhx30, Ddx41, Ttf2, Ddx…
GO:0016829	lyase activity	170	150	2.50924	1.07111e-09	1.32026e-08	Aco1, Aco2, Adcy6, Adcy7, Adcy8, Adcy9, Adsl, Aldoa, Aldoc, Amd1, Apex1, Auh, Car8, Car2, Car3, Car4, Car7, Cbs, Cd38, Cyp17a1, Eci1, Pcbd1, Ddc, Ddt, Eno1, Eno2, Eno3, Fasn, Fech, Fh1, Xrcc6, Gad1, Gad2, Glul, Got1, Hal, Hccs, Hdc, Hmbs, Hmgcl, Hmga1, Hmga2, Hsd17b4, Ltc4s, Alad, Me1, Npr1, Nthl1, Odc1, Ogg1, Pam, Pck1, Polb, Pts, Sgpl1, Shmt1, Umps, Urod, Uros, Xrcc5, Aloxe3, Car14, Rps3, Srr, …
GO:0051082	unfolded protein binding	80	76	2.70162	1.51457e-09	1.8468e-08	Aip, Calr, Canx, Serpinh1, Cct2, Cct3, Cct4, Cct5, Cct6a, Cct6b, Cct7, Cct8, Cdc37, Clgn, Cryab, Srsf10, Hspa5, Pfdn6, Hspa8, Hspa1l, Dnaja1, Hspd1, Hspa2, Hsp90ab1, Hsp90aa1, Hspa9, Hspe1, Fyco1, Grpel1, Grpel2, Npm1, Nudc, Pfdn2, Scg5, Tcp1, Hsp90b1, Dnajb6, Tor1a, Nudcd2, Dnajb5, Ptges3, Dnaja2, Pfdn5, Dnajb8, Dnajb2, Dnaja4, Mkks, Ube4b, Erlec1, Dnajb4, Cdc37l1, Pfdn1, Dnajb11, Tomm20, Trap1,…
GO:0044325	ion channel binding	124	115	2.6374	1.59039e-09	1.91862e-08	Actn2, Agrn, Ank3, Ap2m1, Bak1, Tspo, Cacna1c, Calm1, Calm2, Calm3, Casr, Ctnnb1, Cav1, Cdh5, Diaph1, Dlg1, Epn1, Fgf12, Fgf13, Fhl1, Fkbp1a, Fkbp1b, Fmr1, Fyn, Hap1, Htt, Hsp90ab1, Hsp90aa1, Id2, Kcnab1, Kcnab2, Kcnb1, Kcnc1, Kcnh1, Kcnj11, Kcnq1, Lyn, Nos1, Pde4b, Pkd1, Pkd2, Ppp2ca, Prkcsh, Prnp, S100a10, Scn10a, Scn5a, Slc8a1, Snap25, Snta1, Src, Abcc8, Abcc9, Trpc1, Sumo1, Usp10, Vamp2, Vdac…
GO:0017124	SH3 domain binding	121	114	2.67929	1.61661e-09	1.92972e-08	Abi1, Abl1, Adam10, Adam12, Adam15, Adam17, Adam19, Adam9, Arhgap6, Casp9, Cbl, Cd2ap, Arhgap31, Cit, Bcar1, Crk, Cyba, Asap1, Dnm2, Drd4, Enah, Eps15, Khdrbs3, Evl, Fmn1, Dtx1, Gja1, Lrp2, Lancl1, Gpx1, Grb2, Grik5, Hcls1, Ptpn6, Ilk, Inpp5d, Inppl1, Lyn, Mapt, Ncf1, Pak3, Pdcd6ip, Prkce, Plscr2, Ptpn12, Ptpn22, Sirpa, Qk, Rad9a, Reps1, Khdrbs1, Sh3bp1, Zfp106, Ostf1, Sos1, Synj2, Plscr1, Dpysl3…
GO:0016820	hydrolase activity, acting on acid anhydrides, catalyzing transmembrane movement of substances	113	106	2.66764	1.98356e-09	2.34308e-08	Abca1, Abca4, Abca2, Abcb7, Abcg1, Abcd1, Anxa5, Atp1a1, Atp1b1, Atp1b2, Atp1b3, Atp2a1, Atp2a2, Atp2b2, Atp4a, Atp5a1, Atp5b, Atp5c1, Atp5f1, Atp5g1, Atp6v1a, Atp6v1b2, Atp6v0d1, Atp6v1e1, Atp6v0e, Atp6v0a1, Atp7a, Atp7b, Atp6v0c, Cftr, Abcc2, Cpox, Abcc1, Abcb1b, Abcb4, Abcb1a, Abcd3, Abcd4, Abcc8, Abcc9, Tap1, Tap2, Atp6v0a2, Abcg2, Abcd2, Tcirg1, Atp1a4, Abca7, Abca8b, Abcg3, Abca3, Abcb11, A…
GO:0042626	ATPase activity, coupled to transmembrane movement of substances	112	105	2.66607	2.63212e-09	3.07713e-08	Abca1, Abca4, Abca2, Abcb7, Abcg1, Abcd1, Anxa5, Atp1a1, Atp1b1, Atp1b2, Atp1b3, Atp2a1, Atp2a2, Atp2b2, Atp4a, Atp5a1, Atp5b, Atp5c1, Atp5f1, Atp5g1, Atp6v1a, Atp6v0d1, Atp6v1e1, Atp6v0e, Atp6v0a1, Atp7a, Atp7b, Atp6v0c, Cftr, Abcc2, Cpox, Abcc1, Abcb1b, Abcb4, Abcb1a, Abcd3, Abcd4, Abcc8, Abcc9, Tap1, Tap2, Atp6v0a2, Abcg2, Abcd2, Tcirg1, Atp1a4, Abca7, Abca8b, Abcg3, Abca3, Abcb11, Abcc5, Atp5…
GO:0015197	peptide transporter activity	98	92	2.6697	3.91995e-09	4.53594e-08	Abcg1, Ap1b1, Ap1g1, Ap1g2, Ap1s1, Ap2a1, Ap2a2, Ap3s1, Ap3s2, Ap4s1, Cdh17, Dscr3, Lrp2, Kpnb1, Itgb1bp1, Kpna1, Kpna2, Kpna3, Kpna4, Kpna6, Abcc1, Rab4a, Tap1, Tap2, Timm17a, Timm17b, Tfrc, Vldlr, Slco1b2, Timm13, Timm10, Vps26a, Ramp1, Tomm40, Timm23, Ramp2, Unc93b1, Calcrl, Uso1, Ramp3, Timm22, Abcb9, Xpo4, Slc15a2, Rangrf, Vps35, Xpo7, Ranbp17, Snupn, Tomm7, Sec61b, Hikeshi, Tomm20, Nutf2, T…
GO:0015399	primary active transmembrane transporter activity	119	110	2.62873	5.01254e-09	5.68422e-08	Abca1, Abca4, Abca2, Abcb7, Abcg1, Abcd1, Anxa5, Atp1a1, Atp1b1, Atp1b2, Atp1b3, Atp2a1, Atp2a2, Atp2b2, Atp4a, Atp5a1, Atp5b, Atp5c1, Atp5f1, Atp5g1, Atp6v1a, Atp6v0d1, Atp6v1e1, Atp6v0e, Atp6v0a1, Atp7a, Atp7b, Atp6v0c, Cftr, Abcc2, Cpox, Abcc1, Abcb1b, Abcb4, Abcb1a, Abcd3, Abcd4, Abcc8, Abcc9, Tap1, Tap2, Timm17a, Timm17b, Atp6v0a2, Tfrc, Abcg2, Abcd2, Tcirg1, Atp1a4, Abca7, Abca8b, Abcg3, Ab…
GO:0015405	P-P-bond-hydrolysis-driven transmembrane transporter activity	119	110	2.62873	5.01254e-09	5.68422e-08	Abca1, Abca4, Abca2, Abcb7, Abcg1, Abcd1, Anxa5, Atp1a1, Atp1b1, Atp1b2, Atp1b3, Atp2a1, Atp2a2, Atp2b2, Atp4a, Atp5a1, Atp5b, Atp5c1, Atp5f1, Atp5g1, Atp6v1a, Atp6v0d1, Atp6v1e1, Atp6v0e, Atp6v0a1, Atp7a, Atp7b, Atp6v0c, Cftr, Abcc2, Cpox, Abcc1, Abcb1b, Abcb4, Abcb1a, Abcd3, Abcd4, Abcc8, Abcc9, Tap1, Tap2, Timm17a, Timm17b, Atp6v0a2, Tfrc, Abcg2, Abcd2, Tcirg1, Atp1a4, Abca7, Abca8b, Abcg3, Ab…
GO:0019903	protein phosphatase binding	144	132	2.60683	7.40978e-09	8.3195e-08	Akap1, Akt1, Ap3b1, Bad, Bcl2, Cacna1b, Cacna1c, Ctnnb1, Ctnnd1, Cdh1, Cdh2, Cdh5, Cdkn1b, Cfl1, Cpd, Csf1r, Csk, Vcan, Dlg4, Egfr, Eif2ak3, Eif4ebp1, Erbb2, Fer, Flt4, Fmr1, Gab2, Kat2a, Ghr, Rack1, Grb2, Hmgcr, Hsp90aa1, Insr, Itpr1, Jak1, Jak3, Jup, Kcnn4, Kcnq1, Lmna, Met, Mapt, Ppp1r15a, Nek2, Igbp1, Pecam1, Pik3r1, Pik3r2, Ppp1ca, Ppp1cc, Ppp2ca, Ppp3cb, Pstpip1, Ptpn1, Ros1, Rpa2, Shc1, Sl…
GO:0008565	protein transporter activity	88	83	2.68223	7.72488e-09	8.58825e-08	Abcg1, Ap1b1, Ap1g1, Ap1g2, Ap1s1, Ap2a1, Ap2a2, Ap3s1, Ap3s2, Ap4s1, Dscr3, Lrp2, Kpnb1, Itgb1bp1, Kpna1, Kpna2, Kpna3, Kpna4, Kpna6, Rab4a, Timm17a, Timm17b, Tfrc, Vldlr, Timm13, Timm10, Vps26a, Ramp1, Tomm40, Timm23, Ramp2, Unc93b1, Calcrl, Uso1, Ramp3, Timm22, Xpo4, Rangrf, Vps35, Xpo7, Ranbp17, Snupn, Tomm7, Sec61b, Hikeshi, Tomm20, Nutf2, Tomm5, Vps26b, Sec62, Ipo5, Ap2b1, Tmco6, Xpo5, Xpo6…
GO:0008289	lipid binding	647	512	2.25043	8.58959e-09	9.45689e-08	Acox1, Actn2, Adh5, Akt1, Alox15, Alox5ap, Ankfy1, Anxa11, Anxa3, Anxa4, Anxa5, Anxa6, Anxa7, Fabp4, Ap2a2, Ap2m1, Apod, Apoe, Apoh, Nr2f2, Ar, Atp1a1, Atp5g1, Bad, Bax, Btk, C3, Anxa2, Calb1, Cd14, Cd1d1, Cd36, Cfl1, Comp, Cpne6, Crabp2, Pcyt1a, Cyp4a14, Dab1, Dab2, Cd55, Cd55b, Dgka, Dbi, Dbil5, Asap1, Dgat1, Doc2b, S1pr1, Mark2, Epn1, Epn2, Lcn5, Esr1, Esr2, Drosha, F3, Faah, Fer, Fes, Sh3pxd2…
GO:0003743	translation initiation factor activity	47	47	2.84381	1.14798e-08	1.25174e-07	Eif1a, Eif2s1, Eif2b4, Eif3a, Eif4a1, Eif4a2, Eif4e, Eif4g2, Eif3e, Eif6, Eif2d, Eif1, Eif4h, Eif2s3x, Eif2s3y, Eif4e2, Eif3b, Eif3g, Eif3i, Eif3d, Eif3c, Eif3f, Eif1ax, Eif4e3, Eif2s2, Eif3h, Denr, Eif1b, Mcts1, Eif1ad, Eif3k, Eif4b, Mtif3, Mtif2, Eif3m, Eif2b3, Eif4g1, Eif2b1, Eif2b2, Eif5, Eif4e1b, Dhx29, Eif3l, Eif2b5, Eif5b, Eif2a, Eif4g3
GO:0015078	hydrogen ion transmembrane transporter activity	90	78	2.46463	1.69823e-08	1.83409e-07	Atp4a, Atp5a1, Atp5b, Atp5c1, Atp5f1, Atp5g1, Atp5j, Atp5k, Atp6v1a, Atp6v0d1, Atp6v1e1, Atp6v0e, Atp6v0a1, Atp6v0c, Cox4i1, Cox5a, Cox5b, Cox6a1, Cox6c, Cox7a2, Cox7c, Cox8a, Ndufa4, Slc11a1, Slc11a2, Cox7a2l, Slc9a1, Surf1, Atp6v0a2, Uqcrq, Tcirg1, Atp5l, Atp5o, Slc46a1, Atp6ap1, Atp5d, Cox7b, Atp6v1f, Uqcr10, Atp6v1g2, Atp6v1g1, Atp6v1c1, Uqcrh, Uqcr11, Uqcrfs1, Atp5e, Uqcrb, Coa6, Atp5g2, Atp…
GO:0019207	kinase regulator activity	184	161	2.48833	1.81937e-08	1.94638e-07	Abi1, Angpt4, Apc, Bcl10, Bgn, Cab39, Casp3, Ccnd1, Ccne1, Ccne2, Ccni, Ccnk, Ccnt1, Cd24a, Cdc37, Cdk5r1, Cdkn1a, Cdkn1b, Cdkn1c, Cdkn2b, Cdkn2c, Cdkn2d, Cish, Socs3, Csnk2b, Daxx, Dcn, Erbb3, Fgf13, Gas6, Rack1, Gp1ba, Gstp1, Hmgb1, Hspb1, Hsp90ab1, Hyal2, Igf1, Igf2, Itsn1, Klf4, Lgals9, Lrp6, Ltf, Mnat1, Nck1, Nos2, Npm1, Kat2b, Pik3ca, Pik3r1, Pik3r2, Pik3r3, Pkia, Pkib, Pkig, Prkar1a, Prkar…
GO:0051087	chaperone binding	83	78	2.6725	1.8981e-08	2.01164e-07	Ahr, Birc2, Birc5, Atp1a1, Atp7a, Bag1, Bak1, Bax, Cdc25a, Cdc37, Cdkn1b, Cp, Ctsc, Dnajc1, Fn1, Gnb5, Pfdn6, Hes1, Dnaja1, Hspd1, Hspe1, Grpel1, Grpel2, Ogdh, Prnp, Slc25a17, Sod1, Stip1, Tert, Tg, Timm44, Tfrc, Trp53, Vwf, Amfr, Dnajb6, Ubl4a, Bag3, Timm9, Timm10, Park2, Dnlz, Dnajb5, Dnaja2, Dnajb8, Dnajb2, Dnajb7, Dnaja4, Sdf2l1, Tsc1, Dnajc10, Dnajb4, Cdc37l1, Bag4, Erp29, Get4, Pacrg, St13,…
GO:0004725	protein tyrosine phosphatase activity	95	90	2.69414	2.0117e-08	2.11229e-07	Acp1, Cdc25a, Cdc25b, Cdc25c, Epm2a, Ptprv, Eya1, Eya2, Eya3, Eya4, Ptpn6, Mtm1, Dusp8, Pten, Ptp4a1, Ptp4a2, Ptp4a3, Ptpn1, Ptpn11, Ptpn12, Ptpn13, Ptpn14, Dusp1, Ptpn18, Ptpn2, Ptpn20, Ptpn4, Ptpn5, Ptpn22, Ptpra, Ptprb, Ptprc, Ptprd, Ptpre, Ptprf, Ptprg, Ptprj, Ptprk, Ptpru, Ptprm, Ptprn2, Ptpro, Ptprr, Ptprs, Ptprt, Ptprz1, Ptpn21, Rngtt, Map2k1, Pald1, Dusp13, Mtmr1, Mtmr7, Ptpn9, Dusp14, Du…
GO:0019205	nucleobase-containing compound kinase activity	43	43	2.84381	2.29632e-08	2.38901e-07	Adk, Ak1, Ak2, Ak4, Dck, Dlg1, Dlg4, Guk1, Nme1, Nme2, Pck1, Rad50, Tk1, Dtymk, Cmpk2, Uck1, Dlg2, Dguok, Dlg3, Nme6, Mpp5, Ak3, Nme4, Mpp6, Tk2, Pnkp, Cmpk1, Uckl1, Ak8, Nme8, Nol9, Nme5, Ak7, Nme3, Uck2, Clp1, Scrib, Nme7, Ak5, Uprt, N4bp2, Ak9, Ak6
GO:0004527	exonuclease activity	68	66	2.76017	2.81554e-08	2.90256e-07	Apex1, Noct, Fen1, Mre11a, Enpp1, Enpp2, Pola1, Pold1, Pole, Polg, Cnot7, Rad1, Rad50, Rad9a, Rev3l, Trex1, Wrn, Xrn1, Xrn2, Exo1, Exosc9, Exosc10, Cpsf3, Dclre1a, Isg20, Exosc3, Aptx, Rexo1, Eri1, Aen, Toe1, Cnot8, Eri2, Pnpt1, Cnot2, Aplf, Pan3, Dis3, Exo5, Parn, Mgme1, Meiob, Apex2, Exd2, Usb1, Pan2, Rexo2, Cnot6, Ddx1, Dxo, Eri3, Dclre1b, Exog, Dis3l2, Enpp3, Pde12, Dis3l, Dclre1c, Rexo4, Isg…
GO:0051117	ATPase binding	87	81	2.64768	2.99705e-08	3.06185e-07	Abca1, Chrna7, Ank1, Ar, Atox1, Atp1b1, Atp1b2, Atp1b3, Atp6v1e1, Atp6v0a1, Atpif1, Cav1, Esr1, Fbl, Grin2a, Hnrnpk, Fxyd3, Nos1, Pgr, Pik3r1, Pkd2, Pex19, Rab3a, Rab4a, Rab6a, Rac1, Rdx, Ruvbl2, S100a1, Snta1, Snu13, Atp6v0a2, Trpc6, Ufd1, Nr1h2, Ezr, Wfs1, Tcirg1, Nufip1, Usp25, Nop58, Rala, Fxyd1, Ruvbl1, Ube4b, Sdf2l1, Ralb, Atp6v1g1, Dnajc10, Mettl21a, Nkain1, Derl1, Pih1d1, Snx10, Pex26, Ac…
GO:0031072	heat shock protein binding	112	103	2.61529	3.13397e-08	3.17315e-07	Adora1, Ahr, Apaf1, Arntl, Bak1, Bax, Cdk1, Cdc37, Cdkn1b, Creb1, Dmpk, Eif2ak3, Eno1, Erbb2, Faf1, Fgf1, Fkbp1a, Fkbp4, Fkbp5, Gpr37, Nr3c1, Hdac2, Hdac6, Htt, Hif1a, Hnrnpk, Hspa8, Hspa1l, Dnaja1, Hsp90ab1, Hspa9, Irak1, Kpnb1, Itgam, Itgb2, Kcnj11, Limk1, Mapt, Nfkb1, Nfkbia, Nos2, Npas2, Nup62, Ogdh, Ppp5c, Snca, Spn, Stip1, Tfam, Tfrc, Ulk1, Zfp36, Dnajc2, Dnajb6, Rps3, Stau2, Pttg1, Park2, …
GO:0001047	core promoter binding	184	163	2.51924	3.39619e-08	3.40821e-07	Arntl, Zfhx3, Atf4, Ctnnb1, Runx2, Runx1, Cebpb, Clock, Crem, Cry1, Gadd45a, E2f1, E2f3, Egr1, Elk1, Esr1, Esr2, Ezh2, Fos, Gata2, Gata3, Nr3c1, H3f3a, H3f3b, Hdac2, Hdac5, Hdac6, Hnf4a, Hoxb3, Hsf2, Ifi203, Ifi204, Irf9, Klf4, Smad1, Smad5, Maz, Mecp2, Mef2c, Mitf, Mtf1, Myc, Nfatc1, Nfil3, Nfya, Nr4a3, Notch1, Npm1, Nsd1, Nr4a2, Mybbp1a, Pax6, Pax8, Per2, Pou2af1, Pou2f1, Med1, Prox1, Rb1, Rbmx…
GO:0019003	GDP binding	62	60	2.75207	4.06668e-08	4.04528e-07	Arf1, Rhoa, Rhob, Rab27a, Gem, Gnai1, Gnai3, Hras, Kras, Rab8a, Pck1, Sept5, Prps1, Rab10, Rab11b, Rab12, Rab17, Rab18, Rab22a, Rab4a, Rab5b, Rab5c, Rab7, Ran, Rheb, Rras, Suclg2, Srp54a, Rragd, Rragc, Rala, Arl2, Arl3, Rab9, Suclg1, Rab2a, Iigp1, Ralb, Arl8b, Rab14, Rab3b, Rap2c, Rap2b, Rap2a, Rab35, Rab27b, Trim23, Rab28, Rab31, Prps2, Eif2b1, Rap1b, Rab21, Rab40c, Rab29, Rab8b, Dync1li1, Mief1…
GO:0008094	DNA-dependent ATPase activity	70	68	2.76256	5.48377e-08	5.40747e-07	Blm, Cdk7, Ddx3x, Dmc1, Ercc2, Ercc3, Xrcc6, Gtf2h1, Gtf2h4, Anxa1, Mcm4, Mcm6, Mcm7, Mnat1, Mre11a, Rad17, Rad50, Rad51, Rad51b, Rad51d, Rbbp4, Rfc1, Recql, Rfc2, Ruvbl2, Smarca4, Ighmbp2, Top2a, Top2b, Wrn, Atrx, Xrcc5, Gtf2h2, Spo11, Nbn, Fbxo18, Smarcal1, Ruvbl1, Xrcc2, Rad18, Ccnh, Chd8, Chd1l, Rfc3, Chd6, Rfc5, Dhx36, Xrcc3, Polq, Ascc3, Recql4, Smarca1, Rfc4, Rad51c, Helb, Recql5, Helq, Bp…
GO:1901981	phosphatidylinositol phosphate binding	132	120	2.58528	6.85396e-08	6.70033e-07	Actn2, Akt1, Alox15, Ankfy1, Btk, Anxa2, Cfl1, Dab2, Asap1, Fzd7, Gab2, Hcn1, Inppl1, Kcnh1, Kcnj2, Kcnq1, Kif16b, Commd1, Myo1b, Ncf1, Ncf4, Npm1, Pfn1, Pfn2, Plcb1, Plcd1, Cyth3, Twf1, Rph3a, Syt1, Syt3, Tulp1, Vil1, Twf2, Dapp1, Fgd2, Racgap1, Cadps, Phlda3, Washc2, Hip1r, Iqgap1, Sap30l, Wipi1, Sdcbp, Snx3, Syt7, Plek, Jph2, Nrgn, Golph3, Chmp3, Col4a3bp, Gsdmd, Snx24, Dab2ip, Arap1, Exoc1, V…
GO:0005089	Rho guanyl-nucleotide exchange factor activity	69	68	2.80259	7.07227e-08	6.85466e-07	Ect2, Fgd6, Fgd1, Itsn1, Arhgef2, Arhgef1, Mcf2l, Rasgrf1, Rasgrf2, Rgl2, Itsn2, Sos1, Sos2, Tiam1, Vav1, Vav2, Tiam2, Fgd2, Fgd3, Arhgef25, Ngef, Arhgef7, Arhgef5, Net1, Vav3, Eps8l1, Arhgef12, Arhgef3, Dnmbp, Arhgef10l, Arhgef6, Als2, Akap13, Dock11, Arhgef38, Dock2, Eps8l2, Plekhg2, Arhgef18, Dock9, Prex2, Abr, Bcr, Arhgef28, Arhgef17, Dock10, Plekhg6, Arhgef19, Spata13, Farp1, Trio, Fgd4, Arh…
GO:0005516	calmodulin binding	182	162	2.5313	7.4731e-08	7.18178e-07	Adcy8, Add1, Add2, Aebp1, Atp2b2, Cacna1a, Cacna1c, Aspm, Camk2a, Camk2b, Camk2g, Camk4, Cask, Cnga2, Cnn1, Cnn2, Pcyt1a, Ddx5, Eef2k, Egfr, Ewsr1, Fas, Grin1, Invs, Kcnh1, Kcnn4, Kcnq1, Kcnq2, Marcks, Mapkapk2, Mapkapk5, Mbp, Mknk1, Mknk2, Marcksl1, Map2, Map6, Myh11, Myh3, Myh4, Myh9, Myo10, Myo1b, Myo1c, Myo1f, Myo5a, Myo5b, Myo6, Myo7a, Myo9b, Ngfr, Nos1, Nos2, Pcnt, Pde1a, Pde1c, Phka1, Phkg…
GO:0005198	structural molecule activity	557	414	2.11371	8.09291e-08	7.71206e-07	Actb, Actg1, Add1, Add2, Acan, Akap1, Ank3, Rplp0, Arpc1b, Axin1, Bglap3, Capn3, Ctnna1, Ctnna2, Cav1, Cav2, Rb1cc1, Cldn1, Cldn2, Cldn3, Cldn4, Clta, Col11a1, Col11a2, Col15a1, Col18a1, Col2a1, Col3a1, Col4a1, Col4a2, Col4a3, Col4a4, Col5a1, Col5a2, Col1a1, Col1a2, Comp, Copa, Cpox, Cryab, Cryba4, Crybb1, Crygc, Vcan, Ncan, Dag1, Des, Dlg1, Dlg4, Dmd, Eln, Enam, Epb41l1, Epb41l2, Epb41l3, Epb41l…
GO:0003777	microtubule motor activity	63	62	2.79867	9.49596e-08	8.97368e-07	Dnah8, Dync1h1, Dync1i1, Kif11, Kif13a, Kif13b, Kif16b, Kif17, Kif1a, Kif1b, Kif1c, Kif2a, Kif21a, Kif21b, Kif3a, Kif3b, Kif3c, Kif4, Kif5a, Kif5b, Kif5c, Kif7, Kif9, Kifc5b, Kifc2, Kifc3, Klc1, Klc2, Kif20a, Dnah10, Dnah17, Kif18b, Kif23, Kif2b, Kif2c, Klc4, Kif27, Bbs4, Kif24, Kif22, Dnah5, Dnah12, Dnah1, Dync2h1, Kif15, Dync2li1, Kif18a, Cenpe, Klc3, Dync1li2, Dync1li1, Kif20b, Kif26b, Kif19a,…
GO:0003727	single-stranded RNA binding	80	75	2.66607	1.38159e-07	1.29482e-06	Cbx4, Cirbp, Cnbp, Ddx3x, Khdrbs3, Fmr1, Fxr1, Hmgb1, Hnrnpc, Uhmk1, Anxa1, Msi1, Pabpc1, Pabpc2, Rbmx, Rbpms, Rps7, Khdrbs1, Atxn1, Tra2b, Strbp, Ssb, Supt4a, Thra, U2af2, Eif4h, Ikzf1, Cbx8, Hnrnpdl, Hnrnpu, Mcrs1, Cbx7, Nxf1, Pabpn1, Syncrip, Piwil1, Mterf3, Rbm7, Lsm14a, Polr2g, Paip2, Polr2d, Mterf4, A1cf, Ifih1, Pnpt1, Lonp1, Eif4b, Msi2, Ago4, Dhx58, Hnrnpf, Ddx1, Jmjd6, Tlr7, Tlr8, Eif4a3…
GO:0042826	histone deacetylase binding	113	104	2.61731	1.44588e-07	1.34396e-06	Parp1, Hnrnpd, Prdm1, Runx2, Runx3, Cbx5, Ccnd1, Cebpa, Cebpb, Cry1, Dnmt1, Dnmt3b, Lpin1, Gcm1, Kat2a, Gli3, Hdac3, Hdac5, Hdac6, Hes1, Hey2, Hic1, Hif1a, Hoxa10, Hr, Hsp90ab1, Hsp90aa1, Klf4, Kpna2, Lef1, Mecp2, Mef2a, Mef2c, Mef2d, Sik1, Kat2b, Per2, Phb, Rac1, Rad9a, Rara, Rbbp4, Rela, Rfxank, Ncor1, Ncor2, Sp1, Srf, Tal1, Tcf21, Nr2e1, Top2a, Top2b, Nr2c1, Traf6, Trp53, Usf1, Xbp1, Ywhae, Yy…
GO:0070063	RNA polymerase binding	46	46	2.84381	1.67283e-07	1.54227e-06	Ccnt1, Stom, Erbb2, Gsg1, Ncoa3, Per2, Ppib, Supt4a, Tcof1, Ctr9, Zfp36, Taf10, Esrrb, Bin1, Pabpn1, Zfp326, Paf1, Brd4, Elp2, Elof1, 2700060E02Rik, Maf1, Smyd3, Rprd1b, Uvssa, Ccnt2, Elp3, Pcf11, Rtf1, Elp4, Phrf1, Rrn3, Scaf8, Pkn2, Recql5, Cdc73, Wdhd1, Ccar2, Wac, Smyd2, Ikbkap, Leo1, Ago1, Ago2, Ythdc2, Ercc6
GO:0008186	RNA-dependent ATPase activity	68	66	2.76017	1.69997e-07	1.55465e-06	Dhx15, Ddx3x, Ddx4, Ddx5, Ddx6, Dhx9, Ddx19a, Eif4a1, Eif4a2, Upf1, Ighmbp2, Ddx3y, Ddx24, Ddx25, Ddx56, Ddx39b, Ddx20, Ddx21, Dhx38, Ddx18, Ddx17, Dhx40, Ddx47, Ddx55, Ddx59, Ddx39, Dhx16, Ddx51, Dhx35, Dhx34, Ddx28, Ddx54, Ddx42, Dhx36, Skiv2l2, Dhx30, Ddx41, Ddx23, Tdrd9, Ddx10, Ddx52, Mov10l1, Ddx50, Dhx32, Ddx1, Dhx57, Skiv2l, D1Pas1, Helb, Helq, Eif4a3, Dhx37, Ddx46, Dhx33, Dhx8, Dhx29, Ddx…
GO:0051219	phosphoprotein binding	99	92	2.64273	1.97368e-07	1.79052e-06	Abl1, Abl2, Acp2, Bag1, Btrc, Cacnb2, Cav2, Cbl, Cbx4, Cd44, Socs3, Crk, Crkl, Crmp1, Fgr, Fkbp4, Grb10, Grb2, Hck, Ptpn6, Igf2r, Irs1, Lyn, Mid1, Nck2, Nedd4, Pafah1b1, Pde3b, Pik3r1, Pik3r2, Pik3r3, Pkd2, Plat, Plcg1, Prkcsh, Ptpn5, Sirpa, Rb1, Uri1, Sag, Shc1, Snca, Src, Syk, Dpysl3, Vav1, Vav2, Yes1, Ywhae, Zap70, Mid2, Pin1, Sh3bp2, Mapk1, Mapk3, Dpysl4, Sh2d1b1, Tbl2, Fbxw7, Grb14, Bbs1, Yw…
GO:0003724	RNA helicase activity	67	65	2.75892	2.18045e-07	1.94695e-06	Dhx15, Ddx3x, Ddx4, Ddx5, Ddx6, Dhx9, Ddx19a, Eif4a1, Eif4a2, Upf1, Ighmbp2, Ddx3y, Ddx24, Ddx25, Ddx56, Ddx39b, Ddx20, Ddx21, Dhx38, Ddx18, Ddx17, Dhx40, Ddx47, Ddx55, Ddx59, Ddx39, Dhx16, Ddx51, Dhx35, Dhx34, Ddx28, Ddx54, Ddx42, Dhx36, Skiv2l2, Dhx30, Ddx41, Ddx23, Tdrd9, Ddx10, Ddx52, Mov10l1, Ddx50, Dhx32, Ddx1, Dhx57, Skiv2l, D1Pas1, Helb, Helq, Eif4a3, Dhx37, Ddx46, Dhx33, Dhx8, Dhx29, Ddx…
GO:0004004	ATP-dependent RNA helicase activity	67	65	2.75892	2.18045e-07	1.94695e-06	Dhx15, Ddx3x, Ddx4, Ddx5, Ddx6, Dhx9, Ddx19a, Eif4a1, Eif4a2, Upf1, Ighmbp2, Ddx3y, Ddx24, Ddx25, Ddx56, Ddx39b, Ddx20, Ddx21, Dhx38, Ddx18, Ddx17, Dhx40, Ddx47, Ddx55, Ddx59, Ddx39, Dhx16, Ddx51, Dhx35, Dhx34, Ddx28, Ddx54, Ddx42, Dhx36, Skiv2l2, Dhx30, Ddx41, Ddx23, Tdrd9, Ddx10, Ddx52, Mov10l1, Ddx50, Dhx32, Ddx1, Dhx57, Skiv2l, D1Pas1, Helb, Helq, Eif4a3, Dhx37, Ddx46, Dhx33, Dhx8, Dhx29, Ddx…
GO:0004812	aminoacyl-tRNA ligase activity	43	43	2.84381	2.54874e-07	2.22329e-06	Hars, Sars, Vars, Wars, Farsb, Cars, Polg2, Farsa, Ears2, Dalrd3, Vars2, Aarsd1, Fars2, Yars2, Nars, Wars2, Hars2, Tars2, Cars2, Sars2, Lrrc47, Kars, Qars, Lars2, Rars, Iars, Lars, Yars, Eprs, Rars2, Tars, Mars2, Mars, Aars2, Dars, Dars2, Pars2, Aars, Nars2, Tarsl2, Gars, Iars2, Fdxacb1
GO:0016875	ligase activity, forming carbon-oxygen bonds	43	43	2.84381	2.54874e-07	2.22329e-06	Hars, Sars, Vars, Wars, Farsb, Cars, Polg2, Farsa, Ears2, Dalrd3, Vars2, Aarsd1, Fars2, Yars2, Nars, Wars2, Hars2, Tars2, Cars2, Sars2, Lrrc47, Kars, Qars, Lars2, Rars, Iars, Lars, Yars, Eprs, Rars2, Tars, Mars2, Mars, Aars2, Dars, Dars2, Pars2, Aars, Nars2, Tarsl2, Gars, Iars2, Fdxacb1
GO:0016876	ligase activity, forming aminoacyl-tRNA and related compounds	43	43	2.84381	2.54874e-07	2.22329e-06	Hars, Sars, Vars, Wars, Farsb, Cars, Polg2, Farsa, Ears2, Dalrd3, Vars2, Aarsd1, Fars2, Yars2, Nars, Wars2, Hars2, Tars2, Cars2, Sars2, Lrrc47, Kars, Qars, Lars2, Rars, Iars, Lars, Yars, Eprs, Rars2, Tars, Mars2, Mars, Aars2, Dars, Dars2, Pars2, Aars, Nars2, Tarsl2, Gars, Iars2, Fdxacb1
GO:0000049	tRNA binding	48	47	2.78456	2.68206e-07	2.32172e-06	Eef1a1, Aimp1, Mettl1, Rpl6, Ighmbp2, Ssb, Tert, Eif2ak4, Cars, Nsun2, Eefsec, Farsa, Ctu2, Rps10, Ears2, Alkbh8, Tyw5, Fars2, Trnt1, Yars2, Trnau1ap, Trmu, Nsun4, Xpo5, Xpot, Trmt11, Nsun6, Kars, Trmt1l, Nat10, Rars, Iars, Nsun3, Yars, Trmt10a, Sepsecs, Alkbh1, Trmt1, Pstk, Mars, Aars2, Eif2a, Yrdc, Ctu1, Aars, 6430573F11Rik, Iars2
GO:0034062	5'-3' RNA polymerase activity	36	36	2.84381	2.8093e-07	2.3953e-06	Crcp, Polr2k, Pola1, Prim1, Prim2, Polr1c, Polr1b, Polr1d, Polr1a, Polr2a, Polr2c, Polr2j, Tert, Polr3e, Polr2m, Twistnb, Polr1e, Znrd1, Polr2e, Polr2l, Polr3k, Polr3d, Polr2g, Rpap1, Polr2d, Polr2f, Polr2i, Polr3f, Polr3b, Polr3c, Polr3h, Polrmt, Polr3a, Polr2b, Polr2h, Primpol
GO:0097747	RNA polymerase activity	36	36	2.84381	2.8093e-07	2.3953e-06	Crcp, Polr2k, Pola1, Prim1, Prim2, Polr1c, Polr1b, Polr1d, Polr1a, Polr2a, Polr2c, Polr2j, Tert, Polr3e, Polr2m, Twistnb, Polr1e, Znrd1, Polr2e, Polr2l, Polr3k, Polr3d, Polr2g, Rpap1, Polr2d, Polr2f, Polr2i, Polr3f, Polr3b, Polr3c, Polr3h, Polrmt, Polr3a, Polr2b, Polr2h, Primpol
GO:0008013	beta-catenin binding	83	79	2.70676	2.96428e-07	2.50858e-06	Apc, Ar, Axin1, Axin2, Btrc, Ctnna1, Cd2ap, Cdh1, Cdh2, Cdh5, Csnk2a1, Cxadr, Dvl1, Dvl3, Esr1, Gli3, Grin2b, Hdac6, Prmt2, Klf4, Lef1, Smad3, Smad7, Met, Nf2, Nos2, Ctnnd2, Numb, Psen1, Ptprj, Ptprk, Ptpru, Ptprt, Pxn, Rora, Sox9, Tbl1x, Skp1a, Tcf7, Tcf7l1, Tcf7l2, Trpc4, Apc2, Ash2l, Pin1, Sufu, Slc9a3r1, Park2, Foxo4, Foxo1, Foxo3, Gsk3b, Sall1, Med12, Dact1, Slc9a3r2, Ctnnbip1, Calcoco1, Chd…
GO:1990782	protein tyrosine kinase binding	71	68	2.72365	3.35394e-07	2.81731e-06	Angpt1, Angpt2, Angpt4, Anxa5, Cbl, Cd2, Cd247, Cd4, Crk, Dok2, Eif3a, Flt3l, Fnta, Gab2, Gas6, Gja1, Rack1, Nr3c1, Hsp90aa1, Hyal2, Il1rap, Irs1, Blnk, Myoc, Nck1, Ntrk2, Pcna, Pik3r1, Pik3r2, Plcg1, Ptpn1, Ptpn11, Ptpn14, Ptpn2, Ptpn22, Ptprf, Rasgrf1, Shc1, Tiam1, Tob1, Trp53, Ywhag, Zpr1, Fiz1, Sh2b2, Ceacam1, Sh2d3c, Grb14, Socs5, Stap1, Rnf41, Cpne3, Sh2d6, Clasp2, Cblc, Dnaja3, Trim6, Pag1…
GO:0035257	nuclear hormone receptor binding	130	117	2.55943	3.55954e-07	2.96803e-06	Parp1, Ar, Calr, Ctnnb1, Cebpb, Cry1, Cry2, Ctbp2, Daxx, Ddx5, Dnmt1, Esr1, Fkbp4, Grm1, Trip12, Hsd17b10, Hif1a, Hmga1, Nr4a1, Hr, Prmt2, Lats1, Lef1, Smad3, Pias2, Ncoa1, Ncoa2, Ncoa3, Nr4a3, Nsd1, Nup62, Nr4a2, Pcna, Padi2, Per2, Pik3r1, Prkcb, Med1, Ppard, Ppargc1a, Psmc3ip, Rarg, Rnf4, Rxra, Rxrb, Uimc1, Ncor1, Smarca4, Kdm5d, Ncor2, Src, Stat1, Stat3, Stat5b, Tcf21, Tcf7l2, Tgfb1i1, Sumo1, …
GO:0003899	DNA-directed 5'-3' RNA polymerase activity	35	35	2.84381	3.71933e-07	3.07862e-06	Crcp, Polr2k, Pola1, Prim1, Prim2, Polr1c, Polr1b, Polr1d, Polr1a, Polr2a, Polr2c, Polr2j, Polr3e, Polr2m, Twistnb, Polr1e, Znrd1, Polr2e, Polr2l, Polr3k, Polr3d, Polr2g, Rpap1, Polr2d, Polr2f, Polr2i, Polr3f, Polr3b, Polr3c, Polr3h, Polrmt, Polr3a, Polr2b, Polr2h, Primpol
GO:0043022	ribosome binding	55	53	2.7404	5.53055e-07	4.54467e-06	C1qbp, Cpeb1, Dnajc1, Eef2, Eif2s1, Fmr1, Rack1, Hspa5, Impact, Eif6, Rpsa, Rpn2, Ighmbp2, Stau2, Pttg1, Sec61a1, Naa10, Eif3c, Letm1, Mtor, Sec61a2, Sec61b, Srp19, Srp72, Sbds, Naa16, Eri1, Cpeb4, Maip1, Denr, Letmd1, Oxa1l, Eif3k, Naa15, Pym1, Rictor, Efl1, Pelo, Gtpbp6, Eif5a2, Cpeb3, Zfp598, Gemin5, Srp68, Bag6, Abcf1, Ythdf1, Eif2a, Zc3h12a, Cpeb2, Gcn1l1, Letm2, Eif5a
GO:0004702	signal transducer, downstream of receptor, with serine/threonine kinase activity	93	87	2.66034	5.7133e-07	4.66106e-06	Acvr1, Acvr1b, Acvr2a, Acvr2b, Acvrl1, Araf, Bmpr1a, Bmpr1b, Bmpr2, Chuk, Ikbkb, Nek1, Nlk, Pak1, Pak3, Mapk11, Stk10, Slk, Tgfb2, Tgfbr1, Tgfbr2, Map2k5, Mapk7, Map2k1, Map2k2, Map2k3, Map2k4, Map2k6, Map2k7, Map3k1, Map3k11, Map3k12, Map3k2, Map3k3, Map3k4, Map3k5, Map3k7, Map3k8, Map4k1, Map4k2, Mapk1, Mapk10, Mapk13, Mapk14, Mapk3, Mapk8, Mapk9, Map4k4, Mapk12, Mapk6, Mink1, Stk39, Map3k6, Ma…
GO:0051539	4 iron, 4 sulfur cluster binding	38	38	2.84381	6.27291e-07	5.08106e-06	Aco1, Aco2, Ercc2, Ndufv1, Nthl1, Pola1, Pold1, Pole, Prim2, Rev3l, Nubp1, Nubp2, Mocs1, Nfu1, Rsad2, Ireb2, Iscu, Etfdh, Cdk5rap1, Narfl, Sdhb, Cdkal1, Mutyh, Exo5, Isca2, Ndufs7, Nubpl, Lias, Dpyd, Tyw1, Ndufs8, Ndufs2, Ndufs1, Brip1, Rsad1, Rtel1, Ddx11, Dna2
GO:0009055	electron carrier activity	57	50	2.49457	6.83249e-07	5.49507e-06	Aox1, Cox4i1, Cox5a, Cox5b, Cox6a1, Cox6c, Cox7a2, Cox7c, Cox8a, Cyba, Cybb, Cycs, Fdx1, Ndufa4, Nqo2, Por, Cox7a2l, Surf1, Xdh, Glrx3, Sdhc, Cox7b, Ndufa12, Cyc1, Uqcr11, Etfdh, Acadsb, Sdha, Sdhb, Coa6, Fdx1l, Glrx2, Cox10, Aox3, Aox4, Glrx5, Sh3bgrl3, Cox8c, Ndufaf2, Glrx, Ptges2, Cox6b1, Etfb, Etfa, Aox2, Cox15, Ndufs1, Txnrd3, Cox6b2, AA467197
GO:0030971	receptor tyrosine kinase binding	60	58	2.74902	7.35417e-07	5.87298e-06	Angpt1, Angpt2, Angpt4, Anxa5, Cbl, Cd2, Dok2, Eif3a, Flt3l, Fnta, Gab2, Gas6, Rack1, Nr3c1, Hyal2, Irs1, Blnk, Myoc, Nck1, Ntrk2, Pcna, Pik3r1, Pik3r2, Plcg1, Ptpn1, Ptpn11, Ptpn14, Ptpn2, Ptprf, Rasgrf1, Shc1, Tiam1, Tob1, Trp53, Ywhag, Zpr1, Fiz1, Sh2b2, Sh2d3c, Grb14, Socs5, Stap1, Rnf41, Cpne3, Sh2d6, Cblc, Dnaja3, Pag1, Elmo2, Cblb, Nrg1, Shc2, Rasa1, Lrp4, Arhgef16, Dock4, Shc4, Frs2
GO:0001046	core promoter sequence-specific DNA binding	122	110	2.56409	8.09086e-07	6.41611e-06	Arntl, Zfhx3, Atf4, Ctnnb1, Runx2, Cebpb, Clock, Crem, Cry1, Egr1, Esr1, Esr2, Ezh2, Fos, Gata2, Gata3, H3f3a, H3f3b, Hdac2, Hdac5, Hnf4a, Hoxb3, Hsf2, Smad1, Smad5, Maz, Mef2c, Mitf, Mtf1, Myc, Nfatc1, Nfil3, Nfya, Nr4a3, Nsd1, Nr4a2, Pax6, Pax8, Pou2af1, Pou2f1, Prox1, Rbpj, Rela, Rest, Rora, Ruvbl2, Spi1, Smarca4, Smarcb1, Sox11, Sox4, Sox9, Sp1, Sp3, Stat1, Stat5a, Stat5b, Stat6, Taf1b, Taf1c…
GO:0042625	ATPase coupled ion transmembrane transporter activity	62	58	2.66034	1.01756e-06	7.96527e-06	Anxa5, Atp1a1, Atp1b1, Atp1b2, Atp1b3, Atp2a1, Atp2a2, Atp2b2, Atp4a, Atp5a1, Atp5b, Atp5c1, Atp5f1, Atp5g1, Atp6v1a, Atp6v0d1, Atp6v1e1, Atp6v0e, Atp6v0a1, Atp7a, Atp7b, Atp6v0c, Cpox, Atp6v0a2, Tcirg1, Atp1a4, Atp5l, Atp5o, Atp2a3, Atp6ap1, Atp5d, Atp6v1f, Atp6v1g2, Atp6v1g1, Atp6v1c1, Pcyox1, Atp5e, Atp5g2, Atp2b1, Atp6v1c2, Atp5h, Atp13a2, Atp6v0e2, Abcc3, Atp1a2, Atp6v1h, Atp6v0b, Atp6v0a4, …
GO:0003684	damaged DNA binding	56	54	2.74224	1.01849e-06	7.96527e-06	Apex1, Blm, Brca1, Crebbp, Cry2, Ddb1, Ercc1, Xrcc6, H2afx, Msh2, Msh3, Msh6, Ogg1, Pcna, Polb, Pold1, Rad1, Rad23a, Rad23b, Rpa2, Trp53, Trp63, Ung, Wrn, Xpa, Xpc, Xrcc1, Xrcc5, Poli, Polk, Rps3, Trp53bp1, Nbn, Ercc4, Dclre1a, Rev1, Aptx, Rpa3, Rpa1, Cul4b, Neil1, Recql4, Polh, Hmgb2, Pot1a, Ddb2, Dclre1b, Gtf2h3, Rbbp8, Dclre1c, Neil3, Kdm4d, Ep300, Neil2
GO:0019887	protein kinase regulator activity	164	141	2.44498	1.02835e-06	7.98736e-06	Abi1, Angpt4, Apc, Bgn, Cab39, Casp3, Ccnd1, Ccne1, Ccne2, Ccni, Ccnk, Ccnt1, Cd24a, Cdc37, Cdk5r1, Cdkn1a, Cdkn1b, Cdkn1c, Cdkn2b, Cdkn2c, Cdkn2d, Cish, Socs3, Csnk2b, Daxx, Dcn, Erbb3, Fgf13, Gas6, Rack1, Gp1ba, Hmgb1, Hspb1, Hsp90ab1, Hyal2, Igf1, Igf2, Lgals9, Ltf, Mnat1, Nck1, Nos2, Npm1, Kat2b, Pik3ca, Pkia, Pkib, Pkig, Prkar1a, Prkar1b, Prkar2a, Prkar2b, Rac2, Ccl5, Stk11, Tgfb1, Grem1, Ci…
GO:0031593	polyubiquitin binding	42	42	2.84381	1.10513e-06	8.42252e-06	Eps15, Hdac6, Ikbkg, Sqstm1, Psmd4, Rad23a, Rad23b, Uimc1, Tnfaip3, Ufd1, Ubqln1, Ikbke, Dnajb2, Tnip1, Rad18, Zfand6, Faap20, Tab2, Rnf168, Optn, Agl, Ubqln4, Sharpin, Rnf169, Otud7a, Prpf8, Brcc3, Agap3, Nploc4, Dzip3, Bag6, Ubxn1, Zranb3, Otud7b, Tnip2, Atrip, Sprtn, Zbtb1, Vcp, Zranb1, Tnip3, Parp10
GO:0001098	basal transcription machinery binding	40	40	2.84381	1.10666e-06	8.42252e-06	Ahr, Crebbp, Ercc1, Esr1, Fbl, Ncoa3, Ruvbl2, Supt4a, Tbp, Tcf4, Ctr9, Esrrb, Ercc4, Zfp326, Paf1, Nop58, Ruvbl1, Brd4, Elp2, Elof1, Llph, Ctdp1, 2700060E02Rik, Smyd3, Rprd1b, Uvssa, Elp3, Pcf11, Rtf1, Elp4, Recql5, Cdc73, Ccar2, Wac, Smyd2, Znhit6, Ikbkap, Leo1, Ago1, Ago2
GO:0001099	basal RNA polymerase II transcription machinery binding	40	40	2.84381	1.10666e-06	8.42252e-06	Ahr, Crebbp, Ercc1, Esr1, Fbl, Ncoa3, Ruvbl2, Supt4a, Tbp, Tcf4, Ctr9, Esrrb, Ercc4, Zfp326, Paf1, Nop58, Ruvbl1, Brd4, Elp2, Elof1, Llph, Ctdp1, 2700060E02Rik, Smyd3, Rprd1b, Uvssa, Elp3, Pcf11, Rtf1, Elp4, Recql5, Cdc73, Ccar2, Wac, Smyd2, Znhit6, Ikbkap, Leo1, Ago1, Ago2
GO:0016667	oxidoreductase activity, acting on a sulfur group of donors	52	49	2.67974	1.39293e-06	1.05305e-05	Gfer, Pdia4, Coil, Dld, Gsr, Pdia3, Gsto1, Nxn, P4hb, Pgk1, Txn1, Txnrd2, Msrb1, Glrx3, Txnrd1, Ero1l, Txndc17, Txnl1, Txn2, Ifi30, Txndc12, Dnajc10, Pcyox1, Txndc8, Ero1lb, Tmx3, Gsto2, Glrx2, Pdia6, Chchd4, Pdia5, Tmx1, Glrx5, Sh3bgrl3, Nxnl2, Gstk1, Msrb2, Srxn1, Glrx, Ptges2, Qsox1, Msra, Enox2, Suox, Txndc2, Qsox2, Txnrd3, Pcyox1l, Msrb3
GO:0016765	transferase activity, transferring alkyl or aryl (other than methyl) groups	56	51	2.5899	1.42491e-06	1.0701e-05	Mat1a, Fdft1, Fnta, Ggps1, Gsta2, Gsta3, Gsta4, Gstm1, Gstm2, Gstm4, Gstm5, Gstm6, Gstp1, Gstt1, Gstt2, Gsto1, Gstz1, Hmbs, Ltc4s, Rabggtb, Sms, Srm, Nus1, Hpgds, Pdss1, Rabggta, Mgst1, Mgst3, Trit1, Dhdds, Dph2, Sec14l2, Gsto2, Trmt12, Gstm7, Cox10, Pdss2, Ubiad1, Coq2, Gstt4, Gstk1, Mmab, Nans, Gstt3, Cth, Fdps, Fntb, Pggt1b, Agps, Mat2a, Dhps
GO:0019829	cation-transporting ATPase activity	60	56	2.65422	1.52718e-06	1.13935e-05	Anxa5, Atp1a1, Atp1b1, Atp1b2, Atp1b3, Atp2a1, Atp2a2, Atp2b2, Atp4a, Atp5a1, Atp5b, Atp5c1, Atp5f1, Atp5g1, Atp6v1a, Atp6v0d1, Atp6v1e1, Atp6v0e, Atp6v0a1, Atp7a, Atp7b, Atp6v0c, Cpox, Atp6v0a2, Tcirg1, Atp1a4, Atp5l, Atp5o, Atp2a3, Atp6ap1, Atp5d, Atp6v1f, Atp6v1g2, Atp6v1g1, Atp6v1c1, Atp5e, Atp5g2, Atp2b1, Atp6v1c2, Atp5h, Atp13a2, Atp6v0e2, Atp1a2, Atp6v1h, Atp6v0b, Atp6v0a4, Atp13a1, Atp13a…
GO:0031491	nucleosome binding	45	44	2.78061	1.55405e-06	1.15182e-05	Actb, H3f3a, H3f3b, Hdac2, Hira, Hmgn1, Hnrnpc, Hp1bp3, Mbd2, Mbd3, Uhrf1, Rbbp4, Rnf4, Smarca4, Smarcb1, Smarcc1, Supt6, Vrk1, Mta2, H2afy, Sap30l, Hmgn5, H2afz, Actl6a, Smarce1, Noc2l, Smarcc2, Mum1, Znhit1, Rnf168, Dnttip1, Smarcd2, Arid1a, Smarca1, Smarca5, Hmgn3, Rcc1, Cabin1, Chd4, Rnf169, Supt16, Gatad2b, L3mbtl1, Hdac1
GO:0051015	actin filament binding	145	128	2.5104	1.66326e-06	1.22476e-05	Abl1, Actn2, Add1, Add2, Adssl1, Aif1, Arpc1b, Cacnb2, Capza1, Capzb, Ctnna1, Ctnna2, Cfl1, Cfl2, Coro1a, Dbnl, Eef2, Egfr, Fscn1, Frg1, Gas7, Slc6a4, Ajuba, Lasp1, Marcks, Myh3, Myh9, Myl4, Myo10, Myo1b, Myo1c, Myo6, Myo7a, Myo9b, Myom1, Myom2, Bloc1s6, Pick1, Lcp1, Scin, Sptb, Tagln, Tln1, Tmod1, Tpm1, Tpm2, Ttn, Tulp1, Utrn, Vcl, Vil1, Ezr, Wdr1, Coro1b, Coro1c, Shroom3, Hip1r, Bin1, Ctnnal1, …
GO:0008173	RNA methyltransferase activity	50	48	2.73006	1.81716e-06	1.32946e-05	Trdmt1, Fbl, Emg1, Tfb2m, Trmt2a, Mettl1, Nsun2, Trmt10c, Ftsj1, Ftsj3, Mettl3, Wdr4, Wbscr22, Dimt1, Henmt1, Mrm3, Mettl16, Alkbh8, Rnmt, Mrm2, Trmt10b, Nsun4, Trmt11, Cmtr1, Nsun6, Trmo, Bcdin3d, Trmt5, Trmt44, Trmt1l, Nsun5, Bmt2, Nsun3, Trmt10a, Nop2, Tgs1, Mettl14, Trmt1, Tarbp1, Trmt2b, Mrm1, Tfb1m, Trmt13, Mepce, Cmtr2, 6430573F11Rik, Trmt61a, Lcmt2
GO:0017048	Rho GTPase binding	86	80	2.6454	1.82894e-06	1.3295e-05	Arhgdib, Atp7a, Cav1, Cit, Dapk3, Diaph1, Dvl1, Dvl2, Dvl3, Ect2, Eps8, Srgap2, Kif3b, Arhgef2, Myo9b, Ncf2, Pak3, Pfn1, Rab7, Ralbp1, Rock1, Rock2, Rtkn, Cyfip1, Sod1, Tiam1, Tnfaip1, Vcl, Was, Fmnl3, Coro1c, Map3k11, Iqgap1, Nckap1, Diaph2, Net1, Diaph3, Pard6a, Cdc42ep4, Fmnl1, Cdc42ep5, Lrrk2, Dock7, Exoc1, Inf2, Fmnl2, Als2, Akap13, Dock11, Daam2, Brk1, Cdc42ep2, Cdc42ep1, Dock9, Rcc2, Vps4a…
GO:0016757	transferase activity, transferring glycosyl groups	268	221	2.34508	1.91367e-06	1.38223e-05	Parp1, Parp2, Aprt, Art5, Dad1, Ddost, Dpagt1, Dpm1, Dpm2, Ext1, Ext2, Fut1, Fut2, Fut4, Fut9, B4galnt1, B4galnt2, Galnt1, Galnt3, Galnt4, Gcnt1, Gcnt2, Ggta1, B4galt1, Pigq, Gys1, Has2, Has3, Hexa, Hexb, Hprt, Hyal1, Stt3a, Large1, Lfng, Mfng, Mgat1, Mgat3, Piga, Pnp, Pygm, Rfng, Rpn2, Sdf2, St6gal1, St3gal3, St3gal1, St3gal4, St3gal2, St6galnac2, St6galnac3, St6galnac4, St8sia1, St8sia2, St8sia…
GO:0019783	ubiquitin-like protein-specific protease activity	101	92	2.5904	2.07353e-06	1.48822e-05	Usp17la, Usp15, Usp34, Tank, Tnfaip3, Usp12, Uchl1, Usp10, Usp5, Usp4, Usp9x, Usp18, Cops5, Cops4, Usp39, Usp25, Usp21, Uchl3, Ankzf1, Usp2, Otud5, Usp27x, Uchl5, Usp29, Tnip1, Usp14, Eif3f, Josd2, Alg13, Otub2, Usp46, Ufsp1, Stambp, Vcpip1, Otud1, Usp19, Senp8, Otud6b, Usp36, Usp13, Otud3, Otud4, Usp16, Josd1, Cyld, Usp20, Usp38, Usp47, Usp50, Senp2, Usp31, Usp42, Usp45, Usp54, Senp3, Usp8, Usp5…
GO:0034212	peptide N-acetyltransferase activity	62	59	2.70621	2.44765e-06	1.74568e-05	Atf2, Brca2, Cdyl, Clock, Crebbp, Epc1, Kat2a, Hcfc1, Ncoa1, Ncoa3, Kat2b, Med24, Taf10, Tada1, Mcrs1, Kat6b, Naa10, Taf12, Naa16, Kat8, Naa20, Kansl2, Naa30, Naa40, Ing3, Naa50, Supt7l, Atat1, Elp3, Naa60, Naa15, Mgea5, Kansl1, Elp4, Naa35, Kat5, Tada3, Taf5l, Hat1, Taf9, Ogt, Supt3, Wdr5, Usp22, Tada2a, Kat7, Taf6l, Taf5, Kansl3, Mettl8, Phf20, Tada2b, Naa25, Kat6a, Sap130, Gtf3c4, Taf1, Ep300,…
GO:0016651	oxidoreductase activity, acting on NAD(P)H	73	64	2.4932	2.47587e-06	1.75477e-05	Cbr1, Cryz, Cyba, Cybb, Cyp2j6, Dld, Gsr, Ncf1, Ncf2, Ndufa2, Ndufs4, Ndufv1, Nqo1, Nnt, Nos1, Nos2, Nxn, Pax2, Pgk1, Por, Txn1, Txnrd2, Aifm1, Ecsit, Dhrs4, Nox4, Txnrd1, Txndc17, Txnl1, Ndufa9, Gmpr, Ndufa12, Ndufa7, Ndufb7, Ndufa13, Ndufb8, Ndufa10, Txndc8, Dcxr, Ndufc2, Ndufa5, Ndufs3, Ndufaf1, Cyb5r1, Ndufv2, Nxnl2, Ndufs7, Ndufaf2, Ndor1, Kmo, Gmpr2, Cyb5r3, Mtrr, Txndc2, Duox2, Ndufs8, Ndu…
GO:1901681	sulfur compound binding	223	183	2.33371	2.50414e-06	1.76379e-05	Acadl, Acadm, Acadvl, Acads, Adamts1, Agrn, Ang, Aplp1, Aplp2, Apoe, Apoh, App, Serpinc1, Bmp4, Bmp7, Cbs, Cd34, Cfh, Chrd, Col13a1, Col5a1, Comp, Dbi, Dbil5, Dld, Fbn1, Fgf1, Fgf10, Fgf12, Fgf14, Fgf2, Fgf7, Fgf9, Fgfr1, Fgfr2, Ctgf, Fn1, Fstl1, Gpc1, Gpc3, Gpc4, Adgrg1, Lancl1, Gsr, Gss, Gsta4, Gstm2, Gstm4, Gstm5, Gstp1, Hdgf, Hbegf, Hmgcl, Hnf4a, Lipc, Cxcl10, Cyr61, Insr, Itgam, Lamc2, Lipg,…
GO:0003954	NADH dehydrogenase activity	20	20	2.84381	2.70006e-06	1.89005e-05	Ndufa2, Ndufs4, Ndufv1, Ndufa9, Ndufa12, Ndufa7, Ndufb7, Ndufa13, Ndufb8, Ndufa10, Ndufc2, Ndufa5, Ndufs3, Ndufaf1, Ndufv2, Ndufs7, Ndufaf2, Ndufs8, Ndufs2, Ndufs1
GO:0004713	protein tyrosine kinase activity	135	121	2.5489	2.88584e-06	2.00078e-05	Aatk, Abl1, Abl2, Alk, Btk, Ddr1, Cdc37, Clk1, Clk2, Clk4, Csf1r, Csk, Dyrk1a, Dyrk1b, Egf, Egfr, Epha1, Epha2, Epha3, Epha4, Epha5, Epha6, Epha7, Ephb2, Ephb3, Ephb4, Ephb6, Erbb2, Erbb3, Erbb4, Ptk2, Fer, Fes, Fgfr1, Fgfr2, Fgfr3, Fgr, Flt1, Flt4, Frk, Fyn, Grb2, Hck, Hsp90aa1, Igf1r, Insr, Jak1, Jak2, Jak3, Kdr, Kit, Lyn, Matk, Mertk, Met, Grap2, Mup1, Nek1, Nrp1, Nrp2, Ntrk2, Ntrk3, Ddr2, Pdg…
GO:0003690	double-stranded DNA binding	791	616	2.21465	2.89354e-06	2.00078e-05	Actb, Aebp1, Aebp2, Alx4, Apex1, Ar, Arnt2, Arntl, Zfhx3, Atf1, Atf2, Atf3, Atf4, Hnrnpd, Bach1, Bach2, Bcl6b, Bcl6, Prdm1, Bmi1, Klf5, Ctnnb1, Runx2, Runx1, Runx3, Cbx3, Cdc45, Cebpa, Cebpz, Cebpb, Cebpd, Cebpg, Cenpb, Cenpc1, Clock, Cnbp, Cys1, Creb1, Creb3, Crebbp, Crem, Crip1, Cry1, Cry2, Ctcf, Cux1, Cux2, Dbp, Ddit3, Ddn, Dmc1, Arid3a, E4f1, Ebf1, Ebf2, Ebf3, Eed, Egr1, Egr2, Ehf, Elf1, Elf3…
GO:0016835	carbon-oxygen lyase activity	71	64	2.56343	3.15768e-06	2.17019e-05	Aco1, Aco2, Apex1, Auh, Car8, Car2, Car3, Car4, Car7, Cbs, Eci1, Pcbd1, Eno1, Eno2, Eno3, Fasn, Fh1, Xrcc6, Hmbs, Hmga1, Hmga2, Hsd17b4, Alad, Nthl1, Ogg1, Pts, Uros, Xrcc5, Car14, Rps3, Tor3a, Hacd1, Echdc2, Echdc1, Car5b, Apip, Poll, Park7, Hacd3, Hacd4, L3hypdh, Naxd, Hacd2, Smug1, Etnppl, Car13, Aplf, Pcbd2, Neil1, Ehhadh, Tgds, Car12, Apex2, Polq, Echs1, Hadha, Alkbh1, Gmds, Eno4, Hadhb, Nei…
GO:0022857	transmembrane transporter activity	964	741	2.18596	3.31886e-06	2.26722e-05	Abca1, Abca4, Abca2, Abcb7, Abcg1, Slc33a1, Asic2, Chrna1, Chrna7, Chrnb1, Chrnb2, Chrne, Abcd1, Ank, Slc25a4, Slc25a5, Anxa5, Anxa6, Aqp1, Aqp3, Aqp4, Aqp6, Aqp7, Atox1, Atp1a1, Atp1b1, Atp1b2, Atp1b3, Fxyd2, Atp2a1, Atp2a2, Atp2b2, Atp4a, Atp5a1, Atp5b, Atp5c1, Atp5f1, Atp5g1, Atp5j, Atp5k, Atp6v1a, Atp6v1b2, Atp6v0d1, Atp6v1e1, Atp6v0e, Atp6v0a1, Atp7a, Atp7b, Atp6v0c, Slc7a1, Slc7a2, Bax, Bcl…
GO:0003725	double-stranded RNA binding	69	65	2.67895	3.63878e-06	2.47089e-05	Dhx15, Ddx3x, Eif4a1, Fmr1, Fxr1, Hmgb1, Hspd1, Hsp90ab1, Elavl1, Ilf3, Slc3a2, Msn, Myh4, Eif2ak2, Strbp, Stau1, Tarbp2, Tfrc, Tuba1b, Vim, Eif4h, Oas1g, Oasl2, Prkra, Zfp346, Stau2, Ddx21, Mbnl1, Dus2, Aptx, Prkrip1, Lsm14a, Mtdh, Cltc, Ilf2, Ifih1, Dhx36, Dhx30, Eif4b, Rftn1, Ago4, Dhx58, Dgcr8, Ddx1, Actn1, Adarb1, Oas1c, Tlr3, Tlr7, Tlr8, Dicer1, Hspa1a, Ago3, Sidt2, Tubb4b, Ddx58, Yrdc, Oas…
GO:0061733	peptide-lysine-N-acetyltransferase activity	54	52	2.73848	3.72149e-06	2.51201e-05	Atf2, Brca2, Cdyl, Clock, Crebbp, Epc1, Kat2a, Hcfc1, Ncoa1, Ncoa3, Kat2b, Med24, Taf10, Tada1, Mcrs1, Kat6b, Taf12, Kat8, Kansl2, Naa40, Ing3, Naa50, Supt7l, Atat1, Elp3, Naa60, Mgea5, Kansl1, Elp4, Kat5, Tada3, Taf5l, Hat1, Taf9, Ogt, Supt3, Wdr5, Usp22, Tada2a, Kat7, Taf6l, Taf5, Kansl3, Mettl8, Phf20, Tada2b, Kat6a, Sap130, Gtf3c4, Taf1, Ep300, Taf9b
GO:0060090	binding, bridging	125	110	2.50255	4.08894e-06	2.7437e-05	Actn2, Ank1, Ank3, Bicd1, Cav1, Cav2, Cbx5, Cd28, Col1a2, Cradd, Crk, Dab2, Dok2, Dvl2, Dvl3, Eps8, Evpl, Fscn1, Fga, Gab2, Gas6, Rack1, Grb10, Grb2, Grb7, Jchain, Irs1, Ksr1, Lat, Sh2b3, Anxa1, Blnk, Men1, Nefl, Pdcd6, Mapk8ip1, Ptpn11, Rad50, Khdrbs1, Sh2b1, Sorbs1, Shd, Tex261, Tjp2, Tnnt2, Sumo1, Amfr, Sh2b2, Sh2d1b1, Nufip1, Golga5, Sh2d2a, Sh2d3c, Bcar3, Hip1r, Mapk8ip3, Fbxw7, Grb14, Ddx20…
GO:0004536	deoxyribonuclease activity	70	64	2.60005	4.36124e-06	2.9092e-05	Apex1, Dffb, Dmc1, Dnase1, Dnase1l3, Dnase2a, Endog, Ercc1, Fen1, Hmga1, Hmga2, Mre11a, Nme1, Nthl1, Ogg1, Pold1, Pole, Ptbp1, Rad1, Rad50, Rad51, Rad51b, Rad51d, Rad9a, Trex1, Ercc5, Xrcc1, Exo1, Spo11, Rps3, Ercc4, Slx4, Dclre1a, Xrcc2, Isg20, Aptx, Dnase1l2, Dnase1l1, Mus81, Smug1, Aplf, Neil1, Exo5, Xrcc3, Mgme1, Meiob, Slx1b, Apex2, Exd2, Xrcc4, Rad51c, Dclre1b, Eme2, Gen1, Alkbh1, Rbbp8, Zr…
GO:0008137	NADH dehydrogenase (ubiquinone) activity	19	19	2.84381	4.46803e-06	2.94579e-05	Ndufa2, Ndufs4, Ndufv1, Ndufa12, Ndufa7, Ndufb7, Ndufa13, Ndufb8, Ndufa10, Ndufc2, Ndufa5, Ndufs3, Ndufaf1, Ndufv2, Ndufs7, Ndufaf2, Ndufs8, Ndufs2, Ndufs1
GO:0050136	NADH dehydrogenase (quinone) activity	19	19	2.84381	4.46803e-06	2.94579e-05	Ndufa2, Ndufs4, Ndufv1, Ndufa12, Ndufa7, Ndufb7, Ndufa13, Ndufb8, Ndufa10, Ndufc2, Ndufa5, Ndufs3, Ndufaf1, Ndufv2, Ndufs7, Ndufaf2, Ndufs8, Ndufs2, Ndufs1
GO:0004402	histone acetyltransferase activity	53	51	2.7365	5.1848e-06	3.39859e-05	Atf2, Brca2, Cdyl, Clock, Crebbp, Epc1, Kat2a, Hcfc1, Ncoa1, Ncoa3, Kat2b, Med24, Taf10, Tada1, Mcrs1, Kat6b, Taf12, Kat8, Kansl2, Naa40, Ing3, Naa50, Supt7l, Elp3, Naa60, Mgea5, Kansl1, Elp4, Kat5, Tada3, Taf5l, Hat1, Taf9, Ogt, Supt3, Wdr5, Usp22, Tada2a, Kat7, Taf6l, Taf5, Kansl3, Mettl8, Phf20, Tada2b, Kat6a, Sap130, Gtf3c4, Taf1, Ep300, Taf9b
GO:0016746	transferase activity, transferring acyl groups	249	203	2.31845	5.44271e-06	3.54714e-05	Alas1, Alas2, Ate1, Atf2, Brca2, Ciita, Cdyl, Clock, Cpt1a, Cpt1b, Cpt2, Crat, Crebbp, Cs, Dbt, Dgat1, Epb42, Epc1, Fasn, Kat2a, Ggt1, Gnpat, Gpam, Lpcat3, Hcfc1, Hmgcs2, Lipc, Nat2, Ncoa1, Ncoa3, Nmt1, Nmt2, Pafah1b2, Pafah1b3, Kat2b, Acsm3, Sat1, Scp2, Soat1, Sptlc2, Tgm1, Tgm2, Tgm3, Ggt5, Med24, Taf10, Pdhx, Zdhhc8, Tada1, Agpat3, Mcrs1, Hgsnat, Agpat5, Acaa2, Porcn, Kat6b, Elovl1, Elovl2, Gn…
GO:0051287	NAD binding	61	56	2.61071	6.08977e-06	3.94617e-05	Adh1, Parp1, Aldh1a1, Aldh2, Aox1, Ctbp1, Ctbp2, Dld, Gapdhs, Gpd1, Glud1, H2-Ke6, Hadh, Hsd17b10, Hpgd, Idh1, Idh3g, Ldhb, Me1, Mdh1, Ndufv1, Nnt, Sord, Ugdh, Sirt6, Htatip2, Aldh9a1, Aldh1a3, Hibadh, Sirt2, Sirt3, Idh3a, Uxs1, Sirt5, Cryl1, Bdh2, Aox3, Aox4, Glyr1, Sirt4, Grhpr, Sirt1, Hadha, Me2, Me3, Cyb5r3, Qdpr, Sirt7, Aox2, Aldh5a1, Ndufs2, Hadhb, Phgdh, Ahcy, Idh2, Gpd1l
GO:0005057	signal transducer activity, downstream of receptor	126	112	2.52783	6.23432e-06	4.01689e-05	Acvr1, Acvr1b, Acvr2a, Acvr2b, Acvrl1, Araf, Bmpr1a, Bmpr1b, Bmpr2, Chuk, Dok1, Dok2, Egfr, Eng, Erbb2, Erbb3, Erbb4, Fcgr2b, Ikbkb, Insr, Kit, Lat, Smad2, Smad3, Smad4, Smad6, Smad7, Nek1, Nlk, Pak1, Pak3, Mapk11, Stk10, Slk, Syk, Tgfb2, Tgfbr1, Tgfbr2, Tiam1, Traip, Map2k5, Mapk7, Tiam2, Map2k1, Map2k2, Map2k3, Map2k4, Map2k6, Map2k7, Map3k1, Map3k11, Map3k12, Map3k2, Map3k3, Map3k4, Map3k5, Ma…
GO:0043531	ADP binding	36	36	2.84381	6.84679e-06	4.38659e-05	Abcg1, Mat1a, Apaf1, Atp1a1, Atp5a1, Gclc, Glud1, Hspa8, Msh2, Msh6, Myh9, Myo7a, Myo9b, P2ry1, Pgk1, Pkm, Ppp5c, Prkag1, Prps1, Ruvbl2, Tap1, Tap2, Ruvbl1, Chordc1, Coq8a, Lonp1, Myh10, Ern1, Gck, Prkag2, Cyb5r3, Prps2, Mief1, Vcp, Myo18a, Myo3a
GO:0044769	ATPase activity, coupled to transmembrane movement of ions, rotational mechanism	28	27	2.74224	8.68656e-06	5.53402e-05	Atp5a1, Atp5b, Atp5c1, Atp5f1, Atp5g1, Atp6v1a, Atp6v1e1, Atp6v0e, Atp6v0a1, Atp6v0c, Atp6v0a2, Tcirg1, Atp5l, Atp5o, Atp6ap1, Atp5d, Atp6v1f, Atp6v1c1, Atp5e, Atp5g2, Atp6v1c2, Atp5h, Atp6v0e2, Atp6v1h, Atp6v0b, Atp6v0a4, Atp5g3
GO:0032947	protein complex scaffold	61	58	2.70395	1.03911e-05	6.58295e-05	Akap1, Axin1, Capn3, Cav1, Cav2, Rb1cc1, Dlg1, Magi1, Itsn1, Ksr1, Sept2, Nup62, Mapk8ip1, Pxn, Map2k2, Homer1, Homer2, Slc9a3r1, Mapk8ip3, Magi2, Rgs14, Wwc2, Lamtor3, Sav1, Slc9a3r2, Chchd3, Lamtor4, Iscu, Lamtor1, Lrrk2, Pkp2, Dusp19, Lamtor5, Sash1, Spag9, Telo2, Grip1, Akap13, Mpp7, Akap12, Lamtor2, Smarcd1, Magi3, Ldlrap1, Akap9, Wwc1, Arrb2, Akap11, AI314180, Tnrc6a, Cnot1, Akap6, Dlgap3, …
GO:0008081	phosphoric diester hydrolase activity	81	74	2.59805	1.13471e-05	7.1487e-05	Adora1, Apex1, Ccr1, Cnp, Gna11, Gnaq, Gnas, Gnb1, Gpld1, Hmox1, Pde1a, Pde1c, Pde3b, Pde4a, Pde4b, Pde6d, Pde7a, Pde8a, Enpp1, Enpp2, Plcb1, Plcb2, Plcb3, Plcb4, Plcd1, Plcd4, Plcg1, Pld1, Pld2, Pld3, Ccl5, Smpd1, Smpd2, Pde10a, Pde7b, Pde3a, Tdp2, Gde1, Tulp2, Smpdl3a, Smpd3, Gdpd1, Gdpd3, Plcd3, Plce1, Gpcpd1, Smpd4, Pde6h, Smpdl3b, Pld4, Tdp1, Pde4c, Plcz1, Pde2a, Enpp3, Pde8b, Plcl2, Pde6a, …
GO:0030515	snoRNA binding	28	28	2.84381	1.15317e-05	7.22482e-05	Nudt1, Snu13, Nufip1, Rrp9, Imp4, Nhp2, Nudt5, Nop58, Ddx21, Isg20, Nop10, Nudt16l1, Nop56, Nudt7, Gar1, Nudt4, Nudt16, Mrpl1, Imp3, Tsr1, Pwp2, Tbl3, Bms1, Diexf, Utp6, Heatr1, Dkc1, Wdr3
GO:0016776	phosphotransferase activity, phosphate group as acceptor	36	35	2.76481	1.28006e-05	7.97574e-05	Ak1, Ak2, Ak4, Dlg1, Dlg4, Guk1, Nme1, Nme2, Pck1, Rad50, Dtymk, Cmpk2, Dlg2, Ip6k1, Dlg3, Nme6, Mpp5, Ak3, Nme4, Mpp6, Cmpk1, Pmvk, Ak8, Nme8, Nme5, Ip6k2, Ak7, Nme3, Scrib, Nme7, Ppip5k2, Ak5, Ppip5k1, Ak9, Ak6
GO:0001948	glycoprotein binding	123	108	2.497	1.35097e-05	8.37159e-05	Agrn, Apoh, Azgp1, B2m, Bmpr1a, Bmpr1b, Calr, Canx, Cd2, Cd4, Cdh1, Cfh, Chrd, Ccr5, Cntn1, Col5a1, Comp, Dnajc5, Ctsb, Ctsk, Ctss, Dag1, Dmd, Egfr, Erbb2, F7, Fgfr1, Fyn, Gpc1, Gpc3, Gpc4, Hspa5, Hpse, Lipc, Hsp90ab1, Hsp90aa1, Ide, Igf2r, Itga3, Itgam, Itgb1, Itgb2, Ldlr, Lgals1, Lrp8, Map2, Nf1, Nid1, Pla2g2d, Ptn, Ptprc, Ptprf, Selp, Sema5a, Shh, Slit1, Slit2, Serpina1a, Serpina1b, Sdc1, Cntn…
GO:0008170	N-methyltransferase activity	78	70	2.55214	1.54876e-05	9.54508e-05	Smyd1, Ezh1, Ezh2, Fbl, Gnmt, Tfb2m, Prmt2, Prmt1, Irf4, Men1, Nsd1, Pemt, Pnmt, Suv39h1, Ash2l, Prmt5, Setd3, Carm1, Suv39h2, Setd6, Dimt1, Dpy30, Mettl21a, Mettl16, Rnmt, Kmt5a, Kmt2e, Smyd3, Eef2kmt, Dydc2, Prmt3, Setd7, Camkmt, Trmt11, Ndufaf7, Cxxc1, Trmo, Kmt2b, Wdr82, Prdm8, Ehmt1, Setdb1, Trmt1l, Prmt6, Nsd2, Ehmt2, Hnmt, Wdr5, Ash1l, Vcpkmt, Setd1b, Dot1l, Trmt1, Prdm9, Rbbp5, Kmt2a, Prm…
GO:0051537	2 iron, 2 sulfur cluster binding	26	26	2.84381	1.78832e-05	0.000109619	Aox1, Cmah, Fdx1, Fech, Fxn, Xdh, Cisd1, Iscu, Uqcrfs1, Cisd2, Sdhb, Fdx1l, Isca1, Glrx2, Aox3, Aox4, Aifm3, Ndufv2, Glrx5, Isca2, Ciapin1, Aox2, Cisd3, Rfesd, Ndufs1, AK157302
GO:0008234	cysteine-type peptidase activity	171	144	2.39479	1.8274e-05	0.000111412	Capn1, Capn2, Capn3, Capns1, Capn5, Capn6, Capn7, Casp1, Casp12, Casp2, Casp3, Casp6, Casp7, Casp8, Casp9, Cflar, Ctla2a, Ctla2b, Ctsb, Ctsc, Ctsh, Ctsk, Ctsl, Ctss, Usp17la, Usp15, Usp34, Pdcd6, Lgmn, Rce1, Sfrp1, Tank, Tnfaip3, Usp12, Uchl1, Usp10, Usp5, Usp4, Usp9x, Capn10, Usp18, Cops5, Cops4, Usp39, Usp25, Usp21, Capn15, Uchl3, Ankzf1, Usp2, Otud5, Usp27x, Uchl5, Ctsf, Usp29, Tnip1, Usp14, C…
GO:0019213	deacetylase activity	38	37	2.76897	1.96457e-05	0.000119135	Hdac2, Hdac3, Hdac5, Hdac6, Ndst1, Ndst2, Sin3a, Sin3b, Mta2, Sirt6, Sap30l, Brms1l, Hdac7, Sall1, Sap30, Sirt2, Sirt3, Ndst4, Nacc2, Hdac8, Suds3, Macrod2, Sirt4, Hdac9, Ndst3, Sirt1, Oard1, Macrod1, Brms1, Atxn3, Hdac10, Hdac4, Sirt7, Hdac11, Amdhd2, Pigl, Hdac1
GO:0045309	protein phosphorylated amino acid binding	50	48	2.73006	2.15327e-05	0.000129884	Abl1, Abl2, Acp2, Btrc, Cbl, Socs3, Crk, Crkl, Fgr, Grb10, Grb2, Hck, Ptpn6, Irs1, Nck2, Nedd4, Pik3r1, Pik3r2, Pik3r3, Ptpn5, Sirpa, Shc1, Syk, Vav1, Vav2, Yes1, Ywhae, Zap70, Pin1, Sh3bp2, Mapk1, Mapk3, Sh2d1b1, Fbxw7, Ywhab, Stap1, Brd4, Samsn1, Rtf1, Cblc, Ldlrap1, Arrb1, Cblb, Rasa1, Shb, Plcg2, Leo1, Ptpn3
GO:0097472	cyclin-dependent protein kinase activity	31	31	2.84381	2.16989e-05	0.000130193	Ccna2, Ccnd3, Ccnk, Cdk1, Cdk11b, Cdk2, Cdk4, Cdk5, Cdk6, Cdk7, Cdk16, Cdk18, Cdk14, Mok, Cdkl2, Ccnh, Cdk12, Cdk13, Cdkl1, Cdk19, Cdk20, Cdk9, Cdkl3, Cdk10, Cdk17, Cdk8, Cdk15, E030030I06Rik, Cdkl4, Cdkl5, Gm16505
GO:0050660	flavin adenine dinucleotide binding	78	71	2.5886	2.34431e-05	0.000139918	Acadl, Acadm, Acadvl, Acads, Acox1, Gfer, Aox1, Cry2, Cybb, Dao, Dld, Fmo1, Fmo3, Fmo5, Gsr, Maoa, Mthfr, Nqo2, Nos1, Nos2, Por, Prodh, Sqle, Xdh, Txnrd2, Aifm1, Txnrd1, Ldhd, Fmo2, Ivd, Dus2, Acadsb, Sdha, Acad8, Mmachc, Mto1, Dus1l, Ddo, Aifm2, Aox3, Aox4, Dus4l, Acad10, Aifm3, Dhcr24, Ndor1, Acox3, Kmo, D2hgdh, Dpyd, Kdm1a, Acad11, Maob, Cyb5r3, Etfa, Mical1, Sardh, Mical3, Mtrr, Aox2, Coq6, K…
GO:0003678	DNA helicase activity	41	40	2.77445	2.54382e-05	0.000151031	Blm, Cdc45, Ddx3x, Ercc2, Ercc3, Xrcc6, Gtf2h4, Mcm3, Mcm2, Mcm4, Mcm5, Mcm6, Mcm7, Mre11a, Rad50, Recql, Ruvbl2, Ighmbp2, Wrn, Xrcc5, Nbn, Fbxo18, Ruvbl1, Chd8, Chd1l, Ino80, Gins1, Ascc3, Recql4, Gins4, Helb, Recql5, Helq, Twnk, Brip1, Rtel1, Gins2, Ddx11, Dna2, Supv3l1
GO:0004722	protein serine/threonine phosphatase activity	57	53	2.64424	2.56355e-05	0.000151409	Epm2a, Ppm1g, Ppm1a, Ppm1b, Ppp1ca, Ppp1cb, Ppp1cc, Ppp2ca, Ppp2cb, Ppp3ca, Ppp3cb, Ppp3r2, Pten, Pald1, Ppp2r1a, Ppp2r2d, Ctdsp2, Ppm1d, Ppp4c, Tab1, Timm50, Ctdnep1, Ilkap, Ctdp1, Ppp6c, Ppm1m, Dusp23, Ppm1f, Ssu72, Ppm1j, Ppp2r2a, Pgam5, Ppp2r2b, Mtmr3, Ppa2, Ublcp1, Phlpp1, Pp2d1, Ppp1r3a, Mtmr4, Cdc14b, Ctdsp1, Cdc14a, Rpap2, Ppef1, Ppm1l, Ppm1k, Phlpp2, Ppp2r2c, Ppm1h, Ppm1e, Pdp1, Pdp2
GO:0000149	SNARE binding	121	106	2.49127	2.72902e-05	0.000159971	Abca1, Abl1, Adcy6, Bet1, Cacna1a, Cav1, Cav2, Cplx2, Doc2b, Stx2, Slc6a4, Kcnb1, Myo5a, Napb, Nsf, Sept5, Ptpn2, Rab4a, Rph3a, Sec22b, Snap25, Snapin, Snap23, Sptan1, Stx3, Stx4a, Stxbp1, Stxbp2, Stxbp3, Stxbp4, Abcc8, Abcc9, Syp, Syt1, Syt2, Syt3, Tnfaip2, Unc13b, Vamp1, Vamp2, Vamp3, Vamp8, Capn10, Sytl4, Vamp4, Stx7, Gosr1, Vti1a, Vti1b, Vamp5, Syt6, Syt7, Stx8, Stx1b, Stx5a, Ykt6, Gosr2, Stx…
GO:0008276	protein methyltransferase activity	78	70	2.55214	2.73671e-05	0.000159971	Smyd1, Eed, Ezh1, Ezh2, Fbl, Prmt2, Prmt1, Irf4, Men1, Nsd1, Pcmt1, Suv39h1, Ash2l, Prmt5, Lcmt1, Suz12, Setd3, Icmt, Carm1, Suv39h2, Setd6, Dpy30, Ntmt1, Mettl21a, Trmt112, N6amt1, Kmt5a, Kmt2e, Hemk1, Smyd3, Eef2kmt, Dydc2, Prmt3, Setd7, Armt1, Camkmt, Ndufaf7, Cxxc1, Kmt2b, Wdr82, Prdm8, Ehmt1, Setdb1, Prmt6, Nsd2, Ehmt2, Wdr5, Ash1l, Vcpkmt, Setd1b, Dot1l, Prdm9, Rbbp5, Kmt2a, Prmt7, Setd4, F…
GO:0005484	SNAP receptor activity	35	34	2.76256	2.86754e-05	0.000166541	Stx2, Sec22b, Snap25, Snap23, Stx3, Stx4a, Vamp1, Vamp2, Vamp3, Vamp8, Vamp4, Stx7, Gosr1, Vti1a, Vti1b, Vamp5, Bet1l, Stx8, Stx1b, Stx5a, Ykt6, Gosr2, Stx6, Snap29, Stx17, Snap47, Stx19, Stx18, Stx11, Stx12, Sec22c, Bnip1, Stx16, Sec22a
GO:0031369	translation initiation factor binding	35	34	2.76256	2.87848e-05	0.000166541	Cacna1c, Celf1, Ddx3x, Eif2ak3, Eif2b4, Eif4e, Eif4ebp1, Eif4ebp2, Fmr1, Gch1, Hhex, Nck1, Rps19, Rps24, Rps3a1, Zpr1, Eif2ak4, Tbl2, Eif3b, Eif3c, Rbx1, Eif3f, Polr2g, Angel1, Polr2d, Trim32, Larp1, Gle1, Lin28a, Eif3m, Eif4g1, Eif5, Eif2b5, Syt11
GO:0004693	cyclin-dependent protein serine/threonine kinase activity	30	30	2.84381	3.05394e-05	0.000175469	Ccnd3, Ccnk, Cdk1, Cdk11b, Cdk2, Cdk4, Cdk5, Cdk6, Cdk7, Cdk16, Cdk18, Cdk14, Mok, Cdkl2, Ccnh, Cdk12, Cdk13, Cdkl1, Cdk19, Cdk20, Cdk9, Cdkl3, Cdk10, Cdk17, Cdk8, Cdk15, E030030I06Rik, Cdkl4, Cdkl5, Gm16505
GO:0016209	antioxidant activity	78	65	2.36984	3.06375e-05	0.000175469	Prdx3, Prdx6, Apoe, Cat, Ccs, Gpx1, Gpx3, Gpx5, Gsr, Gstp1, Gstt1, Gstt2, Gsto1, Hba-a1, Hp, Ltc4s, Nqo1, Nxn, Prdx1, Ptgs1, Ptgs2, S100a8, Selenow, Sod1, Sod2, Sod3, Prdx2, Tpo, Txn1, Txnrd2, Txnrd1, Txndc17, Prdx4, Txnl1, Prdx5, Mgst1, Park7, Trp53inp1, Aaed1, Mgst3, Fam213b, Gpx7, Txndc8, Gsto2, Gstm7, Gpx8, Pxdn, Fam213a, Ubiad1, Nxnl2, Gpx6, Gstk1, Srxn1, Selenof, Selenos, Hba-a2, Cygb, Sesn…
GO:0035064	methylated histone binding	50	48	2.73006	3.20598e-05	0.000182693	Cbx2, Cbx4, Cbx5, Chd1, Fmr1, Msh6, Msl3, Mtf2, Uhrf1, Phf2, Spin1, Phf1, Atrx, Taf7, Ing1, Trp53bp1, Ing4, Cbx8, Cbx7, Suz12, Ing5, Zmynd11, Chd8, Kat8, Ing2, Lrwd1, Ing3, Phf19, Glyr1, Mphosph8, Sgf29, Cdyl2, Ncapg2, Ncapd3, Loxl2, Rrp8, Pwp1, Wdr5, Rbbp5, L3mbtl2, Tdrd3, Zmynd8, Kdm4a, L3mbtl1, Chd5, Taf1, Phf8, Kdm7a
GO:0008536	Ran GTPase binding	33	33	2.84381	3.22229e-05	0.000182704	Birc5, Kpnb1, Nup50, Ranbp1, Ranbp2, Rangap1, Nxt1, Ranbp9, Xpo4, Rangrf, Xpo7, Ranbp17, Nutf2, Ipo5, Ranbp3, Xpo5, Xpot, Xpo6, Ranbp10, Ipo4, Ipo11, 1700123L14Rik, Rcc1, Xpo1, Cse1l, Tnpo2, Nup153, Ranbp3l, Ipo9, Ipo13, Ipo7, Tnpo1, Ipo8
