# Supplementary material for: Alterations in sperm long RNA contribute to the epigenetic inheritance of the effects of postnatal trauma
Source: Mol Psychiatry. 2018 Oct 30;25(9):2162–74. doi: 10.1038/s41380-018-0271-6 (PMC7473836; doi:10.1038/s41380-018-0271-6)
Supplement: Supplementary file 3 — Supplementary Table 2 [file 41380_2018_271_MOESM3_ESM.xlsx]

## Sheet: MSUS Sperm GO BP
GO.ID	Term	Annotated	Significant	Enrichment	Fisher.pvalue	FDR	genes
GO:0022610	biological adhesion	853	255	1.98792	3.06298e-22	1.58356e-18	Acvrl1, Adam12, Adam15, Adam9, Angpt1, Agt, Apod, Pcdh15, Bcl6, Bmi1, Calr, Cbln1, Cd34, Cd4, Cd83, Cd9, Cdh1, Cdh11, Cdh13, Cdh17, Cdh3, Chl1, Chrd, Ccr2, Ccr5, Ackr3, Col12a1, Col14a1, Col15a1, Col18a1, Col3a1, Col4a3, Col5a1, Col6a1, Col6a2, Col7a1, Col1a1, Csf1, Vcan, Cyp1b1, Dag1, Dpp4, Dsc2, Dsg2, Dst, Efna5, Efnb2, Egfr, Emb, Emp2, Eng, Epha4, Epha5, Erbb2, Drosha, Fbln1, Fbln2, Fbn1, Fes,…
GO:0007155	cell adhesion	844	252	1.98548	7.43493e-22	1.92193e-18	Acvrl1, Adam12, Adam15, Adam9, Angpt1, Agt, Apod, Pcdh15, Bcl6, Bmi1, Calr, Cbln1, Cd34, Cd4, Cd83, Cd9, Cdh1, Cdh11, Cdh13, Cdh17, Cdh3, Chl1, Chrd, Ccr2, Ccr5, Ackr3, Col12a1, Col14a1, Col15a1, Col18a1, Col3a1, Col4a3, Col5a1, Col6a1, Col6a2, Col7a1, Col1a1, Csf1, Vcan, Cyp1b1, Dag1, Dpp4, Dsc2, Dsg2, Dst, Efna5, Efnb2, Egfr, Emb, Emp2, Eng, Epha4, Epha5, Erbb2, Drosha, Fbln1, Fbln2, Fbn1, Fes,…
GO:0030198	extracellular matrix organization	143	70	3.25514	2.30759e-18	3.97674e-15	Agt, Aplp2, Serpinh1, Col11a1, Col11a2, Col14a1, Col18a1, Col3a1, Col4a1, Col4a3, Col4a4, Col5a1, Col5a2, Col1a1, Col1a2, Cyp1b1, Dag1, Dpp4, Eln, Eng, Fbln1, Fn1, Hspg2, Lamb2, Lamc2, Lox, Lum, Nid1, Ddr2, Pdgfra, Spint1, Tfap2a, Tgfb1, Tgfb2, Tgfbi, Fbln5, Dnajb6, Creb3l1, Plod3, Postn, Prdx4, Reck, Egfl6, P3h1, Dpt, Smoc2, Smoc1, Ccdc80, Antxr1, Sulf2, Mfap4, Crispld2, Tnxb, Col4a6, Loxl2, Phl…
GO:0043062	extracellular structure organization	144	70	3.23253	3.77061e-18	4.87352e-15	Agt, Aplp2, Serpinh1, Col11a1, Col11a2, Col14a1, Col18a1, Col3a1, Col4a1, Col4a3, Col4a4, Col5a1, Col5a2, Col1a1, Col1a2, Cyp1b1, Dag1, Dpp4, Eln, Eng, Fbln1, Fn1, Hspg2, Lamb2, Lamc2, Lox, Lum, Nid1, Ddr2, Pdgfra, Spint1, Tfap2a, Tgfb1, Tgfb2, Tgfbi, Fbln5, Dnajb6, Creb3l1, Plod3, Postn, Prdx4, Reck, Egfl6, P3h1, Dpt, Smoc2, Smoc1, Ccdc80, Antxr1, Sulf2, Mfap4, Crispld2, Tnxb, Col4a6, Loxl2, Phl…
GO:0051270	regulation of cellular component movement	624	179	1.90755	2.50256e-14	2.58765e-11	Acvrl1, Adam15, Adam9, Adora1, Angpt1, Agrn, Agt, Apex1, Apod, Nr2f2, Arhgap5, Arsb, Atp1a1, Bcl6, Cacna1c, Calr, Capn7, Cdh1, Cdh13, Chrd, Ccr2, Ccr5, Ackr3, Col18a1, Col3a1, Col1a1, Csf1, Csnk2b, Ctsh, Cyp1b1, Dag1, Dcn, Dpep1, Dsc2, Dsg2, Ednra, Egfr, Emp2, Eng, F2rl1, Fbln1, Fes, Fga, Fgf2, Fgf7, Fgfr1, Flt1, Fn1, Gas6, Pdpn, Lpar1, Cmklr1, Gpld1, Hspa5, Icam1, Igf1, Igfbp5, Cd74, Il6st, Insr…
GO:0003008	system process	903	236	1.73793	1.36021e-13	1.17205e-10	Abca4, Acvrl1, Adora1, Angpt1, Agrn, Agt, Aplp2, Nr2f2, Atp1a1, Pcdh15, Cacna1a, Cacna1b, Cacna1c, Cacna1d, Cacna1g, Cacna1s, Cacnb2, Ccnd2, Cd34, Cdh1, Chl1, Chrm3, Tpp1, Ccr2, Cnga1, Col11a1, Col11a2, Col14a1, Col1a1, Col1a2, Cryba4, Dag1, Dlg4, Dmpk, Dpp6, Dsc2, Dsg2, Ednra, Egfr, Emp2, Eng, Ephb2, F2rl1, F5, Fga, Fgf12, Fgfr1, Fli1, Fzd4, Gaa, Gas6, Gja1, Gm2a, Grin1, Hrh2, Icam1, Igf1, Igf2,…
GO:2000145	regulation of cell motility	571	163	1.89827	4.31799e-13	3.18914e-10	Acvrl1, Adam15, Adam9, Adora1, Angpt1, Agt, Apex1, Apod, Nr2f2, Arhgap5, Arsb, Calr, Capn7, Cdh1, Cdh13, Chrd, Ccr2, Ccr5, Ackr3, Col18a1, Col3a1, Col1a1, Csf1, Csnk2b, Ctsh, Cyp1b1, Dag1, Dcn, Dpep1, Ednra, Egfr, Emp2, Eng, F2rl1, Fbln1, Fes, Fga, Fgf2, Fgf7, Fgfr1, Flt1, Fn1, Gas6, Pdpn, Lpar1, Cmklr1, Gpld1, Hspa5, Icam1, Igf1, Igfbp5, Cd74, Il6st, Insr, Itga2, Itga3, Itga4, Itga5, Itgb1, Kit,…
GO:0030334	regulation of cell migration	539	155	1.91227	1.24931e-12	8.07367e-10	Acvrl1, Adam15, Adam9, Adora1, Angpt1, Agt, Apex1, Apod, Nr2f2, Arhgap5, Arsb, Calr, Capn7, Cdh1, Cdh13, Chrd, Ccr2, Ccr5, Ackr3, Col18a1, Col3a1, Col1a1, Csf1, Csnk2b, Ctsh, Cyp1b1, Dag1, Dcn, Dpep1, Ednra, Egfr, Emp2, Eng, F2rl1, Fbln1, Fga, Fgf2, Fgf7, Fgfr1, Flt1, Fn1, Gas6, Pdpn, Lpar1, Cmklr1, Gpld1, Hspa5, Icam1, Igf1, Igfbp5, Cd74, Il6st, Insr, Itga2, Itga3, Itga4, Itga5, Itgb1, Kit, Klf4…
GO:0040012	regulation of locomotion	622	172	1.83885	1.86964e-12	1.074e-09	Acvrl1, Adam15, Adam9, Adora1, Angpt1, Agrn, Agt, Apex1, Apod, Nr2f2, Arhgap5, Arsb, Calr, Capn7, Cdh1, Cdh13, Chrd, Ccr2, Ccr5, Ackr3, Col18a1, Col3a1, Col1a1, Csf1, Csnk2b, Ctsh, Cyp1b1, Dag1, Dcn, Dpep1, Ednra, Efnb2, Egfr, Emp2, Eng, F2rl1, Fbln1, Fes, Fga, Fgf2, Fgf7, Fgfr1, Flt1, Fn1, Gas6, Pdpn, Lpar1, Cmklr1, Gpld1, Hspa5, Icam1, Igf1, Igfbp5, Cd74, Il6st, Insr, Itga2, Itga3, Itga4, Itga5…
GO:0048870	cell motility	979	246	1.67094	2.45637e-12	1.15449e-09	Acvrl1, Adam15, Adam9, Adora1, Angpt1, Agt, Akap4, Apex1, Apod, Nr2f2, Arhgap5, Arsb, Calr, Capn7, Cd34, Cdh1, Cdh13, Ch25h, Chl1, Chrd, Ccr2, Ccr5, Ackr3, Col18a1, Col3a1, Col5a1, Col1a1, Csf1, Csnk2b, Vcan, Ctsh, Cyp1b1, Dag1, Dcc, Dcn, Dpep1, Dpp4, Ednra, Efnb2, Egfr, Emp2, Eng, Epha4, F2rl1, Fbln1, Fes, Fga, Fgf2, Fgf7, Fgfr1, Flt1, Fn1, Gapdhs, Gas6, Gcnt1, Gja1, Gli3, Pdpn, Lpar1, Cmklr1, G…
GO:0051674	localization of cell	979	246	1.67094	2.45637e-12	1.15449e-09	Acvrl1, Adam15, Adam9, Adora1, Angpt1, Agt, Akap4, Apex1, Apod, Nr2f2, Arhgap5, Arsb, Calr, Capn7, Cd34, Cdh1, Cdh13, Ch25h, Chl1, Chrd, Ccr2, Ccr5, Ackr3, Col18a1, Col3a1, Col5a1, Col1a1, Csf1, Csnk2b, Vcan, Ctsh, Cyp1b1, Dag1, Dcc, Dcn, Dpep1, Dpp4, Ednra, Efnb2, Egfr, Emp2, Eng, Epha4, F2rl1, Fbln1, Fes, Fga, Fgf2, Fgf7, Fgfr1, Flt1, Fn1, Gapdhs, Gas6, Gcnt1, Gja1, Gli3, Pdpn, Lpar1, Cmklr1, G…
GO:0016477	cell migration	881	224	1.69075	1.38376e-11	5.9617e-09	Acvrl1, Adam15, Adam9, Adora1, Angpt1, Agt, Apex1, Apod, Nr2f2, Arhgap5, Arsb, Calr, Capn7, Cd34, Cdh1, Cdh13, Ch25h, Chl1, Chrd, Ccr2, Ccr5, Ackr3, Col18a1, Col3a1, Col5a1, Col1a1, Csf1, Csnk2b, Vcan, Ctsh, Cyp1b1, Dag1, Dcc, Dcn, Dpep1, Dpp4, Ednra, Efnb2, Egfr, Emp2, Eng, Epha4, F2rl1, Fbln1, Fes, Fga, Fgf2, Fgf7, Fgfr1, Flt1, Fn1, Gas6, Gcnt1, Gja1, Gli3, Pdpn, Lpar1, Cmklr1, Gpld1, Hspa5, Ic…
GO:0031589	cell-substrate adhesion	241	83	2.29017	3.6545e-11	1.45336e-08	Acvrl1, Adam15, Adam9, Angpt1, Agt, Apod, Bcl6, Calr, Cd34, Cdh13, Col3a1, Col1a1, Csf1, Dag1, Efna5, Emp2, Fbln1, Fbln2, Fga, Fn1, Fzd4, Fzd7, Gas6, Itga2, Itga3, Itga4, Itga5, Itgb1, Itgb5, Itgb6, Itgb7, Lama5, Lamb1, Lgals1, Mmp14, Nid1, Nid2, Pecam1, Pik3r1, Serpine1, Plau, Ptprk, Rsu1, Sfrp1, Sdc4, Cntn2, Utrn, Vwf, Wnt4, Coro1c, Axl, Postn, Dlc1, Myadm, Egfl6, Net1, Bcam, Smoc2, Smoc1, Ccdc…
GO:0050877	neurological system process	532	148	1.84994	5.62882e-11	2.07864e-08	Abca4, Adora1, Agt, Aplp2, Pcdh15, Cacna1a, Cacna1b, Cacna1c, Cacna1d, Cacna1g, Cacnb2, Ccnd2, Cdh1, Chl1, Tpp1, Ccr2, Cnga1, Col11a1, Col11a2, Col1a1, Cryba4, Dag1, Dlg4, Dpp6, Ednra, Egfr, Ephb2, Fgf12, Fgfr1, Fzd4, Gaa, Gm2a, Grin1, Hrh2, Icam1, Igf1, Igf2, Itga2, Itga3, Itga5, Itgb1, Itpr3, Jag2, Kit, Lamb1, Lamb2, Lum, Man2b1, Mc1r, Mif, Trpm1, Mme, Meis2, Ncam1, Nos1, Nrxn2, Ntrk2, Ntsr1, O…
GO:0007600	sensory perception	283	91	2.13827	7.64847e-11	2.63617e-08	Abca4, Adora1, Pcdh15, Cacna1a, Cacna1b, Cacna1d, Cacnb2, Cdh1, Ccr2, Cnga1, Col11a1, Col11a2, Col1a1, Cryba4, Ednra, Fgfr1, Fzd4, Grin1, Icam1, Igf1, Itga2, Itpr3, Jag2, Kit, Lamb2, Lum, Mc1r, Trpm1, Mme, Ncam1, Nos1, Ntsr1, Olfr2, Olfr46, Omp, Otog, P2rx4, P2ry1, Penk, Pigr, Plcb2, Prx, Ptgs1, Ptgs2, Sag, Scn8a, Slc9a1, Serpine2, Tbl1x, Tfap2a, Uchl1, Cdh23, Vip, Lamc3, Homer2, Fzd2, Rpl38, Dna…
GO:0051272	positive regulation of cellular component movement	348	103	1.96818	7.89943e-10	2.5525e-07	Adam9, Angpt1, Agt, Arhgap5, Bcl6, Calr, Capn7, Cdh13, Ccr2, Ccr5, Ackr3, Col18a1, Col1a1, Csf1, Ctsh, Cyp1b1, Ednra, Egfr, F2rl1, Fbln1, Fga, Fgf2, Fgf7, Fgfr1, Flt1, Fn1, Gas6, Pdpn, Lpar1, Cmklr1, Gpld1, Hspa5, Icam1, Igf1, Cd74, Il6st, Insr, Itga2, Itga3, Itga4, Itga5, Itgb1, Kit, Lamb1, Lamc2, Lbp, Epcam, Met, Mif, Mmp14, Nrp1, Ntn1, Ntrk3, Ddr2, P2rx4, Pax6, Furin, Pdgfra, Pdgfrb, Pecam1, P…
GO:0007167	enzyme linked receptor protein signaling pathway	588	155	1.75292	9.7331e-10	2.96001e-07	Acvrl1, Adam9, Adora1, Angpt1, Agt, Akap4, Aplp2, Apod, Cdh13, Cdh3, Chrd, Col3a1, Col4a1, Col4a2, Col4a3, Col4a5, Col1a1, Col1a2, Csf1, Csnk2b, Dcn, Efna4, Efna5, Efnb2, Egf, Egfr, Eif4ebp1, Eng, Epha4, Epha5, Ephb2, Erbb2, Fbn1, Fes, Fgf2, Fgf7, Fgfr1, Fgfr2, Fgfr3, Flt1, Fzd1, Fzd4, Gas6, Gdf10, Gpc3, Gpld1, Hspa5, Hfe, Hhip, Igf1, Igf2, Igfbp4, Igfbp5, Igfbp6, Il6st, Inhba, Inhbe, Insr, Itga3…
GO:2000147	positive regulation of cell motility	339	100	1.96159	1.48119e-09	4.25432e-07	Adam9, Angpt1, Agt, Arhgap5, Calr, Capn7, Cdh13, Ccr2, Ccr5, Ackr3, Col18a1, Col1a1, Csf1, Ctsh, Cyp1b1, Ednra, Egfr, F2rl1, Fbln1, Fga, Fgf2, Fgf7, Fgfr1, Flt1, Fn1, Gas6, Pdpn, Lpar1, Cmklr1, Gpld1, Hspa5, Icam1, Igf1, Cd74, Il6st, Insr, Itga2, Itga3, Itga4, Itga5, Itgb1, Kit, Lamb1, Lamc2, Lbp, Epcam, Met, Mif, Mmp14, Ntn1, Ntrk3, Ddr2, P2rx4, Pax6, Furin, Pdgfra, Pdgfrb, Pecam1, Pik3r1, Serpi…
GO:0051094	positive regulation of developmental process	885	214	1.60797	1.64532e-09	4.477e-07	Acvrl1, Adam9, Adamts1, Agrn, Agt, Arsb, Bcl6, Bmi1, Bnip3, Brca1, C3, Calr, Car2, Cbln1, Cd34, Scarb2, Cd4, Cd83, Ccr2, Ccr5, Col1a1, Csf1, Ctsh, Cyp1b1, Dag1, Dcc, Dcn, Ednra, Eef2k, Efna5, Efnb2, Egf, Eng, Epha4, Ephb2, Bcl11a, Fes, Fgf2, Fgf7, Fgfr1, Fgfr2, Fgfr3, Flt1, Fn1, Fzd1, Gas6, Gdf10, Gja1, Gli3, S1pr2, Lpar1, Cmklr1, Grn, Hspa5, H2-Aa, Igf1, Igf2, Cd74, Il1rap, Il2rg, Il4ra, Il6st, …
GO:0030199	collagen fibril organization	29	20	4.58606	2.30182e-09	5.95021e-07	Serpinh1, Col11a1, Col11a2, Col14a1, Col3a1, Col5a1, Col5a2, Col1a1, Col1a2, Cyp1b1, Lox, Lum, Ddr2, Tgfb2, Plod3, P3h1, Dpt, Tnxb, Loxl2, Adamts2
GO:0072359	circulatory system development	709	181	1.69762	2.44928e-09	6.02988e-07	Acvrl1, Adam15, Adam19, Adamts1, Angpt1, Agt, Speg, Nr2f2, Brca1, C3, Cacna1c, Cd34, Cdh13, Ccr2, Ccr5, Ackr3, Col11a1, Col14a1, Col18a1, Col3a1, Col4a1, Col4a2, Col4a3, Col5a1, Col1a1, Col1a2, Cpe, Vcan, Ctsh, Cyp1b1, Dcn, Dhcr7, Dsg2, Ednra, Efnb2, Egf, Egfr, Elk3, Emp2, Eng, Ephb2, Erbb2, Fbn1, Fgf2, Fgfr1, Fgfr2, Flt1, Fn1, Fzd1, Fzd4, Fzd7, Gaa, Gja1, Gli3, Lrp2, Pdpn, Gpc3, Gpld1, Hhip, Hsp…
GO:0051241	negative regulation of multicellular organismal process	725	179	1.64181	2.81098e-09	6.6058e-07	Acvrl1, Adamts1, Adora1, Angpt1, Agt, Apod, Nr2f2, Atp1a1, Bcl6, Serping1, Calr, Cd34, Cd83, Cdh3, Chrd, Ccr2, Ccr5, Col3a1, Col4a2, Col4a3, Col5a1, Col5a2, Cpe, Crmp1, Csnk2b, Dcn, Egfr, Eif4e, Epha4, Ephb2, Erbb2, Bcl11a, F2rl1, Fbln1, Fbn1, Fcgr2b, Fga, Fgf2, Fgfr1, Fgfr3, Fn1, Fzd7, Gas6, Gdf10, Gja1, Gli3, Lpar1, Cmklr1, H2-D1, H2-K1, Hfe, Hhip, Igf1, Igfbp5, Cd74, Il4ra, Inhba, Itgb1, Jag1,…
GO:0030155	regulation of cell adhesion	460	125	1.80701	4.67408e-09	1.05065e-06	Acvrl1, Adam15, Adam9, Angpt1, Apod, Bcl6, Bmi1, Calr, Cd4, Cd83, Cdh1, Cdh13, Chrd, Ccr2, Ccr5, Col1a1, Csf1, Cyp1b1, Dag1, Dpp4, Efna5, Efnb2, Emp2, Epha5, Erbb2, Drosha, Fbln1, Fbln2, Fes, Fga, Fn1, Fzd4, Fzd7, Gli3, H2-Aa, H2-Ab1, H2-T23, Hfe, Icam1, Igf1, Igf2, Cd74, Il2rg, Il4ra, Il6st, Itga2, Itga3, Itga4, Itga5, Itgb1, Jag2, Klf4, Lama3, Lama4, Lama5, Lamb1, Lgals1, Epcam, Cd46, Mmp14, My…
GO:0030335	positive regulation of cell migration	327	95	1.93189	1.00323e-08	2.16113e-06	Adam9, Angpt1, Agt, Arhgap5, Calr, Capn7, Cdh13, Ccr2, Ccr5, Ackr3, Col18a1, Col1a1, Csf1, Ctsh, Cyp1b1, Ednra, Egfr, F2rl1, Fbln1, Fga, Fgf2, Fgf7, Fgfr1, Flt1, Fn1, Gas6, Pdpn, Lpar1, Cmklr1, Gpld1, Hspa5, Icam1, Igf1, Cd74, Il6st, Insr, Itga2, Itga3, Itga4, Itga5, Itgb1, Kit, Lamb1, Lamc2, Lbp, Met, Mif, Mmp14, Ntrk3, Ddr2, P2rx4, Pax6, Furin, Pdgfra, Pdgfrb, Pecam1, Pik3r1, Serpine1, Plau, Pl…
GO:0006811	ion transport	896	210	1.55854	1.06166e-08	2.19552e-06	Abca4, Adora1, Agrn, Agt, Ank1, Atp1a1, Atp1b3, Atp5c1, Atp5f1, Atp5g1, Atp5j, Atp5k, Atp6v1a, Atp6v1b2, Atp6v0d1, Slc7a1, Cacna1a, Cacna1b, Cacna1c, Cacna1d, Cacna1g, Cacna1s, Cacnb1, Cacnb2, Cacnb3, Car2, Car4, Car7, Cd4, Ccr5, Cnga1, Cox8a, Cp, Dlg4, Dmpk, Dpp6, Slc26a2, Ednra, Egf, Emb, Fgf12, Fgf2, Fgfr1, Gabra2, Gas6, Gja1, Grin1, Heph, Hfe, Hrh2, Icam1, Igf1, Itpr3, Kcnb1, Kcnj16, Kcnj2, L…
GO:0010631	epithelial cell migration	176	61	2.30475	1.10921e-08	2.20562e-06	Acvrl1, Adam9, Angpt1, Agt, Nr2f2, Arsb, Calr, Capn7, Cdh13, Ccr5, Csnk2b, Ctsh, Cyp1b1, Dcn, Dpp4, Efnb2, Emp2, Fgf2, Fgf7, Fgfr1, Gpld1, Itga2, Itga3, Itgb1, Kit, Klf4, Met, Nrp1, P2rx4, Pecam1, Pfn2, Serpine1, Plcg1, Prox1, Ptgs2, Ptprg, Robo1, Serpinf1, Sparc, Scarb1, Stc1, Tgfb1, Tgfb2, Tgfbr2, Tgfbr3, Wnt5a, Coro1c, Zeb2, Ceacam1, Amot, Rab11a, Dock5, Svbp, Dab2ip, Adgra2, Loxl2, Stard13, F…
GO:0042330	taxis	319	93	1.93865	1.22292e-08	2.34167e-06	Angpt1, Agrn, Calr, Runx3, Cdh13, Ch25h, Chl1, Ccr2, Ccr5, Ackr3, Crmp1, Csf1, Dag1, Dcc, Ednra, Efna5, Efnb2, Eng, Epha4, Epha5, Ephb2, Erbb2, F2rl1, Fes, Fgf2, Fgf7, Fgfr1, Flt1, Fn1, Gas1, Gas6, Gli3, Lpar1, Cmklr1, Cd74, Il17ra, Itga2, Kit, Lamb2, Lbp, Lsp1, Met, Nbl1, Nrp1, Nrp2, Ntn1, Ntrk3, P2rx4, Pax6, Pdgfra, Pdgfrb, Serpine1, Plxna1, Plxna2, Plxna3, Ptpn2, Robo1, Ccl8, Cxcl12, Sema6a, S…
GO:0090130	tissue migration	177	61	2.29173	1.43254e-08	2.45036e-06	Acvrl1, Adam9, Angpt1, Agt, Nr2f2, Arsb, Calr, Capn7, Cdh13, Ccr5, Csnk2b, Ctsh, Cyp1b1, Dcn, Dpp4, Efnb2, Emp2, Fgf2, Fgf7, Fgfr1, Gpld1, Itga2, Itga3, Itgb1, Kit, Klf4, Met, Nrp1, P2rx4, Pecam1, Pfn2, Serpine1, Plcg1, Prox1, Ptgs2, Ptprg, Robo1, Serpinf1, Sparc, Scarb1, Stc1, Tgfb1, Tgfb2, Tgfbr2, Tgfbr3, Wnt5a, Coro1c, Zeb2, Ceacam1, Amot, Rab11a, Dock5, Svbp, Dab2ip, Adgra2, Loxl2, Stard13, F…
GO:0090132	epithelium migration	177	61	2.29173	1.43254e-08	2.45036e-06	Acvrl1, Adam9, Angpt1, Agt, Nr2f2, Arsb, Calr, Capn7, Cdh13, Ccr5, Csnk2b, Ctsh, Cyp1b1, Dcn, Dpp4, Efnb2, Emp2, Fgf2, Fgf7, Fgfr1, Gpld1, Itga2, Itga3, Itgb1, Kit, Klf4, Met, Nrp1, P2rx4, Pecam1, Pfn2, Serpine1, Plcg1, Prox1, Ptgs2, Ptprg, Robo1, Serpinf1, Sparc, Scarb1, Stc1, Tgfb1, Tgfb2, Tgfbr2, Tgfbr3, Wnt5a, Coro1c, Zeb2, Ceacam1, Amot, Rab11a, Dock5, Svbp, Dab2ip, Adgra2, Loxl2, Stard13, F…
GO:0001667	ameboidal-type cell migration	241	76	2.09703	1.46423e-08	2.45036e-06	Acvrl1, Adam9, Angpt1, Agt, Nr2f2, Arsb, Calr, Capn7, Cdh13, Ccr5, Csnk2b, Ctsh, Cyp1b1, Dcn, Dpp4, Efnb2, Emp2, Fgf2, Fgf7, Fgfr1, Fn1, Gpld1, Itga2, Itga3, Itga4, Itgb1, Itgb7, Kit, Klf4, Lama5, Met, Nrp1, Nrp2, Ddr2, P2rx4, Pafah1b1, Pax6, Pecam1, Pfn2, Serpine1, Plcg1, Prox1, Ptgs2, Ptprg, Robo1, Cxcl12, Serpinf1, Sparc, Scarb1, Stc1, Sdc4, Tgfb1, Tgfb2, Tgfbr2, Tgfbr3, Wnt5a, Coro1c, Zeb2, C…
GO:0040017	positive regulation of locomotion	363	102	1.86853	1.46927e-08	2.45036e-06	Adam9, Angpt1, Agt, Arhgap5, Calr, Capn7, Cdh13, Ccr2, Ccr5, Ackr3, Col18a1, Col1a1, Csf1, Ctsh, Cyp1b1, Ednra, Egfr, F2rl1, Fbln1, Fga, Fgf2, Fgf7, Fgfr1, Flt1, Fn1, Gas6, Pdpn, Lpar1, Cmklr1, Gpld1, Hspa5, Icam1, Igf1, Cd74, Il6st, Insr, Itga2, Itga3, Itga4, Itga5, Itgb1, Kit, Lamb1, Lamc2, Lbp, Epcam, Met, Mif, Mmp14, Nrp1, Ntn1, Ntrk3, Ddr2, P2rx4, Pax6, Furin, Pdgfra, Pdgfrb, Pecam1, Pik3r1,…
GO:0006935	chemotaxis	316	92	1.93601	1.60662e-08	2.5957e-06	Angpt1, Agrn, Calr, Runx3, Cdh13, Ch25h, Chl1, Ccr2, Ccr5, Ackr3, Crmp1, Csf1, Dag1, Dcc, Ednra, Efna5, Efnb2, Eng, Epha4, Epha5, Ephb2, Erbb2, F2rl1, Fes, Fgf2, Fgf7, Fgfr1, Flt1, Fn1, Gas1, Gas6, Gli3, Lpar1, Cmklr1, Cd74, Il17ra, Itga2, Kit, Lamb2, Lbp, Lsp1, Met, Nbl1, Nrp1, Nrp2, Ntn1, Ntrk3, P2rx4, Pax6, Pdgfra, Pdgfrb, Serpine1, Plxna1, Plxna2, Plxna3, Ptpn2, Robo1, Ccl8, Cxcl12, Sema6a, S…
GO:0003013	circulatory system process	269	82	2.02707	1.85517e-08	2.86011e-06	Acvrl1, Adora1, Angpt1, Agrn, Agt, Nr2f2, Atp1a1, Cacna1b, Cacna1c, Cacna1d, Cacna1g, Cacnb2, Cd34, Chrm3, Col1a2, Dmpk, Dsc2, Dsg2, Ednra, Egfr, Emp2, Eng, F2rl1, F5, Fga, Fli1, Gaa, Gas6, Gja1, Hrh2, Icam1, Jup, Kcnj2, Kl, Anpep, Met, Mif, Mrvi1, Ncf2, Nos1, Npr1, Ntsr1, P2rx4, P2ry1, Pik3r1, Psen2, Ptgs1, Ptgs2, S100a1, Slc1a1, Slc9a1, Stc1, Tgfb1, Tgfb2, Tgfbr3, Ttn, Uty, Vip, Pebp1, Sgcd, Ce…
GO:0008015	blood circulation	265	81	2.03257	1.88092e-08	2.86011e-06	Acvrl1, Adora1, Angpt1, Agrn, Agt, Nr2f2, Atp1a1, Cacna1b, Cacna1c, Cacna1d, Cacna1g, Cacnb2, Cd34, Chrm3, Col1a2, Dmpk, Dsc2, Dsg2, Ednra, Egfr, Emp2, Eng, F2rl1, F5, Fga, Fli1, Gaa, Gas6, Gja1, Hrh2, Icam1, Jup, Kcnj2, Kl, Anpep, Met, Mif, Mrvi1, Ncf2, Nos1, Npr1, Ntsr1, P2rx4, P2ry1, Pik3r1, Psen2, Ptgs1, Ptgs2, S100a1, Slc1a1, Slc9a1, Stc1, Tgfb1, Tgfb2, Tgfbr3, Ttn, Uty, Vip, Pebp1, Sgcd, Ce…
GO:0001944	vasculature development	464	125	1.79143	2.12783e-08	3.0689e-06	Acvrl1, Adam15, Adamts1, Angpt1, Agt, Nr2f2, Brca1, C3, Cd34, Cdh13, Ccr2, Ccr5, Ackr3, Col18a1, Col3a1, Col4a1, Col4a2, Col4a3, Col5a1, Col1a1, Col1a2, Ctsh, Cyp1b1, Dcn, Dhcr7, Ednra, Efnb2, Egf, Elk3, Emp2, Eng, Ephb2, Fgf2, Fgfr1, Fgfr2, Flt1, Fn1, Fzd4, Gja1, Gli3, Lrp2, Pdpn, Gpc3, Gpld1, Hhip, Hspg2, Igf1, Itga5, Itga7, Itgb1, Jag1, Kit, Klf4, Lama4, Anpep, Lox, Lrp1, Meis1, Mfge8, Notch3,…
GO:0009887	animal organ morphogenesis	638	163	1.69893	2.13695e-08	3.0689e-06	Acvrl1, Adam15, Adamts1, Angpt1, Agt, Pcdh15, Bmi1, Serpinh1, Cd34, Cdh1, Col11a1, Col11a2, Col3a1, Col5a1, Col5a2, Col1a1, Col1a2, Cpe, Csf1, Ctsh, Dag1, Dlx6, Ednra, Efnb2, Egf, Egfr, Eng, Ephb2, Fem1b, Fgf2, Fgf7, Fgfr1, Fgfr2, Fgfr3, Foxi1, Fli1, Flt1, Fzd1, Gaa, Gamt, Gas1, Gcnt1, Gja1, Gli3, Gpc3, Hhip, Hoxb3, Hoxc8, Hspg2, Igf1, Igf2, Igfbp5, Inhba, Insr, Irx1, Itga2, Jag1, Jag2, Lama5, La…
GO:0098609	cell-cell adhesion	469	124	1.75815	2.52426e-08	3.52714e-06	Pcdh15, Bcl6, Bmi1, Cbln1, Cd34, Cd4, Cd83, Cdh1, Cdh11, Cdh13, Cdh17, Cdh3, Ccr2, Ccr5, Cyp1b1, Dpp4, Dsc2, Dsg2, Efna5, Efnb2, Egfr, Erbb2, Drosha, Fga, Gcnt1, Gli3, Pdpn, H2-Aa, H2-Ab1, H2-T23, Hfe, Icam1, Igf1, Igf2, Cd74, Il2rg, Il4ra, Il6st, Itga4, Itga5, Itga7, Itgb1, Itgb5, Itgb7, Jup, Kit, Klf4, Lama3, Lamb1, Lgals1, Epcam, Cd46, Myb, Ncam1, Ntn1, Pdgfra, Pik3r1, Prnp, Psen1, Ptpn2, Ptpr…
GO:0001568	blood vessel development	442	120	1.80537	2.7303e-08	3.71465e-06	Acvrl1, Adam15, Adamts1, Angpt1, Agt, Nr2f2, Brca1, C3, Cd34, Cdh13, Ccr2, Ccr5, Ackr3, Col18a1, Col3a1, Col4a1, Col4a2, Col4a3, Col5a1, Col1a1, Col1a2, Ctsh, Cyp1b1, Dcn, Dhcr7, Ednra, Efnb2, Egf, Elk3, Emp2, Eng, Ephb2, Fgf2, Fgfr1, Fgfr2, Flt1, Fn1, Fzd4, Gja1, Gli3, Lrp2, Gpc3, Gpld1, Hhip, Hspg2, Itga5, Itga7, Itgb1, Jag1, Klf4, Lama4, Anpep, Lox, Lrp1, Meis1, Mfge8, Notch3, Notch4, Nrp1, Nr…
GO:0001501	skeletal system development	313	91	1.93332	4.22222e-08	5.59715e-06	Acp2, Bmi1, Cacna1s, Runx3, Serpinh1, Chrd, Col11a1, Col11a2, Col5a2, Col1a1, Col1a2, Vcan, Fbn1, Fgf2, Fgfr1, Fgfr2, Fgfr3, Fli1, Gas1, Gli3, Gpld1, Hhip, Hoxb3, Hoxc8, Hspg2, Igf1, Jag2, Kit, Ltf, Smad2, Meis1, Mgp, Mmp14, Pafah1b1, Pax5, Pdgfra, Pdgfrb, Por, Psen1, Ptger4, Ryr1, Glg1, Sfrp1, Sox11, Sparc, Stc1, Zeb1, Tfap2a, Tgfb1, Tgfb2, Tgfb3, Tgfbr2, Thbs3, Tjp2, Clec3b, Wnt5a, Zic1, Pappa2…
GO:0006812	cation transport	637	156	1.62852	4.65773e-08	5.77532e-06	Adora1, Agrn, Agt, Ank1, Atp1a1, Atp1b3, Atp5c1, Atp5f1, Atp5g1, Atp5j, Atp5k, Atp6v1a, Atp6v1b2, Atp6v0d1, Slc7a1, Cacna1a, Cacna1b, Cacna1c, Cacna1d, Cacna1g, Cacna1s, Cacnb1, Cacnb2, Cacnb3, Cd4, Ccr5, Cnga1, Cox8a, Cp, Dlg4, Dmpk, Dpp6, Ednra, Egf, Fgf12, Fgf2, Gas6, Gja1, Grin1, Heph, Hfe, Icam1, Igf1, Itpr3, Kcnb1, Kcnj16, Kcnj2, Fxyd3, Slc3a2, Mif, Trpm1, Sik1, Myb, Nos1, Nsf, Ntsr1, Fxyd5…
GO:0022603	regulation of anatomical structure morphogenesis	662	164	1.64738	4.67187e-08	5.77532e-06	Acvrl1, Adam9, Adamts1, Agrn, Agt, Bnip3, Brca1, C3, Cacna1a, Calr, Cd34, Cdh1, Ccr2, Ccr5, Col4a2, Col4a3, Col5a1, Col5a2, Cpe, Csf1, Ctsh, Cyp1b1, Dag1, Dcn, Ednra, Eef2k, Efna5, Efnb2, Emp2, Eng, Epha4, Ephb2, Bcl11a, Fbln1, Fes, Fgf2, Fgf7, Fgfr1, Fgfr2, Flt1, Fn1, Fzd1, Fzd7, Gas7, Gja1, Pdpn, Gpc3, Lpar1, Grin1, Hhip, Sdc2, Icam1, Il4ra, Itga5, Itga7, Kit, Klf4, Limk1, Met, Map1b, Nfatc2, N…
GO:0072358	cardiovascular system development	475	126	1.76394	4.69175e-08	5.77532e-06	Acvrl1, Adam15, Adamts1, Angpt1, Agt, Speg, Nr2f2, Brca1, C3, Cd34, Cdh13, Ccr2, Ccr5, Ackr3, Col18a1, Col3a1, Col4a1, Col4a2, Col4a3, Col5a1, Col1a1, Col1a2, Ctsh, Cyp1b1, Dcn, Dhcr7, Ednra, Efnb2, Egf, Elk3, Emp2, Eng, Ephb2, Fgf2, Fgfr1, Fgfr2, Flt1, Fn1, Fzd4, Gja1, Gli3, Lrp2, Pdpn, Gpc3, Gpld1, Hhip, Hspg2, Igf1, Itga5, Itga7, Itgb1, Jag1, Kit, Klf4, Lama4, Anpep, Lox, Lrp1, Meis1, Mfge8, N…
GO:0032963	collagen metabolic process	51	25	3.2597	5.02338e-08	6.03974e-06	Adam15, Serpinh1, Col5a1, Col1a1, Eng, Fgfr3, P3h3, Itga2, Itgb1, Mmp14, Mmp7, Mrc2, Pdgfrb, Tgfb1, Tgfb3, Tgfbr3, Wnt4, Creb3l1, P3h1, Mfap4, Tnxb, Cygb, Tram2, Tns2, Adamts2
GO:0048646	anatomical structure formation involved in morphogenesis	694	171	1.63849	5.64285e-08	6.63035e-06	Acvrl1, Adam15, Adam9, Adamts1, Angpt1, Agt, Bcl6, Brca1, C3, Cacna1a, Cacna1s, Cbln1, Cd34, Cd9, Cdh1, Cdh13, Chrd, Ccr2, Ccr5, Ackr3, Col18a1, Col4a1, Col4a2, Col4a3, Col5a1, Col5a2, Col1a1, Ctsh, Cyp1b1, Dag1, Dcn, Dlx6, Ednra, Efnb2, Egf, Elk3, Emp2, Eng, Ephb2, Ext2, Fgf2, Fgfr1, Fgfr2, Sh3pxd2a, Flt1, Fn1, Fzd1, Fzd7, Gli3, Pdpn, Gpld1, Hhip, Hspg2, Il4ra, Inhba, Irx1, Itga5, Itgb1, Klf4, A…
GO:0048729	tissue morphogenesis	425	116	1.815	8.06122e-08	9.26145e-06	Acvrl1, Angpt1, Agt, Pcdh15, Car2, Runx3, Cdh1, Chrd, Col11a1, Col3a1, Col4a1, Col5a1, Csf1, Csnk2b, Ctsh, Dag1, Ednra, Efnb2, Egf, Egfr, Eng, Epha4, Ext2, Fem1b, Fgf2, Fgf7, Fgfr1, Fgfr2, Fgfr3, Flt1, Fzd1, Gcnt1, Gja1, Gli3, Gpc3, Hhip, Igf1, Igfbp5, Inhba, Irx1, Jag1, Jag2, Klf4, Lama5, Ly6e, Smad2, Met, Mgp, Mmp14, Notch4, Nrp1, Nrp2, Ntn1, Pafah1b1, Pax2, Pdgfra, Pkd2, Plxna1, Prox1, Psen1, …
GO:0044236	multicellular organism metabolic process	62	28	3.00313	8.37356e-08	9.41116e-06	Adam15, Serpinh1, Col5a1, Col1a1, Eng, Fgfr3, P3h3, Itga2, Itgb1, Mmp14, Mmp7, Mrc2, Pdgfrb, Tgfb1, Tgfb3, Tgfbr3, Wnt4, Creb3l1, P3h1, Trpv4, Mfap4, Tnxb, Arrdc3, Cygb, Tram2, Tns2, Pm20d1, Adamts2
GO:0044259	multicellular organismal macromolecule metabolic process	52	25	3.19701	9.28662e-08	1.02153e-05	Adam15, Serpinh1, Col5a1, Col1a1, Eng, Fgfr3, P3h3, Itga2, Itgb1, Mmp14, Mmp7, Mrc2, Pdgfrb, Tgfb1, Tgfb3, Tgfbr3, Wnt4, Creb3l1, P3h1, Mfap4, Tnxb, Cygb, Tram2, Tns2, Adamts2
GO:0010810	regulation of cell-substrate adhesion	148	52	2.33641	1.18622e-07	1.27766e-05	Acvrl1, Adam15, Apod, Bcl6, Calr, Cdh13, Col1a1, Csf1, Dag1, Efna5, Emp2, Fbln1, Fbln2, Fn1, Fzd4, Fzd7, Itga3, Itga5, Itgb1, Lgals1, Mmp14, Nid1, Pik3r1, Serpine1, Plau, Rsu1, Sdc4, Utrn, Wnt4, Coro1c, Postn, Dlc1, Myadm, Egfl6, Net1, Smoc2, Smoc1, Ccdc80, Dock5, Pik3cb, Plet1, Arpc2, Col16a1, Muc4, Col26a1, Phldb2, Rasa1, Onecut2, Egflam, Abi3bp, Ecm2, Gm9573
GO:0045597	positive regulation of cell differentiation	669	162	1.61026	1.38943e-07	1.46599e-05	Acvrl1, Adamts1, Arsb, Bcl6, Bmi1, Calr, Car2, Cd34, Scarb2, Cd4, Cd83, Ccr2, Ccr5, Col1a1, Csf1, Dag1, Dcc, Eef2k, Efna5, Efnb2, Eng, Epha4, Ephb2, Bcl11a, Fes, Fgf2, Fgfr1, Fgfr3, Flt1, Fn1, Fzd1, Gas6, Gdf10, Gja1, Gli3, S1pr2, Lpar1, Cmklr1, Grn, Hspa5, H2-Aa, Igf1, Cd74, Il1rap, Il2rg, Il4ra, Il6st, Impact, Inhba, Itga3, Itgb1, Jag1, Kit, Limk1, Lpl, Ltf, Smad2, Man2a1, Cd46, Met, Mif, Mmp14…
GO:0048514	blood vessel morphogenesis	369	101	1.82013	1.57381e-07	1.62732e-05	Acvrl1, Adam15, Adamts1, Angpt1, Agt, Nr2f2, Brca1, C3, Cd34, Cdh13, Ccr2, Ccr5, Ackr3, Col18a1, Col3a1, Col4a1, Col4a2, Col4a3, Ctsh, Cyp1b1, Dcn, Ednra, Efnb2, Egf, Elk3, Emp2, Eng, Ephb2, Fgf2, Fgfr1, Fgfr2, Flt1, Fn1, Fzd4, Gja1, Gpld1, Hhip, Hspg2, Itga5, Itga7, Itgb1, Jag1, Klf4, Anpep, Lox, Lrp1, Meis1, Mfge8, Notch3, Notch4, Nrp1, Nrp2, Ntrk2, Pdgfra, Pdgfrb, Pecam1, Serpine1, Plau, Plcg1…
GO:0010632	regulation of epithelial cell migration	136	48	2.34698	1.77347e-07	1.79781e-05	Acvrl1, Adam9, Angpt1, Agt, Nr2f2, Arsb, Calr, Capn7, Ccr5, Csnk2b, Ctsh, Dcn, Emp2, Fgf2, Fgf7, Fgfr1, Gpld1, Itga2, Itga3, Klf4, Met, P2rx4, Pfn2, Serpine1, Plcg1, Prox1, Ptgs2, Ptprg, Serpinf1, Sparc, Stc1, Tgfb1, Tgfb2, Tgfbr2, Tgfbr3, Wnt5a, Coro1c, Ceacam1, Amot, Rab11a, Plpp3, Dock5, Svbp, Dab2ip, Adgra2, Stard13, Ccbe1, Mcc
GO:0098602	single organism cell adhesion	451	116	1.71037	2.17752e-07	2.16496e-05	Bcl6, Bmi1, Calr, Cd34, Cd4, Cd83, Cdh1, Cdh3, Ccr2, Ccr5, Cyp1b1, Dpp4, Dsc2, Dsg2, Efna5, Efnb2, Egfr, Erbb2, Drosha, Fbln1, Fga, Fn1, Fzd4, Fzd7, Gcnt1, Gli3, Pdpn, H2-Aa, H2-Ab1, H2-T23, Hfe, Icam1, Igf1, Igf2, Cd74, Il2rg, Il4ra, Il6st, Itga4, Itga5, Itga7, Itgb1, Itgb5, Itgb7, Jup, Kit, Klf4, Lama3, Lama5, Lamb1, Lgals1, Epcam, Cd46, Myb, Ncam1, Ntn1, Pdgfra, Pik3r1, Prnp, Psen1, Ptpn2, Ptp…
GO:0098742	cell-cell adhesion via plasma-membrane adhesion molecules	103	40	2.58244	2.34502e-07	2.2875e-05	Pcdh15, Cbln1, Cdh1, Cdh11, Cdh13, Cdh17, Cdh3, Dsc2, Dsg2, Itga4, Itga5, Klf4, Lgals1, Epcam, Ptprd, Robo1, Tgfb2, Tgfbr2, Cdh23, Tenm2, Ceacam1, Myadm, Pvr, Nectin1, Clstn1, Nectin4, Cdhr5, Pik3cb, Pcdhb14, Pcdhb18, Cadm3, Plxnb2, Unc5d, Scarf2, Amigo1, Dchs1, Fat2, Cdhr2, Cdh10, Fat4
GO:0007411	axon guidance	120	45	2.49367	2.57512e-07	2.46544e-05	Agrn, Runx3, Chl1, Crmp1, Dag1, Dcc, Efna5, Epha4, Epha5, Ephb2, Erbb2, Gas1, Gli3, Lamb2, Nrp1, Nrp2, Ntn1, Pax6, Plxna1, Plxna2, Plxna3, Robo1, Cxcl12, Sema6a, Slit1, Slit3, Cntn2, Tgfb2, Unc5c, Wnt5a, Tenm2, Nectin1, Myh10, Mycbp2, Unc5b, Chn1, Boc, Unc5d, Fez2, Plxna4, Nfasc, Megf8, Ephb1, Smo, Flrt2
GO:1901135	carbohydrate derivative metabolic process	725	165	1.5134	2.98685e-07	2.80763e-05	Adcy7, Aga, Angpt1, Ak1, Atp5c1, Atp5f1, Atp5g1, Atp5j, Atp5k, Atp6v1a, Atp6v1b2, Bgn, Col11a1, Cox7c, Cox8a, Dcn, Ddost, Ednra, Egf, Ext2, Fgf2, Ganab, Galnt3, Gamt, Gapdhs, Gcnt1, Gpd2, Gfpt1, Gfpt2, Ggta1, Gykl1, Gk2, Gm2a, Gnai3, Lpar1, Gpld1, Hsd11b1, Igf1, Insr, Kit, Kl, Ldhc, Man2a1, Man2b1, Man2b2, Mc1r, Mif, Map7, Myh3, Naga, Neu1, Nme1, Nme2, Nos1, Npc1, Npr1, Palm, Pdgfrb, Pgk2, Pkd2, …
GO:0097485	neuron projection guidance	121	45	2.47306	3.38974e-07	3.12945e-05	Agrn, Runx3, Chl1, Crmp1, Dag1, Dcc, Efna5, Epha4, Epha5, Ephb2, Erbb2, Gas1, Gli3, Lamb2, Nrp1, Nrp2, Ntn1, Pax6, Plxna1, Plxna2, Plxna3, Robo1, Cxcl12, Sema6a, Slit1, Slit3, Cntn2, Tgfb2, Unc5c, Wnt5a, Tenm2, Nectin1, Myh10, Mycbp2, Unc5b, Chn1, Boc, Unc5d, Fez2, Plxna4, Nfasc, Megf8, Ephb1, Smo, Flrt2
GO:0001654	eye development	237	70	1.96407	9.07624e-07	8.2323e-05	Acvrl1, Cacna1c, Cacna1s, Col4a1, Col5a1, Col5a2, Cryba4, Cyp1b1, Egf, Egfr, Ephb2, Fgf2, Fgfr2, Fgfr3, Flt1, Fzd4, Gas1, Gpd2, Gja1, Gli3, Inhba, Jag1, Klf4, Lamb2, Man2a1, Meis1, Trpm1, Meis2, Nrp1, Ntrk2, Ntrk3, Pax2, Pax6, Pdgfra, Pdgfrb, Prkci, Prox1, Skil, Sos1, Sox11, Zeb1, Tfap2a, Tgfb1, Tgfb2, Tgfbr2, Vim, Lamc3, Zeb2, Map3k1, Arl6, Pfdn5, Aldh1a3, Nectin1, Smoc1, Tbc1d20, Myh10, Rhoj, C…
GO:0007608	sensory perception of smell	50	22	2.9259	1.51918e-06	0.000135416	Igf1, Olfr2, Olfr46, Omp, Fzd2, Olfr1039, Olfr374, Olfr1310, Olfr959, Olfr859, Olfr344, Olfr1459, Olfr432, Olfr784, Olfr975, Olfr295, Olfr1062, Olfr639, Olfr613, Cngb1, Olfr243, Gfy
GO:0007160	cell-matrix adhesion	146	49	2.23178	1.59455e-06	0.000138264	Acvrl1, Adam15, Adam9, Agt, Apod, Bcl6, Cd34, Cdh13, Col3a1, Csf1, Dag1, Efna5, Emp2, Fga, Fn1, Itga2, Itga4, Itgb1, Itgb5, Itgb6, Itgb7, Mmp14, Nid1, Nid2, Pecam1, Pik3r1, Serpine1, Plau, Ptprk, Sdc4, Cntn2, Utrn, Wnt4, Coro1c, Postn, Dlc1, Bcam, Pik3cb, Plet1, Tnxb, Epdr1, Col16a1, Itga1, Actn1, Muc4, Itgb4, Phldb2, Rasa1, Onecut2
GO:0007156	homophilic cell adhesion via plasma membrane adhesion molecules	60	27	2.9924	1.60461e-06	0.000138264	Pcdh15, Cdh1, Cdh11, Cdh13, Cdh17, Cdh3, Dsc2, Dsg2, Robo1, Cdh23, Ceacam1, Pvr, Nectin1, Clstn1, Nectin4, Cdhr5, Pik3cb, Pcdhb14, Pcdhb18, Cadm3, Plxnb2, Amigo1, Dchs1, Fat2, Cdhr2, Cdh10, Fat4
GO:0050920	regulation of chemotaxis	115	40	2.31297	1.79152e-06	0.000151839	Agrn, Calr, Cdh13, Ccr2, Csf1, Ednra, Efnb2, F2rl1, Fgf2, Fgfr1, Fn1, Gas6, Lpar1, Cmklr1, Cd74, Itga2, Lbp, Met, Nbl1, Nrp1, Ntrk3, P2rx4, Pdgfra, Pdgfrb, Serpine1, Plxna1, Plxna2, Plxna3, Ptpn2, Robo1, Cxcl12, Slit1, Tgfb1, Wnt5a, Trpv4, Rarres2, Slamf8, Adgra2, Plxna4, Megf8
GO:0030001	metal ion transport	481	120	1.65899	1.9702e-06	0.000164289	Adora1, Agrn, Agt, Atp1a1, Atp1b3, Cacna1a, Cacna1b, Cacna1c, Cacna1d, Cacna1g, Cacna1s, Cacnb1, Cacnb2, Cacnb3, Cd4, Ccr5, Cp, Dmpk, Dpp6, Ednra, Egf, Fgf12, Fgf2, Gas6, Gja1, Grin1, Heph, Hfe, Icam1, Igf1, Itpr3, Kcnb1, Kcnj16, Kcnj2, Fxyd3, Mif, Trpm1, Sik1, Myb, Nos1, Nsf, Ntsr1, Fxyd5, P2rx4, Pdgfrb, Per1, Pik3c2a, Pkd2, Serpine1, Plcg1, Prnp, Psen1, Psen2, Ptgs2, Ryr1, S100a1, Scn8a, Cxcl12…
GO:0007606	sensory perception of chemical stimulus	65	26	2.65991	2.06828e-06	0.00016973	Igf1, Itpr3, Olfr2, Olfr46, Omp, Pigr, Plcb2, Fzd2, P2rx3, Olfr1039, Olfr374, Olfr1310, Olfr959, Olfr859, Olfr344, Olfr1459, Olfr432, Olfr784, Olfr975, Olfr295, Olfr1062, Olfr639, Olfr613, Cngb1, Olfr243, Gfy
GO:0044057	regulation of system process	282	79	1.86288	2.32336e-06	0.000187684	Adora1, Agrn, Agt, Atp1a1, Cacna1b, Cacna1c, Cacna1d, Cacna1g, Cacnb2, Chrm3, Col14a1, Dag1, Dmpk, Dsc2, Dsg2, Egfr, Emp2, F2rl1, Fga, Fgf12, Fgfr1, Gaa, Gas6, Gja1, Hrh2, Icam1, Igf1, Igfbp5, Inhba, Itga2, Jup, Kcnj2, Klf4, Anpep, Mrvi1, Ncam1, Nos1, Ntsr1, P2rx4, Pik3r1, Ptger4, Ptgs1, Ptgs2, Ryr1, S100a1, Slc1a1, Slc22a5, Slc9a1, Stc1, Abcc8, Tgfb2, Trf, Ttn, Vip, Tenm4, Pebp1, Abcg2, Glrx3, S…
GO:0043542	endothelial cell migration	115	40	2.31297	2.55064e-06	0.000202874	Acvrl1, Angpt1, Agt, Nr2f2, Calr, Cdh13, Ccr5, Csnk2b, Cyp1b1, Dcn, Dpp4, Efnb2, Emp2, Fgf2, Fgfr1, Gpld1, Itgb1, Klf4, Met, Nrp1, P2rx4, Pecam1, Plcg1, Prox1, Ptgs2, Robo1, Serpinf1, Sparc, Scarb1, Stc1, Tgfb1, Wnt5a, Ceacam1, Amot, Svbp, Dab2ip, Adgra2, Loxl2, Stard13, Ccbe1
GO:0002009	morphogenesis of an epithelium	370	99	1.77927	2.62206e-06	0.000203652	Acvrl1, Angpt1, Agt, Pcdh15, Car2, Runx3, Cdh1, Col4a1, Col5a1, Csf1, Csnk2b, Ctsh, Dag1, Ednra, Efnb2, Egf, Egfr, Eng, Epha4, Fem1b, Fgf2, Fgf7, Fgfr1, Fgfr2, Fgfr3, Flt1, Fzd1, Gja1, Gli3, Gpc3, Hhip, Igf1, Igfbp5, Irx1, Jag1, Jag2, Klf4, Lama5, Met, Mgp, Mmp14, Notch4, Nrp1, Ntn1, Pafah1b1, Pax2, Pdgfra, Pkd2, Plxna1, Prox1, Psen1, Ptch1, Robo1, Cxcl12, Sfrp1, Sos1, Sox11, Spint1, Sdc4, Tbx5, …
GO:0016337	single organismal cell-cell adhesion	395	101	1.70032	2.6392e-06	0.000203652	Bcl6, Bmi1, Cd34, Cd4, Cd83, Cdh1, Cdh3, Ccr2, Ccr5, Cyp1b1, Dpp4, Dsc2, Dsg2, Efna5, Efnb2, Egfr, Erbb2, Drosha, Fga, Gcnt1, Gli3, Pdpn, H2-Aa, H2-Ab1, H2-T23, Hfe, Icam1, Igf1, Igf2, Cd74, Il2rg, Il4ra, Il6st, Itga4, Itga5, Itga7, Itgb1, Itgb5, Itgb7, Jup, Kit, Klf4, Lama3, Lamb1, Lgals1, Epcam, Cd46, Myb, Ncam1, Ntn1, Pdgfra, Pik3r1, Prnp, Psen1, Ptpn2, Ptpru, Rorc, Cxcl12, Selplg, Sos1, Serpi…
GO:0045785	positive regulation of cell adhesion	264	73	1.83877	2.95559e-06	0.000224712	Adam9, Angpt1, Bcl6, Bmi1, Calr, Cd4, Cd83, Cdh1, Cdh13, Chrd, Ccr2, Ccr5, Csf1, Dag1, Dpp4, Efnb2, Emp2, Erbb2, Fbln1, Fbln2, Fga, Fn1, Gli3, H2-Aa, H2-Ab1, H2-T23, Icam1, Igf1, Igf2, Cd74, Il2rg, Il4ra, Il6st, Itga2, Itga3, Itga4, Itga5, Itgb1, Lgals1, Cd46, Myb, Nid1, Ptger4, Rsu1, Cxcl12, Sdc4, Tgfb1, Tgfb2, Tgfbr2, Utrn, Wnt4, Wnt5a, Ceacam1, Myadm, Egfl6, Lgals8, Net1, Cd274, Smoc2, Smoc1, …
GO:0098662	inorganic cation transmembrane transport	314	84	1.77892	3.51421e-06	0.000263311	Agrn, Atp1a1, Atp1b3, Atp5c1, Atp5f1, Atp5g1, Atp5j, Atp5k, Atp6v1a, Atp6v1b2, Atp6v0d1, Cacna1a, Cacna1b, Cacna1c, Cacna1d, Cacna1g, Cacna1s, Cacnb1, Cacnb2, Cacnb3, Ccr5, Cox8a, Dpp6, Ednra, Fgf12, Fgf2, Gas6, Itpr3, Kcnb1, Kcnj16, Kcnj2, Fxyd3, Nos1, Ntsr1, Fxyd5, Pik3c2a, Pkd2, Plcg1, Prnp, Ryr1, S100a1, Slc12a3, Slc9a1, Abcc8, Abcc9, Tgfb1, Tgfb2, Atp5o, Atp2a3, Stk39, Cacng4, Atp6ap1, Kcnd3…
GO:0007169	transmembrane receptor protein tyrosine kinase signaling pathway	386	100	1.72274	3.71551e-06	0.000274417	Adora1, Angpt1, Agt, Aplp2, Apod, Cdh13, Cdh3, Col4a1, Col4a2, Col4a3, Col4a5, Col1a1, Csf1, Dcn, Efna4, Efna5, Efnb2, Egf, Egfr, Eif4ebp1, Epha4, Epha5, Ephb2, Erbb2, Fes, Fgf2, Fgf7, Fgfr1, Fgfr2, Fgfr3, Flt1, Fzd4, Gpld1, Hhip, Igf1, Igf2, Igfbp4, Igfbp5, Igfbp6, Insr, Kit, Kl, Lrp1, Met, Nrp1, Nrp2, Ntrk2, Ntrk3, Ddr2, Pdgfra, Pdgfrb, Pigr, Pik3r1, Pik3r3, Pou1f1, Plat, Plcg1, Prlr, Psen1, Ps…
GO:0051271	negative regulation of cellular component movement	190	57	1.99493	4.04203e-06	0.000294328	Acvrl1, Adam15, Adora1, Apex1, Apod, Nr2f2, Calr, Chrd, Ccr5, Col3a1, Csnk2b, Cyp1b1, Dag1, Dcn, Dpep1, Eng, Fbln1, Fgf2, Igfbp5, Klf4, Lrp1, Nbl1, Nrp1, Pfn2, Serpine1, Plxna3, Ptger4, Ptprg, Ptprk, Ptpru, Robo1, Cxcl12, Serpinf1, Sfrp1, Slit1, Stc1, Tbx5, Tgfb1, Tgfbr3, Wnt4, Wnt5a, Coro1c, Dlc1, Reck, Svbp, Dab2ip, Slamf8, Il33, Actn1, Cygb, Phldb2, Wfdc6a, Sema6d, Sulf1, Podn, Stard13, Mcc
GO:0032989	cellular component morphogenesis	790	184	1.54881	4.26355e-06	0.000306146	Agrn, Pcdh15, Bcl6, Cacna1a, Calr, Runx3, Cd9, Cdh1, Cdh11, Chl1, Ccr5, Col18a1, Crmp1, Dag1, Dcc, Dlg4, Dst, Eef2k, Efna5, Egfr, Epha4, Epha5, Ephb2, Erbb2, Bcl11a, Fbln1, Fes, Fgfr2, Fgfr3, Fn1, Fzd4, Fzd7, Gas1, Gas7, Gja1, Gli3, Pdpn, Lpar1, Grin1, Hrh2, Sdc2, Icam1, Impact, Itga4, Itga7, Itgb1, Itgb7, Kit, Lama5, Lamb1, Lamb2, Lifr, Limk1, Met, Map1b, Map6, Map7, Nbl1, Nes, Nefm, Notch4, Nrp…
GO:1903522	regulation of blood circulation	124	42	2.25235	4.47106e-06	0.000312473	Adora1, Agrn, Agt, Atp1a1, Cacna1b, Cacna1c, Cacna1d, Cacna1g, Cacnb2, Chrm3, Dmpk, Dsc2, Dsg2, Egfr, F2rl1, Fga, Gaa, Gja1, Hrh2, Icam1, Jup, Kcnj2, Nos1, P2rx4, Pik3r1, Ptgs1, Ptgs2, S100a1, Slc1a1, Slc9a1, Stc1, Tgfb2, Pebp1, Glrx3, Kcnd3, Ehd3, Rangrf, Dock5, Hopx, Sptbn4, Atp1a2, Myh7
GO:0051960	regulation of nervous system development	648	154	1.58035	4.47253e-06	0.000312473	Adamts1, Agrn, Arsb, Bcl6, Cacna1a, Calr, Cbln1, Scarb2, Cdh1, Chrd, Ccr2, Ccr5, Col3a1, Cpe, Crmp1, Csf1, Dag1, Dcc, Eef2k, Efna5, Egf, Eif4e, Epha4, Ephb2, Bcl11a, Fes, Fgf2, Fgfr1, Fgfr3, Fn1, Fzd1, Gli3, Lpar1, Grin1, Grn, Hspa5, H2-D1, H2-K1, Hoxb3, Sdc2, Igf1, Il1rap, Il6st, Impact, Itga3, Itgb1, Jag1, Kit, Klf4, Lgals1, Limk1, Lrp1, Man2a1, Meis1, Met, Mif, Map1b, Nbl1, Neu1, Nefm, Nme1, N…
GO:0001525	angiogenesis	293	80	1.81564	4.66179e-06	0.000321353	Acvrl1, Adam15, Adamts1, Angpt1, Agt, Brca1, C3, Cd34, Cdh13, Ccr2, Ccr5, Ackr3, Col18a1, Col4a1, Col4a2, Col4a3, Ctsh, Cyp1b1, Dcn, Ednra, Efnb2, Egf, Elk3, Emp2, Eng, Ephb2, Fgf2, Fgfr1, Fgfr2, Flt1, Fn1, Gpld1, Hhip, Hspg2, Itga5, Itgb1, Klf4, Anpep, Meis1, Mfge8, Notch3, Notch4, Nrp1, Nrp2, Pdgfra, Pdgfrb, Pecam1, Serpine1, Plau, Plcg1, Ptgis, Ptgs2, Ptprb, Robo1, Cxcl12, Serpinf1, Sparc, Srp…
GO:0060284	regulation of cell development	670	158	1.56816	5.09634e-06	0.000346685	Adamts1, Agrn, Arsb, Bcl6, Cacna1a, Calr, Scarb2, Cdh1, Ccr2, Ccr5, Col14a1, Col3a1, Crmp1, Csf1, Dag1, Dcc, Eef2k, Efna5, Eif4e, Epha4, Ephb2, Bcl11a, Fbln1, Fbn1, Fes, Fgf2, Fgfr1, Fgfr3, Fn1, Fzd1, Gli3, S1pr2, Lpar1, Grin1, Grn, Hspa5, H2-D1, H2-K1, Hoxb3, Sdc2, Igf1, Il1rap, Il6st, Impact, Itga3, Itgb1, Jag1, Kit, Klf4, Lgals1, Limk1, Lrp1, Man2a1, Meis1, Met, Mif, Map1b, Nbl1, Neu1, Nefm, N…
GO:0010812	negative regulation of cell-substrate adhesion	46	21	3.03577	7.26812e-06	0.000488002	Acvrl1, Adam15, Apod, Bcl6, Col1a1, Efna5, Fbln1, Fzd4, Fzd7, Lgals1, Mmp14, Pik3r1, Serpine1, Coro1c, Postn, Dlc1, Plet1, Muc4, Phldb2, Rasa1, Gm9573
GO:0007186	G-protein coupled receptor signaling pathway	333	86	1.71736	7.42658e-06	0.000492249	Adora1, Agt, Bicd1, C3, Cacna1a, Cacna1d, Car2, Entpd2, Chrm3, Ccr2, Ccr5, Ackr3, Crcp, Ednra, F2rl1, Fzd1, Fzd4, Fzd7, Gabra2, Gnai3, S1pr2, Lpar1, Cmklr1, Gpr37, Hrh2, Insr, Itgb1, Itpr3, Lrp1, Mc1r, Met, Trpm1, Nos1, Ntsr1, Olfr2, Olfr46, P2ry1, Palm, Penk, Psap, Ptger4, Ccl8, Cntn2, Vip, Adgre5, Homer2, Fzd2, Gprasp1, Gprc5c, Spns1, Plce1, Adgra2, Gpr45, Gpr153, Arrdc3, Prex2, P2ry14, Adgrg6,…
GO:0007162	negative regulation of cell adhesion	177	53	1.99118	7.57709e-06	0.000495868	Acvrl1, Adam15, Angpt1, Apod, Bcl6, Cdh1, Cdh13, Col1a1, Cyp1b1, Efna5, Epha5, Erbb2, Fbln1, Fzd4, Fzd7, Gli3, H2-Aa, H2-Ab1, Hfe, Cd74, Il4ra, Klf4, Lamb1, Lgals1, Epcam, Mmp14, Pik3r1, Serpine1, Prnp, Ptpn2, Cxcl12, Serpine2, Sdc4, Tgfb1, Coro1c, Ceacam1, Postn, Dlc1, Myadm, C1qtnf1, March7, Cd274, Trpv4, Peli1, Jam2, Plet1, Gpnmb, Tnfrsf21, Muc4, Plxnb2, Phldb2, Rasa1, Gm9573
GO:0044711	single-organism biosynthetic process	828	178	1.42954	7.83748e-06	0.000506497	Adcy7, Angpt1, Agt, Ak1, Atp1a1, Atp5c1, Atp5f1, Atp5g1, Atp5j, Atp5k, Brca1, C3, Serpinh1, Cdh3, Ch25h, Clk2, Col5a1, Col1a1, Cyp17a1, Degs1, Dhcr7, Ednra, Egf, Eng, Ephx1, Ext2, Fgf2, Fgf7, Gamt, Gpd2, Gfpt1, Ggta1, Glul, Lpar1, Gpld1, Hsd11b1, Igf1, Igf2, Cd74, Insr, Itga2, Ldhc, Lpl, Mc1r, Mif, Sik1, Mthfd2, Nme1, Nme2, Nos1, Npr1, Ntsr1, P2ry1, Palm, Pdgfrb, Pik3c2a, Pou1f1, Plcg1, Plod1, Pl…
GO:0032101	regulation of response to external stimulus	418	103	1.63858	8.24474e-06	0.000526238	Adora1, Agrn, Agt, Apod, Bcl6, Serping1, C3, Calr, Cd34, Cdh13, Cfh, Ccr2, Ccr5, Csf1, Cd55, Ednra, Efnb2, Egfr, Epha4, Drosha, F2rl1, Fcgr2b, Fga, Fgf2, Fgfr1, Fn1, Gas6, Gja1, Pdpn, Lpar1, Cmklr1, Grin1, Cd74, Il17ra, Itga2, Klf4, Lbp, Ltf, Cd46, Met, Mif, Nbl1, Nrp1, Ntrk3, P2rx4, Pcbp2, Pdgfra, Pdgfrb, Per1, Serpine1, Plau, Plxna1, Plxna2, Plxna3, Pros1, Ptger4, Ptgis, Ptgs2, Ptpn2, Robo1, Cx…
GO:0072376	protein activation cascade	33	16	3.22414	9.30875e-06	0.00057765	Cfd, Serping1, C2, C3, C4b, Cfh, Cd55, Fbln1, Fcna, Fga, Cfb, Cd46, Cfp, C1s1, C1ra, F13a1
GO:0098655	cation transmembrane transport	349	90	1.71484	9.32516e-06	0.00057765	Agrn, Atp1a1, Atp1b3, Atp5c1, Atp5f1, Atp5g1, Atp5j, Atp5k, Atp6v1a, Atp6v1b2, Atp6v0d1, Cacna1a, Cacna1b, Cacna1c, Cacna1d, Cacna1g, Cacna1s, Cacnb1, Cacnb2, Cacnb3, Ccr5, Cnga1, Cox8a, Dlg4, Dpp6, Ednra, Fgf12, Fgf2, Gas6, Itpr3, Kcnb1, Kcnj16, Kcnj2, Fxyd3, Nos1, Ntsr1, Fxyd5, P2rx4, Pik3c2a, Pkd2, Plcg1, Prnp, Ryr1, S100a1, Slc12a3, Slc9a1, Abcc8, Abcc9, Tgfb1, Tgfb2, Atp5o, Timm8b, Atp2a3, S…
GO:0007423	sensory organ development	353	93	1.75193	9.38542e-06	0.00057765	Acvrl1, Pcdh15, Cacna1c, Cacna1s, Cdh1, Col11a1, Col4a1, Col5a1, Col5a2, Cryba4, Cyp1b1, Dlx6, Egf, Egfr, Ephb2, Fgf2, Fgfr1, Fgfr2, Fgfr3, Foxi1, Flt1, Fzd4, Gas1, Gpd2, Gja1, Gli3, H2-K1, H2-T23, Igf1, Inhba, Jag1, Jag2, Klf4, Lamb2, Man2a1, Meis1, Trpm1, Meis2, Nrp1, Ntn1, Ntrk2, Ntrk3, Pafah1b1, Pax2, Pax6, Pdgfra, Pdgfrb, Prkci, Prox1, Skil, Sos1, Sox11, Sdc4, Zeb1, Tfap2a, Tgfb1, Tgfb2, Tgf…
GO:0000904	cell morphogenesis involved in differentiation	525	130	1.64661	9.94613e-06	0.000604959	Agrn, Pcdh15, Cacna1a, Calr, Runx3, Cdh1, Cdh11, Chl1, Ccr5, Col18a1, Crmp1, Dag1, Dcc, Dlg4, Dst, Eef2k, Efna5, Epha4, Epha5, Ephb2, Erbb2, Bcl11a, Fbln1, Fgfr2, Fgfr3, Fn1, Fzd4, Fzd7, Gas1, Gli3, Grin1, Hrh2, Sdc2, Itga4, Itgb1, Itgb7, Lama5, Lamb1, Lamb2, Limk1, Met, Map1b, Map6, Nefm, Notch4, Nrp1, Nrp2, Ntn1, Ntrk2, Ntrk3, Ogn, Pafah1b1, Pax6, Pecam1, Plxna1, Plxna2, Plxna3, Prox1, Psen1, P…
GO:0010594	regulation of endothelial cell migration	85	31	2.42521	1.02749e-05	0.000611063	Acvrl1, Angpt1, Agt, Nr2f2, Calr, Ccr5, Csnk2b, Dcn, Emp2, Fgf2, Fgfr1, Gpld1, Klf4, Met, P2rx4, Plcg1, Prox1, Ptgs2, Serpinf1, Sparc, Stc1, Tgfb1, Wnt5a, Ceacam1, Amot, Plpp3, Svbp, Dab2ip, Adgra2, Stard13, Ccbe1
GO:0006022	aminoglycan metabolic process	56	23	2.73116	1.02829e-05	0.000611063	Angpt1, Bgn, Dcn, Egf, Ext2, Fgf2, Igf1, Pdgfrb, Ptger4, Tgfb1, Chpf, Ctbs, Gns, Cemip, Glce, Itih5, Dse, Xylt2, Xylt1, Csgalnact1, Pxylp1, Slc35d1, Egflam
GO:0000902	cell morphogenesis	730	170	1.54858	1.15074e-05	0.000676059	Agrn, Pcdh15, Bcl6, Cacna1a, Calr, Runx3, Cdh1, Cdh11, Chl1, Ccr5, Col18a1, Crmp1, Dag1, Dcc, Dlg4, Dst, Eef2k, Efna5, Egfr, Epha4, Epha5, Ephb2, Erbb2, Bcl11a, Fbln1, Fes, Fgfr2, Fgfr3, Fn1, Fzd4, Fzd7, Gas1, Gas7, Gja1, Gli3, Pdpn, Lpar1, Grin1, Hrh2, Sdc2, Icam1, Impact, Itga4, Itga7, Itgb1, Itgb7, Kit, Lama5, Lamb1, Lamb2, Lifr, Limk1, Met, Map1b, Map6, Map7, Nbl1, Nes, Nefm, Notch4, Nrp1, Nr…
GO:0043010	camera-type eye development	205	60	1.94628	1.17173e-05	0.000680656	Acvrl1, Cacna1c, Cacna1s, Col4a1, Cryba4, Cyp1b1, Egf, Egfr, Ephb2, Fgfr2, Fgfr3, Flt1, Fzd4, Gas1, Gpd2, Gja1, Gli3, Inhba, Jag1, Klf4, Lamb2, Man2a1, Meis1, Nrp1, Ntrk2, Ntrk3, Pax2, Pax6, Pdgfra, Pdgfrb, Prox1, Skil, Sos1, Sox11, Zeb1, Tfap2a, Tgfb1, Tgfb2, Tgfbr2, Vim, Lamc3, Zeb2, Map3k1, Arl6, Pfdn5, Aldh1a3, Nectin1, Tbc1d20, Myh10, Rhoj, Ctns, Foxp2, Nhs, Lpcat1, Megf11, Rorb, Rab11fip4, …
GO:0001763	morphogenesis of a branching structure	156	49	2.08871	1.25492e-05	0.000720883	Angpt1, Agt, Cdh1, Col4a1, Cpe, Csf1, Ctsh, Dag1, Ednra, Egf, Eng, Bcl11a, Fem1b, Fgf2, Fgf7, Fgfr1, Fgfr2, Flt1, Gli3, Gpc3, Hhip, Igf1, Lama5, Met, Mgp, Mmp14, Notch4, Nrp1, Pax2, Pdgfra, Plxna1, Prox1, Ptch1, Cxcl12, Sfrp1, Spint1, Tgfb1, Tgfbr2, Wnt2b, Wnt4, Wnt5a, Tbx20, Ntn4, Dchs1, Setd2, Sulf1, Smo, Frs2, Fat4
GO:0030336	negative regulation of cell migration	165	50	2.01509	1.27005e-05	0.000721554	Acvrl1, Adam15, Adora1, Apex1, Apod, Nr2f2, Calr, Chrd, Ccr5, Col3a1, Csnk2b, Cyp1b1, Dag1, Dcn, Dpep1, Eng, Fgf2, Igfbp5, Klf4, Lrp1, Nbl1, Pfn2, Serpine1, Ptger4, Ptprg, Ptprk, Ptpru, Robo1, Cxcl12, Serpinf1, Sfrp1, Stc1, Tbx5, Tgfb1, Tgfbr3, Wnt4, Coro1c, Dlc1, Reck, Svbp, Dab2ip, Slamf8, Il33, Cygb, Phldb2, Sema6d, Sulf1, Podn, Stard13, Mcc
GO:0061138	morphogenesis of a branching epithelium	145	46	2.10959	1.56426e-05	0.000865401	Angpt1, Agt, Cdh1, Col4a1, Csf1, Ctsh, Dag1, Ednra, Egf, Eng, Fem1b, Fgf2, Fgf7, Fgfr1, Fgfr2, Flt1, Gli3, Gpc3, Hhip, Igf1, Lama5, Met, Mgp, Mmp14, Notch4, Nrp1, Pax2, Pdgfra, Plxna1, Prox1, Ptch1, Cxcl12, Sfrp1, Spint1, Tgfb1, Tgfbr2, Wnt2b, Wnt4, Wnt5a, Tbx20, Ntn4, Dchs1, Sulf1, Smo, Frs2, Fat4
GO:0006816	calcium ion transport	237	66	1.85184	1.56833e-05	0.000865401	Agt, Cacna1a, Cacna1b, Cacna1c, Cacna1d, Cacna1g, Cacna1s, Cacnb1, Cacnb2, Cacnb3, Cd4, Ccr5, Ednra, Egf, Fgf2, Gas6, Gja1, Grin1, Icam1, Igf1, Itpr3, Trpm1, Myb, Nos1, Ntsr1, P2rx4, Pdgfrb, Pkd2, Serpine1, Plcg1, Prnp, Psen1, Psen2, Ptgs2, Ryr1, S100a1, Cxcl12, Slc9a1, Stc1, Stc2, Tgfb1, Tgfb2, Cdh23, Atp2a3, Cacng4, Cacna2d2, Ehd3, Trpv4, Trpv6, Ahnak, Selenon, Cemip, Mcoln1, Slc24a3, Atp1a2, T…
GO:0055080	cation homeostasis	392	98	1.66245	1.57346e-05	0.000865401	Adora1, Agt, Ank1, Aplp2, Atp1a1, Atp1b3, Bnip3, Cacna1a, Cacna1c, Cacna1g, Cacnb3, Car2, Car4, Car7, Cd4, Ccr5, Cnga1, Cp, Dlg4, Dmpk, Slc26a2, Ednra, Egfr, F2rl1, Fgf2, Gja1, Lpar1, Grin1, Heph, Hfe, Hmox2, Il6st, Itgb1, Itpr3, Kl, Anpep, Lcn2, Ltf, Trpm1, Nos1, Ntsr1, P2rx4, P2ry1, Pdgfra, Pkd2, Plcg1, Prnp, Psen1, Psen2, Ptger4, Ryr1, Scn7a, Slc9a1, Snapin, Stc1, Stc2, Tgfb1, Tgfb2, Trf, Cdh2…
GO:1901137	carbohydrate derivative biosynthetic process	412	99	1.59788	1.61839e-05	0.000873307	Adcy7, Angpt1, Ak1, Atp5c1, Atp5f1, Atp5g1, Atp5j, Atp5k, Ddost, Ednra, Egf, Ext2, Galnt3, Gcnt1, Gfpt1, Gfpt2, Ggta1, Gykl1, Gk2, Lpar1, Igf1, Insr, Ldhc, Mc1r, Nme1, Nme2, Nos1, Npc1, Npr1, Palm, Pdgfrb, Psen1, Ptger4, Rpn2, St3gal1, St8sia1, St8sia4, Tcf7l2, Tgfb1, Timp2, Cmpk2, Vip, Plod3, Abca7, Atp5o, Serp1, Slc25a13, Park2, Nucb2, Pigb, Pigp, Ube2j1, Arl6, Tmem59, Pigo, C1galt1c1, Gucy1a3,…
GO:2000146	negative regulation of cell motility	176	52	1.96471	1.62162e-05	0.000873307	Acvrl1, Adam15, Adora1, Apex1, Apod, Nr2f2, Calr, Chrd, Ccr5, Col3a1, Csnk2b, Cyp1b1, Dag1, Dcn, Dpep1, Eng, Fbln1, Fgf2, Igfbp5, Klf4, Lrp1, Nbl1, Pfn2, Serpine1, Ptger4, Ptprg, Ptprk, Ptpru, Robo1, Cxcl12, Serpinf1, Sfrp1, Stc1, Tbx5, Tgfb1, Tgfbr3, Wnt4, Coro1c, Dlc1, Reck, Svbp, Dab2ip, Slamf8, Il33, Cygb, Phldb2, Wfdc6a, Sema6d, Sulf1, Podn, Stard13, Mcc
GO:0036314	response to sterol	15	10	4.43319	1.84125e-05	0.000981369	Ccr5, Gpld1, Inhba, Smad2, Ptch1, Rorc, Tgfb1, Tgfbr2, Osbpl7, Smo
GO:0030203	glycosaminoglycan metabolic process	54	22	2.70917	1.96608e-05	0.00103088	Angpt1, Bgn, Dcn, Egf, Ext2, Fgf2, Igf1, Pdgfrb, Ptger4, Tgfb1, Chpf, Gns, Cemip, Glce, Itih5, Dse, Xylt2, Xylt1, Csgalnact1, Pxylp1, Slc35d1, Egflam
GO:0060348	bone development	134	43	2.13389	1.97403e-05	0.00103088	Serpinh1, Col1a1, Fbn1, Fgfr2, Fgfr3, Fli1, Gli3, Hspg2, Igf1, Kit, Ltf, Meis1, Mmp14, Pafah1b1, Por, Ptger4, Ryr1, Glg1, Sparc, Stc1, Tfap2a, Tgfbr2, Thbs3, Tjp2, Pappa2, Atp6ap1, P3h1, Ift172, Sulf2, Slc38a10, Amer1, Rflnb, Fam20c, Setdb1, Npr2, Tmem119, Cyp26b1, Dchs1, Csgalnact1, Sulf1, Sh3pxd2b, Megf8, Fat4
GO:0051962	positive regulation of nervous system development	397	100	1.67501	2.07308e-05	0.00107178	Adamts1, Agrn, Arsb, Bcl6, Cbln1, Scarb2, Ccr2, Ccr5, Csf1, Dag1, Dcc, Eef2k, Efna5, Egf, Epha4, Ephb2, Bcl11a, Fes, Fgf2, Fgfr1, Fn1, Fzd1, Gli3, Lpar1, Grn, Hspa5, Igf1, Il1rap, Il6st, Impact, Itga3, Itgb1, Kit, Limk1, Man2a1, Met, Mif, Map1b, Nbl1, Neu1, Nme1, Nme2, Nrp1, Ntn1, Ntrk2, Ntrk3, Pafah1b1, Palm, Pax2, Pax6, Prkci, Prox1, Psen1, Ptpra, Ptprd, Robo1, Cxcl12, Serpinf1, Sema6a, Sema7a,…
GO:0035295	tube development	466	115	1.64104	2.14113e-05	0.00108847	Acvrl1, Angpt1, Agt, Bmi1, Cdh1, Col3a1, Col4a1, Csf1, Csnk2b, Vcan, Ctsh, Dag1, Dhcr7, Ednra, Efnb2, Egf, Egfr, Eng, Epha4, Fgf2, Fgf7, Fgfr1, Fgfr2, Fgfr3, Flt1, Fzd1, Gas1, Gja1, Gli3, Pdpn, Gpc3, Hhip, Hrh2, Hsd11b1, Igf1, Igfbp5, Irx1, Itga3, Jag1, Kit, Lama5, Lox, Epcam, Smad2, Man2a1, Met, Mgp, Mmp14, Myb, Notch4, Nrp1, Ntn1, Pax2, Pax6, Pdgfra, Pdgfrb, Pkd2, Plxna2, Psen1, Psen2, Ptch1, R…
GO:0035265	organ growth	122	40	2.18026	2.18637e-05	0.00108847	Agt, Cacna1c, Col14a1, Fgf2, Fgf7, Fgfr1, Fgfr2, Gja1, Igf1, Ly6e, Smad2, Map7, Ncam1, Ddr2, Pdgfra, Pdgfrb, Por, Prlr, Prox1, Psap, Stc1, Tbx5, Tcf7l2, Tgfb2, Tgfbr2, Tgfbr3, Thbs3, Ttn, Tenm4, Serp1, Cacna2d2, Tbx20, Evc, 1190002N15Rik, Pi16, Heg1, Mael, Acacb, Fdps, Smo
GO:0008016	regulation of heart contraction	93	33	2.3596	2.18793e-05	0.00108847	Adora1, Agrn, Agt, Atp1a1, Cacna1b, Cacna1c, Cacna1d, Cacna1g, Cacnb2, Dmpk, Dsc2, Dsg2, Gaa, Gja1, Jup, Kcnj2, Nos1, P2rx4, Pik3r1, S100a1, Slc1a1, Slc9a1, Stc1, Tgfb2, Pebp1, Glrx3, Kcnd3, Ehd3, Rangrf, Hopx, Sptbn4, Atp1a2, Myh7
GO:0072511	divalent inorganic cation transport	278	74	1.77009	2.20565e-05	0.00108847	Agt, Cacna1a, Cacna1b, Cacna1c, Cacna1d, Cacna1g, Cacna1s, Cacnb1, Cacnb2, Cacnb3, Cd4, Ccr5, Ednra, Egf, Fgf2, Gas6, Gja1, Grin1, Hfe, Icam1, Igf1, Itpr3, Kcnj2, Trpm1, Myb, Nos1, Ntsr1, P2rx4, Pdgfrb, Pik3c2a, Pkd2, Serpine1, Plcg1, Prnp, Psen1, Psen2, Ptgs2, Ryr1, S100a1, Cxcl12, Slc9a1, Stc1, Stc2, Tcn2, Tgfb1, Tgfb2, Trf, Cdh23, Atp2a3, Cacng4, Cacna2d2, Ehd3, Trpv4, Trpv6, Ahnak, Slc39a8, S…
GO:0040013	negative regulation of locomotion	204	58	1.89062	2.21062e-05	0.00108847	Acvrl1, Adam15, Adora1, Apex1, Apod, Nr2f2, Calr, Chrd, Ccr5, Col3a1, Csnk2b, Cyp1b1, Dag1, Dcn, Dpep1, Eng, Fbln1, Fgf2, Igfbp5, Klf4, Lrp1, Nbl1, Nrp1, Pfn2, Serpine1, Plxna3, Ptger4, Ptpn2, Ptprg, Ptprk, Ptpru, Robo1, Cxcl12, Serpinf1, Sfrp1, Slit1, Stc1, Tbx5, Tgfb1, Tgfbr3, Wnt4, Wnt5a, Coro1c, Dlc1, Reck, Svbp, Dab2ip, Slamf8, Il33, Arrdc3, Cygb, Phldb2, Wfdc6a, Sema6d, Sulf1, Podn, Stard13…
GO:1902600	hydrogen ion transmembrane transport	43	18	2.78363	2.32576e-05	0.00113436	Atp5c1, Atp5f1, Atp5g1, Atp5j, Atp5k, Atp6v1a, Atp6v1b2, Atp6v0d1, Cox8a, Slc9a1, Atp5o, Atp6ap1, Atp6v1c1, Atp5e, Atp1a2, Atp6v1h, Atp5g3, Atp6v0d2
GO:0008037	cell recognition	85	30	2.34698	2.37221e-05	0.0011462	Adam3, Arsa, Cct4, Cct8, Ovgp1, Epha4, Ephb2, Hspa1l, Mfge8, Ncam1, Nrp1, Robo1, Spa17, Scarb1, Cntn2, Tcp1, Wnt5a, Zan, Pvr, Nectin1, Fetub, Atp8b3, Nectin4, Pear1, Dock2, Cadm3, Colec12, Amigo1, Megf8, Ephb1
GO:0085029	extracellular matrix assembly	22	13	3.92942	2.40413e-05	0.00115086	Agt, Dag1, Lamc2, Lox, Tgfb1, Fbln5, Plod3, Antxr1, Mfap4, Tnxb, Phldb1, Phldb2, Lamc1
GO:0061045	negative regulation of wound healing	37	17	3.05531	2.48144e-05	0.00117698	Serping1, Cd34, Fga, Fgf2, Gja1, Pdgfra, Serpine1, Plau, Pros1, Serpine2, Thbd, Wnt4, Ceacam1, C1qtnf1, Muc16, Phldb2, Cd109
GO:0098660	inorganic ion transmembrane transport	343	87	1.68668	2.55914e-05	0.0012028	Agrn, Atp1a1, Atp1b3, Atp5c1, Atp5f1, Atp5g1, Atp5j, Atp5k, Atp6v1a, Atp6v1b2, Atp6v0d1, Cacna1a, Cacna1b, Cacna1c, Cacna1d, Cacna1g, Cacna1s, Cacnb1, Cacnb2, Cacnb3, Ccr5, Cox8a, Dpp6, Slc26a2, Ednra, Fgf12, Fgf2, Gabra2, Gas6, Itpr3, Kcnb1, Kcnj16, Kcnj2, Fxyd3, Nos1, Ntsr1, Fxyd5, Pik3c2a, Pkd2, Plcg1, Prnp, Ryr1, S100a1, Slc12a3, Slc9a1, Abcc8, Abcc9, Tgfb1, Tgfb2, Atp5o, Atp2a3, Stk39, Cacng…
GO:1903035	negative regulation of response to wounding	47	20	2.82969	2.63947e-05	0.00122937	Serping1, Cd34, Epha4, Fga, Fgf2, Gja1, Pdgfra, Serpine1, Plau, Pros1, Serpine2, Thbd, Wnt4, Ceacam1, C1qtnf1, Muc16, Phldb2, Xylt1, Cd109, Rgma
GO:0060047	heart contraction	117	39	2.21659	2.68667e-05	0.00124019	Adora1, Agrn, Agt, Atp1a1, Cacna1b, Cacna1c, Cacna1d, Cacna1g, Cacnb2, Dmpk, Dsc2, Dsg2, Gaa, Gja1, Jup, Kcnj2, Met, Nos1, P2rx4, Pik3r1, Psen2, S100a1, Slc1a1, Slc9a1, Stc1, Tgfb2, Ttn, Uty, Pebp1, Sgcd, Glrx3, Kcnd3, Ehd3, Rangrf, Dnm1l, Hopx, Sptbn4, Atp1a2, Myh7
GO:0060429	epithelium development	728	167	1.52543	2.91376e-05	0.00133311	Acvrl1, Angpt1, Agt, Nr2f2, Pcdh15, Bmi1, Car2, Runx3, Cdh1, Cdh3, Col18a1, Col4a1, Col5a1, Csf1, Csnk2b, Vcan, Ctsh, Dag1, Dlx6, Ednra, Efnb2, Egf, Egfr, Eng, Epha4, F2rl1, Fem1b, Fgf2, Fgf7, Fgfr1, Fgfr2, Fgfr3, Flt1, Fzd1, Fzd7, Gas1, Gja1, Gli3, Pdpn, Gpc3, S1pr2, Hhip, Hrh2, Icam1, Igf1, Igfbp5, Inhba, Irx1, Itga4, Jag1, Jag2, Klf4, Krt14, Lama5, Lamb2, Epcam, Smad2, Met, Mgp, Mmp14, Map7, N…
GO:0050673	epithelial cell proliferation	264	70	1.7632	3.09601e-05	0.00140407	Acvrl1, Nr2f2, Runx3, Ccnd2, Cd34, Cdh1, Cdh13, Cdh3, Dlx6, Ednra, Efnb2, Egfr, Eng, Erbb2, Fgf2, Fgf7, Fgfr2, Fgfr3, Fzd7, Gas1, Gja1, Glul, Gpc3, Grn, Igf1, Igfbp4, Igfbp5, Kit, Nme1, Nme2, Pax2, Pax6, Plau, Prox1, Psen1, Ptch1, Ptprk, Robo1, Cxcl12, Serpinf1, Sfrp1, Sox11, Sparc, Scarb1, Tcf7l2, Tgfb1, Tgfb2, Tgfbr3, Vip, Wnt5a, Xdh, Ceacam1, Htra1, Ncstn, Ift172, Dab2ip, Sulf2, Muc16, Pik3cb,…
GO:0010959	regulation of metal ion transport	236	64	1.80333	3.15855e-05	0.00141038	Adora1, Agrn, Agt, Atp1a1, Atp1b3, Cacna1b, Cacna1d, Cacna1g, Cacnb1, Cacnb2, Cacnb3, Cd4, Dmpk, Dpp6, Ednra, Egf, Fgf12, Gja1, Hfe, Icam1, Igf1, Kcnj2, Fxyd3, Mif, Sik1, Nos1, Ntsr1, Fxyd5, P2rx4, Pdgfrb, Per1, Pik3c2a, Pkd2, Serpine1, Plcg1, Prnp, Ptgs2, S100a1, Cxcl12, Slc9a1, Serpine2, Stc1, Stc2, Abcc8, Tgfb1, Tgfb2, Vip, Stk39, Ehd3, Rangrf, Fxyd6, Ahnak, Hbp1, Selenon, Sptbn4, Kcnip2, Cemi…
GO:0046903	secretion	682	154	1.50156	3.18405e-05	0.00141038	Adam9, Adora1, Angpt1, Agt, Cacna1a, Cacna1b, Cacna1c, Cacna1g, Car2, Cbln1, Cd14, Cd34, Cdo1, Chrm3, Ccr2, Ccr5, Ednra, Efna5, Egf, Egfr, Eng, Epha5, F2rl1, Fbln1, Fes, Fga, Fgf7, Fgfr1, Fn1, Fzd4, Gas6, Gja1, Glul, Lrp2, Gpld1, H2-T23, Hfe, Hrh2, Igf1, Cd74, Il17ra, Il1rap, Il4ra, Inhba, Kcnb1, Kit, Anpep, Lpl, Ly6e, Smad2, Mif, Mmp7, Myt1, Ncam1, Nme1, Nos1, Nrxn2, Nsf, Ntrk2, Ntsr1, P2ry1, Pa…
GO:0007507	heart development	401	102	1.69147	3.19176e-05	0.00141038	Acvrl1, Adam15, Adam19, Adamts1, Angpt1, Agt, Speg, Cacna1c, Col11a1, Col14a1, Col3a1, Col5a1, Cpe, Vcan, Dsg2, Ednra, Efnb2, Egfr, Eng, Erbb2, Fbn1, Fgf2, Fgfr1, Fgfr2, Fzd1, Fzd7, Gaa, Gja1, Gli3, Lrp2, Pdpn, Gpc3, Hspg2, Igf1, Insr, Itga4, Itgb1, Jag1, Lox, Lrp1, Ly6e, Smad2, Met, Sik1, Ncam1, Nrp1, Nrp2, Ntrk3, Pdgfra, Pdgfrb, Pkd2, Prox1, Psen1, Ptch1, Robo1, Ryr1, Slc22a5, Slc9a1, Sos1, Sox…
GO:0061564	axon development	317	84	1.76209	3.28552e-05	0.0014395	Agrn, Cacna1a, Runx3, Cdh11, Chl1, Ccr5, Crmp1, Dag1, Dcc, Dst, Efna5, Epha4, Epha5, Ephb2, Erbb2, Bcl11a, Fgfr2, Fgfr3, Fn1, Gas1, Gli3, Grin1, Itgb1, Klf4, Lamb2, Limk1, Mif, Map1b, Ncam1, Nefm, Nrp1, Nrp2, Ntn1, Ntrk2, Ntrk3, Ogn, Pafah1b1, Pax6, Plp1, Plxna1, Plxna2, Plxna3, Psen1, Robo1, Cxcl12, Sema6a, Sema7a, Skil, Slit1, Slit3, Cntn2, Tgfb2, Uchl1, Unc5c, Vim, Wnt5a, Tenm2, Zeb2, Rab11a, …
GO:0070723	response to cholesterol	13	9	4.60369	3.56669e-05	0.00154956	Ccr5, Gpld1, Inhba, Smad2, Ptch1, Tgfb1, Tgfbr2, Osbpl7, Smo
GO:0070838	divalent metal ion transport	277	73	1.75247	3.66695e-05	0.00157984	Agt, Cacna1a, Cacna1b, Cacna1c, Cacna1d, Cacna1g, Cacna1s, Cacnb1, Cacnb2, Cacnb3, Cd4, Ccr5, Ednra, Egf, Fgf2, Gas6, Gja1, Grin1, Hfe, Icam1, Igf1, Itpr3, Kcnj2, Trpm1, Myb, Nos1, Ntsr1, P2rx4, Pdgfrb, Pik3c2a, Pkd2, Serpine1, Plcg1, Prnp, Psen1, Psen2, Ptgs2, Ryr1, S100a1, Cxcl12, Slc9a1, Stc1, Stc2, Tgfb1, Tgfb2, Trf, Cdh23, Atp2a3, Cacng4, Cacna2d2, Ehd3, Trpv4, Trpv6, Ahnak, Slc39a8, Slc39a4…
GO:0007409	axonogenesis	294	79	1.78685	3.7683e-05	0.00161009	Agrn, Cacna1a, Runx3, Cdh11, Chl1, Ccr5, Crmp1, Dag1, Dcc, Dst, Efna5, Epha4, Epha5, Ephb2, Erbb2, Bcl11a, Fgfr2, Fgfr3, Fn1, Gas1, Gli3, Grin1, Itgb1, Lamb2, Limk1, Map1b, Nefm, Nrp1, Nrp2, Ntn1, Ntrk2, Ntrk3, Ogn, Pafah1b1, Pax6, Plxna1, Plxna2, Plxna3, Psen1, Robo1, Cxcl12, Sema6a, Sema7a, Skil, Slit1, Slit3, Cntn2, Tgfb2, Uchl1, Unc5c, Vim, Wnt5a, Tenm2, Zeb2, Rab11a, Nectin1, Col25a1, Myh10,…
GO:0007417	central nervous system development	547	132	1.6047	3.80537e-05	0.0016126	Agt, Aplp2, Nr2f2, Arsb, Arsa, Bmi1, Cacna1a, Cbln1, Cdh11, Chrd, Tpp1, Col3a1, Col4a1, Vcan, Dag1, Dcc, Efna5, Egf, Egfr, Eng, Epha4, Epha5, Ephb2, Erbb2, Fgf2, Fgfr1, Fgfr2, Fgfr3, Fzd4, Gas1, Gli3, Lrp2, Grin1, Hspa5, Hoxb3, Hspg2, Igf1, Il6st, Inhba, Itgb1, Lamb1, Lamb2, Met, Ncam1, Notch3, Nrp1, Nrp2, Ntrk2, Ntrk3, Pafah1b1, Pax2, Pax5, Pax6, Pcm1, Pou1f1, Plp1, Plxna2, Plxna3, Prox1, Psen1,…
GO:0042063	gliogenesis	189	54	1.89994	3.89239e-05	0.00163607	Agt, Ccr2, Csf1, Vcan, Dag1, Egfr, Epha4, Erbb2, Fgf2, Fgfr3, Fn1, Gli3, Igf1, Il6st, Lamb1, Lamb2, Ndrg1, Ntrk2, Ntrk3, P2ry1, Pafah1b1, Pax2, Pax6, Prkci, Plp1, Prx, Ptpra, Sox11, Serpine2, Spint1, Abcc8, Cntn2, Tcf7l2, Tgfb1, Tgfb2, Trf, Vim, Lamc3, Tenm4, Mpp5, Med12, Plpp3, Dab2ip, Zcchc24, Mxra8, Il33, Mboat7, Tnfrsf21, Adgrg6, Efemp1, Sun2, Myrf, Wasf3, Smo
GO:0015672	monovalent inorganic cation transport	263	69	1.74462	3.98933e-05	0.0016633	Adora1, Agrn, Ank1, Atp1a1, Atp1b3, Atp5c1, Atp5f1, Atp5g1, Atp5j, Atp5k, Atp6v1a, Atp6v1b2, Atp6v0d1, Cacna1d, Cox8a, Dmpk, Dpp6, Fgf12, Kcnb1, Kcnj16, Kcnj2, Fxyd3, Mif, Sik1, Nos1, Nsf, Fxyd5, P2rx4, Per1, Pkd2, Prnp, Scn8a, Slc12a3, Slc12a4, Slc22a5, Slc9a1, Serpine2, Abcc8, Abcc9, Tgfb1, Vip, Atp1a4, Atp5o, Stk39, Atp6ap1, Kcnd3, Rangrf, Fxyd6, Atp6v1g1, Atp6v1c1, Atp5e, Slc38a10, Slc17a7, H…
GO:0031175	neuron projection development	695	160	1.53088	4.03429e-05	0.00166858	Adamts1, Agrn, Arsb, Cacna1a, Runx3, Scarb2, Cdh11, Chl1, Ccr5, Crmp1, Dag1, Dcc, Dlg4, Dst, Eef2k, Efna5, Egfr, Epha4, Epha5, Ephb2, Erbb2, Bcl11a, Fes, Fgfr1, Fgfr2, Fgfr3, Fn1, Fzd1, Gas1, Gas7, Gja1, Gli3, Lpar1, Grin1, Grn, Hspa5, H2-D1, H2-K1, Sdc2, Il1rap, Impact, Itga3, Itgb1, Klf4, Lamb1, Lamb2, Lgals1, Lifr, Limk1, Lrp1, Met, Mif, Map1b, Map6, Nbl1, Ncam1, Neu1, Nefm, Nme1, Nme2, Nrp1, …
GO:0002682	regulation of immune system process	740	160	1.43779	4.47849e-05	0.0018376	Cfd, Adora1, Angpt1, Apod, Bcl6, Bmi1, Serping1, C2, C3, C4b, Cacnb3, Calr, Car2, Cd14, Cd4, Cd83, Cfh, Ccr2, Col3a1, Csf1, Ctsh, Cd55, Dpp4, Ednra, Efnb2, Erbb2, Drosha, F2rl1, Fbn1, Fcgr2b, Fcna, Fes, Fgfr3, Flt1, Gas6, Gli3, Cmklr1, Gpld1, H2-Aa, H2-Ab1, Cfb, H2-D1, H2-K1, H2-T23, Hfe, Icam1, Igf1, Igf2, Cd74, Il2rg, Il4ra, Il6st, Inhba, Itga2, Itga4, Jag1, Kit, Lbp, Lgals1, Ltf, Cd46, Meis1, …
GO:0098771	inorganic ion homeostasis	402	98	1.62109	4.5709e-05	0.00184918	Adora1, Agt, Ank1, Aplp2, Atp1a1, Atp1b3, Bnip3, Cacna1a, Cacna1c, Cacna1g, Cacnb3, Car2, Car4, Car7, Cd4, Ccr5, Cnga1, Cp, Dlg4, Dmpk, Slc26a2, Ednra, Egfr, F2rl1, Fgf2, Gja1, Lpar1, Grin1, Heph, Hfe, Hmox2, Il6st, Itgb1, Itpr3, Kl, Anpep, Lcn2, Ltf, Trpm1, Nos1, Ntsr1, P2rx4, P2ry1, Pdgfra, Pkd2, Plcg1, Prnp, Psen1, Psen2, Ptger4, Ryr1, Scn7a, Slc9a1, Snapin, Stc1, Stc2, Tgfb1, Tgfb2, Trf, Cdh2…
GO:0006959	humoral immune response	63	23	2.4277	4.57825e-05	0.00184918	Cfd, Bmi1, Serping1, C2, C3, C4b, Cd83, Cfh, Ccr2, Cd55, Fcgr2b, Fcna, Fga, H2-Ab1, Cfb, H2-T23, Ltf, Cd46, Mmp7, Cfp, C1s1, C1ra, Tnfrsf21
GO:0050767	regulation of neurogenesis	587	137	1.55199	4.76148e-05	0.00190828	Adamts1, Agrn, Arsb, Bcl6, Cacna1a, Calr, Scarb2, Cdh1, Ccr2, Ccr5, Col3a1, Crmp1, Csf1, Dag1, Dcc, Eef2k, Efna5, Eif4e, Epha4, Ephb2, Bcl11a, Fes, Fgfr1, Fgfr3, Fn1, Fzd1, Gli3, Lpar1, Grin1, Grn, Hspa5, H2-D1, H2-K1, Hoxb3, Sdc2, Il1rap, Il6st, Impact, Itga3, Itgb1, Jag1, Kit, Klf4, Lgals1, Limk1, Lrp1, Man2a1, Meis1, Met, Mif, Map1b, Nbl1, Neu1, Nefm, Nme1, Nme2, Nos1, Notch3, Nrp1, Ntn1, Ntrk…
GO:1903510	mucopolysaccharide metabolic process	35	16	3.0399	4.96873e-05	0.00197603	Angpt1, Bgn, Dcn, Egf, Fgf2, Ptger4, Tgfb1, Chpf, Cemip, Glce, Itih5, Dse, Xylt2, Csgalnact1, Slc35d1, Egflam
GO:0042060	wound healing	234	63	1.79033	5.10947e-05	0.00200261	Acvrl1, Serping1, C3, Cd34, Entpd2, Ccr2, Col3a1, Col5a1, Col1a1, Egfr, Elk3, Eng, Erbb2, F2rl1, F5, Fbln1, Fga, Fgf2, Fgf7, Fn1, Fzd7, Gas6, Gja1, Pdpn, Igf1, Lox, P2ry1, Pdgfra, Pecam1, Serpine1, Plau, Pros1, Ptger4, Serpine2, Sdc1, Sdc4, Tgfb1, Tgfb2, Thbd, Txk, Vwf, Wnt4, Wnt5a, Axl, Ceacam1, Map3k1, C1qtnf1, C1galt1c1, Fgfr1op2, Scara5, Muc16, F13a1, Hopx, Tc2n, Pik3cb, Selenon, Plet1, Myh10…
GO:0055065	metal ion homeostasis	333	84	1.67742	5.11305e-05	0.00200261	Adora1, Agt, Ank1, Aplp2, Atp1a1, Atp1b3, Bnip3, Cacna1a, Cacna1c, Cacna1g, Cacnb3, Cd4, Ccr5, Cnga1, Cp, Dlg4, Dmpk, Ednra, Egfr, F2rl1, Fgf2, Gja1, Lpar1, Grin1, Heph, Hfe, Hmox2, Il6st, Itgb1, Itpr3, Kl, Anpep, Lcn2, Ltf, Trpm1, Nos1, Ntsr1, P2rx4, P2ry1, Pdgfra, Pkd2, Plcg1, Prnp, Psen1, Psen2, Ptger4, Ryr1, Scn7a, Slc9a1, Stc1, Stc2, Tgfb1, Tgfb2, Trf, Cdh23, Nucb2, C1qtnf1, Fzd2, Trpv4, Trp…
GO:0003015	heart process	120	39	2.16118	5.25785e-05	0.00204384	Adora1, Agrn, Agt, Atp1a1, Cacna1b, Cacna1c, Cacna1d, Cacna1g, Cacnb2, Dmpk, Dsc2, Dsg2, Gaa, Gja1, Jup, Kcnj2, Met, Nos1, P2rx4, Pik3r1, Psen2, S100a1, Slc1a1, Slc9a1, Stc1, Tgfb2, Ttn, Uty, Pebp1, Sgcd, Glrx3, Kcnd3, Ehd3, Rangrf, Dnm1l, Hopx, Sptbn4, Atp1a2, Myh7
GO:0048846	axon extension involved in axon guidance	20	12	3.98987	5.46092e-05	0.00207708	Nrp1, Nrp2, Plxna1, Plxna2, Plxna3, Cxcl12, Slit1, Slit3, Wnt5a, Plxna4, Megf8, Smo
GO:1902284	neuron projection extension involved in neuron projection guidance	20	12	3.98987	5.46092e-05	0.00207708	Nrp1, Nrp2, Plxna1, Plxna2, Plxna3, Cxcl12, Slit1, Slit3, Wnt5a, Plxna4, Megf8, Smo
GO:1901142	insulin metabolic process	11	8	4.8362	5.46387e-05	0.00207708	Cpe, Pax6, Tcf7l2, Ceacam1, Nucb2, Ern1, Cpn1, Nlgn2
GO:0010562	positive regulation of phosphorus metabolic process	692	154	1.47986	5.55133e-05	0.00207974	Acvrl1, Adam9, Adcy7, Adora1, Angpt1, Agrn, Agt, Araf, C3, Ccnd2, Cd4, Ackr3, Csf1, Csnk2b, Dag1, Dcc, Ednra, Efna5, Egf, Egfr, Emp2, Eng, Epha4, Erbb2, F2rl1, Fga, Fgf2, Fgf7, Fgfr1, Fgfr2, Fgfr3, Flt1, Fzd1, Fzd4, Fzd7, Gapdhs, Gas6, Gdf10, S1pr2, Lpar1, Gpr37, Hspa5, Hfe, Icam1, Igf1, Igf2, Igfbp4, Cd74, Il6st, Inhba, Inhbe, Insr, Itga2, Itga5, Itgb1, Kit, Kl, Ltf, Mc1r, Met, Mid1, Mif, Nme2, …
GO:0045937	positive regulation of phosphate metabolic process	692	154	1.47986	5.55133e-05	0.00207974	Acvrl1, Adam9, Adcy7, Adora1, Angpt1, Agrn, Agt, Araf, C3, Ccnd2, Cd4, Ackr3, Csf1, Csnk2b, Dag1, Dcc, Ednra, Efna5, Egf, Egfr, Emp2, Eng, Epha4, Erbb2, F2rl1, Fga, Fgf2, Fgf7, Fgfr1, Fgfr2, Fgfr3, Flt1, Fzd1, Fzd4, Fzd7, Gapdhs, Gas6, Gdf10, S1pr2, Lpar1, Gpr37, Hspa5, Hfe, Icam1, Igf1, Igf2, Igfbp4, Cd74, Il6st, Inhba, Inhbe, Insr, Itga2, Itga5, Itgb1, Kit, Kl, Ltf, Mc1r, Met, Mid1, Mif, Nme2, …
GO:0048002	antigen processing and presentation of peptide antigen	42	17	2.69158	5.70131e-05	0.00212056	Calr, Fcgr2b, H2-Aa, H2-Ab1, H2-D1, H2-Eb1, H2-K1, H2-DMb2, H2-Q4, H2-Q7, H2-T23, Mr1, Hfe, Cd74, Tap1, Tap2, Tapbp
GO:0002088	lens development in camera-type eye	45	19	2.80769	5.82192e-05	0.00214995	Fgfr2, Fgfr3, Gja1, Meis1, Ntrk3, Pax6, Prox1, Skil, Sox11, Tfap2a, Tgfb1, Tgfbr2, Vim, Zeb2, Nectin1, Tbc1d20, Ctns, Nhs, Frs2
GO:0006024	glycosaminoglycan biosynthetic process	32	15	3.11709	6.0183e-05	0.00220671	Angpt1, Egf, Ext2, Igf1, Pdgfrb, Ptger4, Tgfb1, Chpf, Glce, Dse, Xylt2, Xylt1, Csgalnact1, Pxylp1, Slc35d1
GO:0006956	complement activation	27	13	3.20175	6.10303e-05	0.00222202	Cfd, Serping1, C2, C3, C4b, Cfh, Cd55, Fcna, Cfb, Cd46, Cfp, C1s1, C1ra
GO:0010634	positive regulation of epithelial cell migration	88	30	2.26697	6.26446e-05	0.00226484	Adam9, Angpt1, Agt, Calr, Capn7, Ccr5, Ctsh, Fgf2, Fgf7, Fgfr1, Gpld1, Itga2, Itga3, Met, P2rx4, Serpine1, Plcg1, Prox1, Ptgs2, Sparc, Tgfb1, Tgfb2, Tgfbr2, Wnt5a, Amot, Rab11a, Plpp3, Dock5, Adgra2, Ccbe1
GO:0001961	positive regulation of cytokine-mediated signaling pathway	23	12	3.46945	7.40453e-05	0.00265843	Csf1, Gas6, Cd74, Pafah1b1, Txk, Wnt5a, Axl, Park2, Ube2k, Irf7, Cd300lf, Nlrc5
GO:0034220	ion transmembrane transport	457	108	1.5715	7.70989e-05	0.00274897	Agrn, Atp1a1, Atp1b3, Atp5c1, Atp5f1, Atp5g1, Atp5j, Atp5k, Atp6v1a, Atp6v1b2, Atp6v0d1, Slc7a1, Cacna1a, Cacna1b, Cacna1c, Cacna1d, Cacna1g, Cacna1s, Cacnb1, Cacnb2, Cacnb3, Ccr5, Cnga1, Cox8a, Dlg4, Dpp6, Slc26a2, Ednra, Emb, Fgf12, Fgf2, Gabra2, Gas6, Gja1, Itpr3, Kcnb1, Kcnj16, Kcnj2, Fxyd3, Trpm1, Nos1, Ntsr1, Fxyd5, P2rx4, Pik3c2a, Pkd2, Plcg1, Prnp, Ryr1, S100a1, Scn8a, Slc12a3, Slc16a1, S…
GO:1901617	organic hydroxy compound biosynthetic process	122	37	2.01674	7.9673e-05	0.00281012	Cdh3, Ch25h, Dao, Dhcr7, Ephx1, Fgf2, Gpr37, Kl, Ldhc, Mc1r, Ntsr1, P2ry1, Pou1f1, Plcg1, Pltp, Por, Prox1, Tgfb2, Wnt4, Wnt5a, Zeb2, Acer3, Pgp, Isyna1, Cmtm2a, Dhcr24, Ctns, Ces1d, Cyb5r3, Fdps, Hmgcs1, Sc5d, Scap, Npc1l1, Apob, Erlin2, Sptlc1
GO:0022407	regulation of cell-cell adhesion	252	65	1.71522	7.9901e-05	0.00281012	Bcl6, Bmi1, Cd4, Cd83, Cdh1, Ccr2, Ccr5, Dpp4, Efna5, Efnb2, Erbb2, Drosha, Fga, Gli3, H2-Aa, H2-Ab1, H2-T23, Hfe, Icam1, Igf1, Igf2, Cd74, Il2rg, Il4ra, Il6st, Itga4, Klf4, Lgals1, Epcam, Cd46, Myb, Pik3r1, Prnp, Ptpn2, Rorc, Cxcl12, Sos1, Serpine2, Sdc4, Zeb1, Tgfb1, Tgfbr2, Wnt4, Wnt5a, Ceacam1, Myadm, Lgals8, Clptm1, C1qtnf1, March7, Cd274, Trpv4, Prelid1, Peli1, Plpp3, Rnase10, Dnaja3, Gpnmb…
GO:0048644	muscle organ morphogenesis	46	20	2.89121	8.29556e-05	0.00289784	Angpt1, Col11a1, Col3a1, Eng, Fgfr2, Fzd1, Ly6e, Prox1, Tgfb1, Tgfb2, Tgfbr3, Ttn, Wnt5a, Serp1, Tbx20, Fzd2, Arid5b, Heg1, Myh7, Xirp2
GO:0050678	regulation of epithelial cell proliferation	220	59	1.78335	8.85599e-05	0.00307285	Acvrl1, Nr2f2, Runx3, Ccnd2, Cdh1, Cdh13, Cdh3, Dlx6, Ednra, Efnb2, Egfr, Eng, Erbb2, Fgf2, Fgf7, Fgfr2, Fgfr3, Fzd7, Gas1, Gja1, Glul, Gpc3, Grn, Igf1, Nme1, Nme2, Pax2, Pax6, Plau, Prox1, Ptch1, Ptprk, Robo1, Cxcl12, Serpinf1, Sfrp1, Sox11, Sparc, Tcf7l2, Tgfb1, Tgfb2, Tgfbr3, Vip, Wnt5a, Xdh, Ceacam1, Htra1, Ift172, Dab2ip, Sulf2, Muc16, Rictor, Foxp2, Cd109, Sulf1, Smo, Frs2, Mcc, Iqgap3
GO:0010633	negative regulation of epithelial cell migration	39	17	2.89862	8.95309e-05	0.00307759	Acvrl1, Nr2f2, Csnk2b, Dcn, Fgf2, Klf4, Pfn2, Ptprg, Serpinf1, Stc1, Tgfb1, Tgfbr3, Coro1c, Svbp, Dab2ip, Stard13, Mcc
GO:0006023	aminoglycan biosynthetic process	33	15	3.02263	8.98872e-05	0.00307759	Angpt1, Egf, Ext2, Igf1, Pdgfrb, Ptger4, Tgfb1, Chpf, Glce, Dse, Xylt2, Xylt1, Csgalnact1, Pxylp1, Slc35d1
GO:0048762	mesenchymal cell differentiation	123	38	2.0544	9.18607e-05	0.00312447	Adam15, Col1a1, Dag1, Ednra, Eng, Fgfr1, Fgfr2, Fn1, Gja1, Jag1, Lama5, Smad2, Nrp1, Nrp2, Pax2, Pax6, Sfrp1, Sox11, Tfap2a, Tgfb1, Tgfb2, Tgfb3, Tgfbr2, Tgfbr3, Wnt4, Wnt5a, Coro1c, Zeb2, Heyl, Tbx20, Dab2ip, Amer1, Rflnb, Loxl2, Phldb1, Phldb2, Vasn, Smo
GO:0060021	palate development	64	24	2.49367	0.000103049	0.00348212	Col11a2, Dlx6, Ephb2, Fzd1, Gas1, Gli3, Inhba, Jag2, Smad2, Pdgfra, Sos1, Sox11, Tfap2a, Tgfb2, Tgfb3, Tgfbr2, Tgfbr3, Wnt5a, Fzd2, Ift172, Arid5b, Plekha1, Csrnp1, Fras1
GO:0010466	negative regulation of peptidase activity	125	37	1.96834	0.00010852	0.00364316	Serping1, Col7a1, Dpep1, Gas6, Gpc3, Igf1, Klf4, Ltf, Naip5, Naip6, Pax2, Serpine1, Por, Serpinb6b, Serpine2, Spint1, Timp2, Timp3, Dnajb6, Pebp1, Reck, Fetub, Serpina1f, Pi16, Dhcr24, Usp47, Pbp2, Cst11, Dnaja3, Pi15, Timp4, Papln, Wfdc6a, Itih5, Fnip1, A2ml1, Cd109
GO:0032940	secretion by cell	603	136	1.49978	0.000110415	0.00365149	Adam9, Adora1, Angpt1, Agt, Cacna1a, Cacna1b, Cacna1c, Cacna1g, Cbln1, Cd14, Cd34, Ccr2, Ccr5, Efna5, Egf, Egfr, Eng, Epha5, F2rl1, Fbln1, Fes, Fga, Fgf7, Fgfr1, Fn1, Fzd4, Gas6, Gja1, Glul, Lrp2, Gpld1, H2-T23, Hfe, Igf1, Il17ra, Il1rap, Il4ra, Inhba, Kcnb1, Kit, Lpl, Ly6e, Smad2, Mif, Myt1, Ncam1, Nos1, Nrxn2, Nsf, Ntrk2, Ntsr1, P2ry1, Pafah1b1, Pam, Pax6, Furin, Cdk16, Pfn2, Pik3c2a, Plcg1, Po…
GO:0045981	positive regulation of nucleotide metabolic process	55	21	2.53901	0.000110887	0.00365149	Adcy7, Gapdhs, Igf1, Insr, Mc1r, Mif, Nme2, Nos1, Npr1, Ptger4, Timp2, Vip, Wnt5a, Park2, Fzd2, Gucy1a3, Pid1, Adgrg6, Lexm, Adgrd1, Gipr
GO:1900544	positive regulation of purine nucleotide metabolic process	55	21	2.53901	0.000110887	0.00365149	Adcy7, Gapdhs, Igf1, Insr, Mc1r, Mif, Nme2, Nos1, Npr1, Ptger4, Timp2, Vip, Wnt5a, Park2, Fzd2, Gucy1a3, Pid1, Adgrg6, Lexm, Adgrd1, Gipr
GO:0048639	positive regulation of developmental growth	135	41	2.01956	0.00011425	0.00373845	Agrn, Agt, C3, Csf1, Efna5, Bcl11a, Fgf2, Fgfr1, Fgfr2, Fn1, Igf1, Igf2, Insr, Limk1, Map1b, Ncam1, Nrp1, Ntn1, Ntrk3, Pafah1b1, Pou1f1, Prox1, Ptger4, Cxcl12, Sema7a, Tbx5, Tgfbr3, Serp1, Park2, Rab11a, Cacna2d2, Tbx20, Hopx, Sptbn4, Acacb, Fdps, Cpne9, Cpne5, Sh3pxd2b, Megf8, Smo
GO:0050808	synapse organization	175	51	1.93794	0.000115424	0.00375311	Agrn, Cacna1a, Cacna1s, Cacnb1, Cacnb2, Cacnb3, Cbln1, Cdh1, Col4a1, Col4a5, Dlg4, Dmpk, Eef2k, Efna5, Ephb2, Erbb2, Fgfr2, Grin1, Il1rap, Lamb2, Nrxn2, Ntrk2, Ntrk3, Palm, Ptprd, Snapin, Cntn2, Thbs2, Utrn, Wnt5a, Adgre5, Pdzrn3, Cript, Cacna2d2, Nectin1, Dact1, Clstn1, Dab2ip, Myh10, Dnaja3, Pcdhb14, Pcdhb18, Pcdhb22, Synpo, Nlgn2, Amigo1, Lingo2, Slitrk2, Nfasc, Ephb1, Flrt2
GO:0051604	protein maturation	178	48	1.7932	0.000116974	0.00377158	Aebp1, Aga, Serping1, C3, Serpinh1, Cdh1, Cfh, Cpe, Ctsh, Cd55, Fga, Gas1, Gli3, Cuzd1, Cd46, Mmp14, Naip5, Naip6, Notch4, Furin, Serpine1, Plat, Plau, Psen1, Psen2, Ptch1, Glg1, Snapin, Serpine2, Cntn2, Clec3b, Glrx3, Prdx4, Tmem59, Ncstn, Immp1l, Ift172, Tspan15, Cpm, Dhcr24, Rnf139, Lmf1, Cpn1, Adamts2, Pik3c3, Gsn, Zmpste24, Ccbe1
GO:0001503	ossification	271	70	1.71766	0.000117451	0.00377158	Runx3, Chrd, Col11a2, Col6a1, Col1a1, Csf1, Vcan, Slc26a2, Ext2, Fgf2, Fgfr1, Fgfr2, Fgfr3, Fzd1, Gdf10, Gja1, Gli3, Gpc3, Gpld1, Hspg2, Igf1, Igf2, Igfbp5, Il6st, Jag1, Kl, Ltf, Mgp, Mmp14, Mrc2, Nbr1, Ddr2, Ptch1, Ptger4, Ptgs2, Ryr1, Sema7a, Sfrp1, Sox11, Stc1, Tcf7l2, Tfap2a, Tgfb1, Tgfbr3, Thbs3, Clec3b, Wnt4, Wnt5a, Creb3l1, Atp6ap1, P3h1, Smoc1, Ccdc47, Rpl38, Rflnb, Fam20c, Chrdl1, Bmp3, …
GO:0060760	positive regulation of response to cytokine stimulus	24	12	3.32489	0.000121146	0.00386621	Csf1, Gas6, Cd74, Pafah1b1, Txk, Wnt5a, Axl, Park2, Ube2k, Irf7, Cd300lf, Nlrc5
GO:0098801	regulation of renal system process	15	9	3.98987	0.000123612	0.00390422	Adora1, Agt, Emp2, F2rl1, Gas6, Gja1, Anpep, Ptger4, Stc1
GO:0008285	negative regulation of cell proliferation	448	104	1.5437	0.000123847	0.00390422	Acvrl1, Adora1, Agt, Apod, Nr2f2, Bcl6, Runx3, Cd9, Cdh1, Cdh13, Ccr5, Cyp1b1, Efnb2, Eng, Erbb2, Fbln1, Fcgr2b, Fgf2, Fgfr2, Fgfr3, Gas1, Gja1, Gli3, Gpc3, Gpld1, P3h3, H2-Aa, H2-Ab1, Igf1, Igfbp5, Inhba, Itgb1, Klf4, Smad2, Ndrg1, Nos1, Npr1, Pax6, Pik3r1, Pmp22, Cnot7, Prnp, Prox1, Ptch1, Ptgds, Ptgs2, Ptpn14, Ptpn2, Ptprk, Ptpru, Robo1, Serpinf1, Sfrp1, Slit3, Sox11, Sparc, Serpine2, Spint1, …
GO:0007159	leukocyte cell-cell adhesion	204	54	1.76024	0.000125064	0.00391711	Bcl6, Bmi1, Cd4, Cd83, Ccr2, Dpp4, Efnb2, Erbb2, Drosha, Gcnt1, Gli3, H2-Aa, H2-Ab1, H2-T23, Hfe, Icam1, Igf1, Igf2, Cd74, Il2rg, Il4ra, Il6st, Itga4, Itga5, Itgb1, Itgb7, Klf4, Lgals1, Cd46, Myb, Prnp, Ptpn2, Rorc, Cxcl12, Selplg, Sos1, Sdc4, Zeb1, Tgfb1, Tgfbr2, Ceacam1, Lgals8, Clptm1, March7, Cd274, Prelid1, Peli1, Dnaja3, Gpnmb, Tnfrsf21, Gsn, Cyp26b1, Zbtb16, Zbtb1
GO:0006029	proteoglycan metabolic process	44	18	2.72037	0.000126369	0.00391711	Bgn, Col11a1, Dcn, Ext2, Igf1, Tcf7l2, Sulf2, Chpf, Glce, Dse, Xylt2, Man1c1, Xylt1, Csgalnact1, Pxylp1, Sulf1, Slc35d1, Egflam
GO:0001953	negative regulation of cell-matrix adhesion	29	14	3.21024	0.00012653	0.00391711	Acvrl1, Adam15, Apod, Bcl6, Mmp14, Pik3r1, Serpine1, Coro1c, Postn, Dlc1, Plet1, Muc4, Phldb2, Rasa1
GO:0001708	cell fate specification	30	14	3.10323	0.000127793	0.00393266	Fgf2, Fgfr1, Fzd7, Gli3, Itgb1, Ntrk3, Pax2, Pax6, Pou1f1, Psen1, Psen2, Ptch1, Tenm4, Smo
GO:0002483	antigen processing and presentation of endogenous peptide antigen	10	7	4.65485	0.000136591	0.00417854	H2-D1, H2-K1, H2-T23, Hfe, Tap1, Tap2, Tapbp
GO:0048878	chemical homeostasis	654	145	1.47434	0.000138668	0.00421713	Adora1, Agt, Ank1, Aplp2, Atp1a1, Atp1b3, Bnip3, Cacna1a, Cacna1c, Cacna1g, Cacnb3, Car2, Car4, Car7, Cd4, Cdh1, Ccr5, Cnga1, Cp, Ctsh, Dcn, Dlg4, Dmpk, Slc26a2, Ednra, Efna5, Egfr, Epha5, F2rl1, Fgf12, Fgf2, Fgf7, Gas6, Gja1, Lpar1, Gpld1, Grin1, Heph, Hfe, Hmox2, Icam1, Igf1, Igfbp5, Il6st, Insr, Itgb1, Itpr3, Kcnb1, Napsa, Kl, Anpep, Lcn2, Lipg, Lpl, Ltf, Met, Trpm1, Myt1, Nos1, Npc1, Ntsr1, P…
GO:0001655	urogenital system development	239	64	1.78069	0.00014001	0.00423304	Adamts1, Angpt1, Agt, Col4a1, Col4a3, Col4a4, Vcan, Ednra, Efnb2, Epha4, Ephb2, Fbn1, Fem1b, Fgf2, Fgfr1, Fgfr2, Gcnt1, Gli3, Gpc3, Igf1, Irx1, Itga3, Jag1, Lama5, Lamb2, Epcam, Smad2, Nid1, Notch3, Nrp1, Pax2, Pdgfra, Pdgfrb, Pkd2, Prkcsh, Prlr, Psap, Ptch1, Serpinf1, Sfrp1, Tfap2a, Tgfb1, Tgfb2, Wnt2b, Wnt4, Wnt5a, Mmp17, Heyl, Arid5b, Sulf2, Amer1, Plce1, Glis2, Itgb4, Tns2, Dchs2, Fras1, Dchs…
GO:2000181	negative regulation of blood vessel morphogenesis	54	21	2.58603	0.00014222	0.00427487	Adamts1, Agt, Ccr2, Col4a2, Col4a3, Dcn, Hhip, Klf4, Serpine1, Ptger4, Serpinf1, Sparc, Tcf4, Thbs2, Wnt4, Xdh, Amot, Dab2ip, Stab1, Sulf1, Stard13
GO:0030182	neuron differentiation	947	204	1.43248	0.000168987	0.00505008	Adamts1, Agrn, Arsb, Pcdh15, Bcl6, Cacna1a, Calr, Runx3, Cbln1, Scarb2, Cdh11, Chl1, Ccr5, Crmp1, Dag1, Dcc, Dlg4, Dst, Eef2k, Efna5, Egfr, Eif4e, Epha4, Epha5, Ephb2, Erbb2, Bcl11a, Fes, Fgfr1, Fgfr2, Fgfr3, Fn1, Fzd1, Gas1, Gas7, Gja1, Gli3, Lpar1, Grin1, Grn, Hspa5, H2-D1, H2-K1, Hoxc8, Sdc2, Il1rap, Impact, Inhba, Itga3, Itgb1, Jag1, Jag2, Klf4, Lamb1, Lamb2, Lgals1, Lifr, Limk1, Lrp1, Meis1,…
GO:0071363	cellular response to growth factor stimulus	370	90	1.61751	0.000175659	0.00521928	Acvrl1, Adam9, Angpt1, Agt, Chrd, Col3a1, Col4a2, Col1a2, Dcn, Egfr, Eng, Erbb2, Fbn1, Fgf2, Fgf7, Fgfr1, Fgfr2, Fgfr3, Flt1, Fzd1, Fzd4, Gas6, Gdf10, Gpc3, Hspa5, Hfe, Hhip, Insr, Itga3, Itgb5, Kl, Klf4, Smad2, Nbl1, Nos1, Nrp1, Nrp2, Furin, Pdgfra, Pdgfrb, Serpine1, Plcg1, Ptpn12, Ptprk, Glg1, Sfrp1, Sh3gl2, Skil, Sos1, Sox11, Sparc, Tcf4, Tcf7l2, Zeb1, Tgfb1, Tgfb2, Tgfb3, Tgfbr2, Tgfbr3, Wnt4…
GO:0030324	lung development	147	43	1.94517	0.000181793	0.00535565	Ctsh, Dag1, Dhcr7, Fgf2, Fgf7, Fgfr1, Fgfr2, Fgfr3, Gli3, Pdpn, Gpc3, Hhip, Hsd11b1, Igf1, Igfbp5, Itga3, Lama5, Lox, Smad2, Man2a1, Mgp, Mmp14, Pdgfra, Pdgfrb, Psen2, Sox11, Sparc, Tbx5, Tgfb3, Tgfbr2, Wnt2b, Wnt5a, Plod3, Hopx, Abca12, Selenon, Heg1, Numa1, Foxp2, Adamts2, Tshz3, Ccbe1, Rxfp1
GO:0097205	renal filtration	15	9	3.98987	0.00018232	0.00535565	Adora1, Ednra, Emp2, F2rl1, Gas6, Gja1, Itga3, Sulf2, Sulf1
GO:0043410	positive regulation of MAPK cascade	307	76	1.6462	0.000184303	0.00538331	Adam9, Adora1, Angpt1, Agt, Araf, C3, Cd4, Ackr3, Dcc, Ednra, Egf, Egfr, Epha4, Erbb2, F2rl1, Fga, Fgf2, Fgfr1, Fgfr2, Fgfr3, Flt1, Fzd4, Gas6, Lpar1, Gpr37, Icam1, Igf1, Igf2, Igfbp4, Cd74, Insr, Itgb1, Kit, Kl, Met, Mid1, Mif, Nrp1, Ntrk2, Ntrk3, P2ry1, Pdgfra, Pdgfrb, Psap, Psen1, Ccl8, Sema7a, Tgfb1, Tgfb2, Tgfb3, Timp2, Trf, Wnt5a, Xdh, Zeb2, Ceacam1, Map3k1, Map3k5, Abca7, Tnfrsf19, Atp6ap1…
GO:0002683	negative regulation of immune system process	278	68	1.62657	0.000185804	0.00539668	Adora1, Angpt1, Apod, Bcl6, Serping1, Ccr2, Col3a1, Erbb2, F2rl1, Fbn1, Fcgr2b, Gli3, H2-Aa, H2-Ab1, H2-T23, Hfe, Igf2, Cd74, Il4ra, Cd46, Meis1, Mif, Meis2, Nbl1, Nme1, Nme2, Pcbp2, Pik3r1, Prnp, Ptger4, Ptpn2, Cxcl12, Sfrp1, Sox11, Sdc4, Tap1, Tap2, Tgfb1, Tgfb2, Tgfb3, Tjp2, Axl, Ceacam1, Psma1, Pibf1, Htra1, Tspan6, March7, Cd274, Tmem176a, Riok3, Peli1, Dab2ip, Slamf8, Il33, Dnaja3, Gpnmb, T…
GO:0009611	response to wounding	292	73	1.66245	0.000197138	0.00569388	Acvrl1, Serping1, C3, Cd34, Entpd2, Ccr2, Col3a1, Col5a1, Col1a1, Egfr, Elk3, Eng, Epha4, Erbb2, F2rl1, F5, Fbln1, Fga, Fgf2, Fgf7, Fgfr3, Fn1, Fzd7, Gas6, Gja1, Pdpn, Igf1, Klf4, Lamb2, Lox, Mif, Ntrk3, P2ry1, Pdgfra, Pecam1, Serpine1, Plau, Pros1, Ptger4, Serpine2, Sdc1, Sdc4, Tgfb1, Tgfb2, Thbd, Txk, Vwf, Wnt4, Wnt5a, Axl, Ceacam1, Map3k1, C1qtnf1, C1galt1c1, Fgfr1op2, Scara5, Sulf2, Muc16, F1…
GO:0072001	renal system development	209	57	1.81358	0.000205473	0.00590164	Adamts1, Angpt1, Agt, Col4a1, Col4a3, Col4a4, Vcan, Ednra, Efnb2, Epha4, Fbn1, Fgf2, Fgfr1, Fgfr2, Gcnt1, Gli3, Gpc3, Irx1, Itga3, Jag1, Lama5, Lamb2, Epcam, Smad2, Nid1, Notch3, Nrp1, Pax2, Pdgfra, Pdgfrb, Pkd2, Prkcsh, Ptch1, Sfrp1, Tfap2a, Tgfb1, Tgfb2, Wnt2b, Wnt4, Wnt5a, Mmp17, Heyl, Arid5b, Sulf2, Amer1, Plce1, Glis2, Itgb4, Tns2, Dchs2, Fras1, Dchs1, Zbtb16, Sulf1, Tshz3, Smo, Fat4
GO:0050921	positive regulation of chemotaxis	83	27	2.16318	0.000206799	0.00590692	Calr, Cdh13, Ccr2, Csf1, Ednra, F2rl1, Fgf2, Fgfr1, Fn1, Gas6, Lpar1, Cmklr1, Cd74, Itga2, Lbp, Met, Nrp1, Ntrk3, P2rx4, Pdgfrb, Serpine1, Cxcl12, Tgfb1, Wnt5a, Trpv4, Rarres2, Megf8
GO:0035239	tube morphogenesis	289	74	1.70271	0.000214061	0.00608074	Acvrl1, Angpt1, Agt, Cdh1, Col4a1, Csf1, Csnk2b, Ctsh, Dag1, Ednra, Efnb2, Egf, Egfr, Eng, Epha4, Fgf2, Fgfr2, Fgfr3, Flt1, Fzd1, Gja1, Gli3, Pdpn, Gpc3, Hhip, Igf1, Irx1, Lama5, Smad2, Met, Mgp, Mmp14, Notch4, Nrp1, Ntn1, Pax2, Pdgfra, Pkd2, Psen1, Ptch1, Robo1, Cxcl12, Sfrp1, Sox11, Spint1, Sdc4, Tcf7l2, Zeb1, Tfap2a, Tgfb1, Tgfb2, Tgfbr2, Wnt2b, Wnt4, Wnt5a, Zeb2, Dlc1, Tbx20, Fzd2, Med12, Dac…
GO:0044708	single-organism behavior	308	78	1.68404	0.000220115	0.00621854	Adora1, Pcdh15, Cacna1a, Cacna1c, Ccnd2, Chl1, Dlg4, Dpp4, Egfr, Eif4e, Epha4, Ephb2, Fgf12, Gja1, Gm2a, Grin1, Hrh2, Igf1, Igf2, Itga3, Itga5, Itgb1, Itpr3, Kit, Lamb1, Man2b1, Met, Meis2, Ncam1, Nos1, Npc1, Nrxn2, Ntrk2, Ntsr1, Otog, Pafah1b1, Pax5, Pax6, Penk, Prnp, Psen1, Psen2, Ptgds, Ptger4, Ptgs1, Ptgs2, Scn8a, Cxcl12, Serpinf1, Serpine2, Cntn2, Uchl1, Cdh23, Vip, Zic1, Homer2, Abca7, Park…
GO:0051093	negative regulation of developmental process	602	134	1.48018	0.000248607	0.00698531	Acvrl1, Adamts1, Agt, Bcl6, Bnip3, Calr, Cdh3, Chrd, Ccr2, Ccr5, Col3a1, Col4a2, Col4a3, Col5a1, Col5a2, Cpe, Crmp1, Dcn, Efna5, Egfr, Eif4e, Epha4, Ephb2, Erbb2, Bcl11a, Fbln1, Fbn1, Fgfr1, Fgfr3, Fzd7, Gas6, Gdf10, Gja1, Gli3, Lpar1, H2-D1, H2-K1, Hhip, Igf1, Igfbp5, Cd74, Il4ra, Inhba, Itgb1, Jag1, Klf4, Lgals1, Lrp1, Meis1, Mif, Meis2, Nbr1, Nme1, Nme2, Notch3, Notch4, Nrp1, Ntn1, Ntrk3, Pafa…
GO:0048666	neuron development	797	175	1.46012	0.000253233	0.00707684	Adamts1, Agrn, Arsb, Pcdh15, Cacna1a, Runx3, Scarb2, Cdh11, Chl1, Ccr5, Crmp1, Dag1, Dcc, Dlg4, Dst, Eef2k, Efna5, Egfr, Epha4, Epha5, Ephb2, Erbb2, Bcl11a, Fes, Fgfr1, Fgfr2, Fgfr3, Fn1, Fzd1, Gas1, Gas7, Gja1, Gli3, Lpar1, Grin1, Grn, Hspa5, H2-D1, H2-K1, Sdc2, Il1rap, Impact, Itga3, Itgb1, Klf4, Lamb1, Lamb2, Lgals1, Lifr, Limk1, Lrp1, Met, Mif, Trpm1, Map1b, Map6, Nbl1, Ncam1, Neu1, Nefm, Nme…
GO:0045861	negative regulation of proteolysis	192	50	1.73171	0.000270879	0.00749676	Serping1, Cdh1, Col7a1, Dpep1, Gas1, Gas6, Gpc3, Hfe, Igf1, Klf4, Ltf, Cd46, Naip5, Naip6, Pax2, Pik3r1, Serpine1, Plat, Por, Psen1, Psen2, Glg1, Serpinb6b, Serpine2, Spint1, Timp2, Timp3, Dnajb6, Pebp1, Reck, Tmem59, Fetub, Serpina1f, Bag5, Pi16, Dhcr24, Usp47, Svip, Pbp2, Cst11, Dnaja3, Pi15, Timp4, Papln, Wfdc6a, Itih5, Fnip1, A2ml1, Cd109, Rpl5
GO:0051050	positive regulation of transport	696	150	1.43314	0.000272142	0.00749676	Adam9, Adora1, Angpt1, Agt, Ak1, Atp1b3, Bicd1, Brca1, C2, C3, Cacna1b, Cacna1d, Cacna1g, Cacnb2, Calr, Car2, Cd14, Cd34, Cd4, Cdh1, Cdh3, Ccr5, Dpp6, Ednra, Eef2k, Egf, Egfr, Erbb2, F2rl1, Fcgr2b, Fga, Fgf12, Fgfr1, Gas6, Gja1, Gli3, Glul, Gpc3, Gpld1, H2-T23, Hfe, Hspa1l, Igf1, Il17ra, Il1rap, Il4ra, Insr, Itga2, Itgb1, Jup, Kcnb1, Kcnj2, Lbp, Lipg, Lpl, Lrp1, Met, Mfge8, Mif, Nos1, Ntsr1, P2rx…
GO:0071711	basement membrane organization	15	9	3.98987	0.000273264	0.00749676	Col4a1, Dag1, Lamc2, Tfap2a, Plod3, Phldb1, Phldb2, Lamc1, Flrt2
GO:0010811	positive regulation of cell-substrate adhesion	89	29	2.16678	0.000275134	0.00749676	Calr, Cdh13, Csf1, Dag1, Emp2, Fbln1, Fbln2, Fn1, Itga3, Itga5, Itgb1, Nid1, Rsu1, Sdc4, Utrn, Wnt4, Myadm, Egfl6, Net1, Smoc2, Smoc1, Ccdc80, Dock5, Arpc2, Col16a1, Col26a1, Egflam, Abi3bp, Ecm2
GO:1903037	regulation of leukocyte cell-cell adhesion	186	49	1.75182	0.00027551	0.00749676	Bcl6, Bmi1, Cd4, Cd83, Ccr2, Dpp4, Efnb2, Erbb2, Drosha, Gli3, H2-Aa, H2-Ab1, H2-T23, Hfe, Icam1, Igf1, Igf2, Cd74, Il2rg, Il4ra, Il6st, Itga4, Klf4, Lgals1, Cd46, Myb, Prnp, Ptpn2, Rorc, Cxcl12, Sos1, Sdc4, Zeb1, Tgfb1, Tgfbr2, Ceacam1, Lgals8, Clptm1, March7, Cd274, Prelid1, Peli1, Dnaja3, Gpnmb, Tnfrsf21, Gsn, Cyp26b1, Zbtb16, Zbtb1
GO:0030323	respiratory tube development	150	43	1.90627	0.000293604	0.00785785	Ctsh, Dag1, Dhcr7, Fgf2, Fgf7, Fgfr1, Fgfr2, Fgfr3, Gli3, Pdpn, Gpc3, Hhip, Hsd11b1, Igf1, Igfbp5, Itga3, Lama5, Lox, Smad2, Man2a1, Mgp, Mmp14, Pdgfra, Pdgfrb, Psen2, Sox11, Sparc, Tbx5, Tgfb3, Tgfbr2, Wnt2b, Wnt5a, Plod3, Hopx, Abca12, Selenon, Heg1, Numa1, Foxp2, Adamts2, Tshz3, Ccbe1, Rxfp1
GO:0050801	ion homeostasis	447	103	1.53228	0.000293979	0.00785785	Adora1, Agt, Ank1, Aplp2, Atp1a1, Atp1b3, Bnip3, Cacna1a, Cacna1c, Cacna1g, Cacnb3, Car2, Car4, Car7, Cd4, Ccr5, Cnga1, Cp, Dcn, Dlg4, Dmpk, Slc26a2, Ednra, Egfr, F2rl1, Fgf12, Fgf2, Gja1, Lpar1, Grin1, Heph, Hfe, Hmox2, Il6st, Itgb1, Itpr3, Kl, Anpep, Lcn2, Lipg, Ltf, Trpm1, Nos1, Ntsr1, P2rx4, P2ry1, Pdgfra, Pkd2, Plcg1, Prnp, Psen1, Psen2, Ptger4, Ryr1, Scn7a, Slc9a1, Snapin, Stc1, Stc2, Tgfb1…
GO:0008610	lipid biosynthetic process	372	85	1.51944	0.000294008	0.00785785	Agt, Atp1a1, Brca1, C3, Ch25h, Cyp17a1, Degs1, Dhcr7, Fgf2, Fgf7, Ggta1, Gpld1, Hsd11b1, Igf1, Igf2, Cd74, Lpl, Mif, Sik1, Pik3c2a, Plp1, Por, Prox1, Ptgds, Ptgis, Ptgs1, Ptgs2, Rdh16, Scd1, Scd2, St8sia4, Scarb1, Tcf7l2, Wnt4, Sf1, Sh3yl1, Ceacam1, Selenoi, Igfbp7, Pibf1, Sh3glb1, Pigb, Pigp, Fads2, Pigo, Aldh1a3, Acss2, Fads3, Ptges, Lpin3, Acer3, Cers4, Acss1, Kdsr, Isyna1, Cers5, Cmtm2a, Dhcr…
GO:0044246	regulation of multicellular organismal metabolic process	26	12	3.06913	0.000296169	0.00785785	Eng, Fgfr3, Itga2, Itgb1, Pdgfrb, Tgfb1, Tgfb3, Wnt4, Creb3l1, Mfap4, Arrdc3, Cygb
GO:0070848	response to growth factor	380	91	1.59245	0.000297698	0.00785785	Acvrl1, Adam9, Angpt1, Agt, Runx3, Chrd, Col3a1, Col4a2, Col1a2, Dcn, Egfr, Eng, Erbb2, Fbn1, Fgf2, Fgf7, Fgfr1, Fgfr2, Fgfr3, Flt1, Fzd1, Fzd4, Gas6, Gdf10, Gpc3, Hspa5, Hfe, Hhip, Insr, Itga3, Itgb5, Kl, Klf4, Smad2, Nbl1, Nos1, Nrp1, Nrp2, Furin, Pdgfra, Pdgfrb, Serpine1, Plcg1, Ptpn12, Ptprk, Glg1, Sfrp1, Sh3gl2, Skil, Sos1, Sox11, Sparc, Tcf4, Tcf7l2, Zeb1, Tgfb1, Tgfb2, Tgfb3, Tgfbr2, Tgfbr…
GO:2000027	regulation of organ morphogenesis	121	36	1.97845	0.000297899	0.00785785	Agt, Cd34, Cdh1, Csf1, Ednra, Eng, Fgf2, Fgf7, Fgfr1, Fgfr2, Fzd1, Gpc3, Met, Pax2, Pdgfra, Plau, Por, Sfrp1, Tbx5, Tfap2a, Tgfb1, Tgfb2, Tgfbr2, Wnt2b, Wnt4, Wnt5a, Ceacam1, Fzd2, Ntn4, Med12, Dact1, Sulf2, Foxp2, Sulf1, Smo, Frs2
GO:0002474	antigen processing and presentation of peptide antigen via MHC class I	24	11	3.04782	0.000299871	0.0078697	Calr, H2-D1, H2-K1, H2-Q4, H2-Q7, H2-T23, Mr1, Hfe, Tap1, Tap2, Tapbp
GO:0019233	sensory perception of pain	74	25	2.24655	0.000304321	0.00794616	Adora1, Cacna1a, Cacna1b, Ccr2, Ednra, Fgfr1, Grin1, Itga2, Mc1r, Mme, Ncam1, Nos1, Ntsr1, P2rx4, P2ry1, Penk, Prx, Ptgs1, Ptgs2, Slc9a1, Uchl1, Vip, Nlgn2, P2rx3, Ephb1
GO:0055085	transmembrane transport	648	140	1.43668	0.000309907	0.008021	Agrn, Slc25a5, Atp1a1, Atp1b3, Atp5c1, Atp5f1, Atp5g1, Atp5j, Atp5k, Atp6v1a, Atp6v1b2, Atp6v0d1, Slc7a1, Cacna1a, Cacna1b, Cacna1c, Cacna1d, Cacna1g, Cacna1s, Cacnb1, Cacnb2, Cacnb3, Car2, Ccr5, Cnga1, Cox8a, Dlg4, Dpp6, Slc26a2, Ednra, Emb, Fgf12, Fgf2, Gabra2, Gas6, Gja1, Itpr3, Kcnb1, Kcnj16, Kcnj2, Fxyd3, Trpm1, Grpel2, Nos1, Ntsr1, Fxyd5, P2rx4, Pik3c2a, Pkd2, Plcg1, Prnp, Abcd4, Rtn2, Ryr1…
GO:1901343	negative regulation of vasculature development	57	21	2.44992	0.000311611	0.008021	Adamts1, Agt, Ccr2, Col4a2, Col4a3, Dcn, Hhip, Klf4, Serpine1, Ptger4, Serpinf1, Sparc, Tcf4, Thbs2, Wnt4, Xdh, Amot, Dab2ip, Stab1, Sulf1, Stard13

## Sheet: MSUS upregulated GO BP
GO.ID	Term	Annotated	Significant	Enrichment	Fisher.pvalue	FDR	genes
GO:0007283	spermatogenesis	359	48	2.70752	2.56571e-08	6.63235e-05	Capza3, Gamt, Hspa1l, Mea1, Mif, Map7, Pafah1b1, Cdk16, Prm1, Prm2, Rad23b, Tnp1, Ube2b, Pebp1, Atp1a4, Prdx4, Hils1, Fscn3, Ube2j1, Spata5, Tbc1d20, Herc4, Txndc8, Galntl5, Spata6, Pacrg, H1fnt, Cabs1, Spata24, Nme8, 1110017D15Rik, Iqcf1, Spem1, Spata19, Ropn1, Nlrp14, Hook1, Herpud2, Mael, Plekha1, Psme4, Meig1, Txndc2, Spata20, Mroh2b, Tbpl1, Slirp, Gpx4
GO:0048232	male gamete generation	359	48	2.70752	2.56571e-08	6.63235e-05	Capza3, Gamt, Hspa1l, Mea1, Mif, Map7, Pafah1b1, Cdk16, Prm1, Prm2, Rad23b, Tnp1, Ube2b, Pebp1, Atp1a4, Prdx4, Hils1, Fscn3, Ube2j1, Spata5, Tbc1d20, Herc4, Txndc8, Galntl5, Spata6, Pacrg, H1fnt, Cabs1, Spata24, Nme8, 1110017D15Rik, Iqcf1, Spem1, Spata19, Ropn1, Nlrp14, Hook1, Herpud2, Mael, Plekha1, Psme4, Meig1, Txndc2, Spata20, Mroh2b, Tbpl1, Slirp, Gpx4
GO:0019953	sexual reproduction	537	60	2.26257	1.08168e-07	0.000186409	Adam3, Capza3, Cct4, Cct8, Gamt, Hspa1l, Mea1, Mif, Map7, Pafah1b1, Cdk16, Ppp3r2, Prm1, Prm2, Rad23b, Sos1, Spa17, Tcp1, Tnp1, Ube2b, Pebp1, Atp1a4, Trim36, Prdx4, Hils1, Fscn3, Ube2j1, Spata5, Tbc1d20, Iqcf4, Atp8b3, Herc4, Txndc8, Galntl5, Spata6, Pacrg, H1fnt, Cabs1, Spata24, Nme8, 1110017D15Rik, Iqcf1, Spem1, Spata19, Ropn1, Nlrp14, Hook1, Herpud2, Mael, Plekha1, Psme4, Meig1, Plcz1, Txndc2,…
GO:1902600	hydrogen ion transmembrane transport	43	15	7.06395	7.7666e-07	0.00100383	Atp5c1, Atp5f1, Atp5g1, Atp5j, Atp5k, Atp6v1a, Atp6v1b2, Atp6v0d1, Cox8a, Atp5o, Atp6v1c1, Atp5e, Atp6v1h, Atp5g3, Atp6v0d2
GO:0007276	gamete generation	442	50	2.29072	1.43106e-06	0.00147971	Capza3, Gamt, Hspa1l, Mea1, Mif, Map7, Pafah1b1, Cdk16, Prm1, Prm2, Rad23b, Sos1, Tnp1, Ube2b, Pebp1, Atp1a4, Prdx4, Hils1, Fscn3, Ube2j1, Spata5, Tbc1d20, Herc4, Txndc8, Galntl5, Spata6, Pacrg, H1fnt, Cabs1, Spata24, Nme8, 1110017D15Rik, Iqcf1, Spem1, Spata19, Ropn1, Nlrp14, Hook1, Herpud2, Mael, Plekha1, Psme4, Meig1, Txndc2, Spata20, Mroh2b, Tbpl1, Slirp, Pabpc1l, Gpx4
GO:0009205	purine ribonucleoside triphosphate metabolic process	188	32	3.44681	3.74487e-06	0.00322683	Ak1, Atp5c1, Atp5f1, Atp5g1, Atp5j, Atp5k, Atp6v1a, Atp6v1b2, Cox7c, Cox8a, Gapdhs, Gnai3, Ldhc, Mif, Nme1, Nme2, Pgk2, Parg, Atp5o, Slc25a13, Pgam2, Dnajc15, Ndufb9, Uqcrh, Atp5e, Uqcc2, Nme8, Dnm1l, Mpi, Atp5g3, Ndufb6, Lexm
GO:0009199	ribonucleoside triphosphate metabolic process	192	32	3.375	4.97649e-06	0.00343321	Ak1, Atp5c1, Atp5f1, Atp5g1, Atp5j, Atp5k, Atp6v1a, Atp6v1b2, Cox7c, Cox8a, Gapdhs, Gnai3, Ldhc, Mif, Nme1, Nme2, Pgk2, Parg, Atp5o, Slc25a13, Pgam2, Dnajc15, Ndufb9, Uqcrh, Atp5e, Uqcc2, Nme8, Dnm1l, Mpi, Atp5g3, Ndufb6, Lexm
GO:0044703	multi-organism reproductive process	601	60	2.02163	5.31251e-06	0.00343321	Adam3, Capza3, Cct4, Cct8, Gamt, Hspa1l, Mea1, Mif, Map7, Pafah1b1, Cdk16, Ppp3r2, Prm1, Prm2, Rad23b, Sos1, Spa17, Tcp1, Tnp1, Ube2b, Pebp1, Atp1a4, Trim36, Prdx4, Hils1, Fscn3, Ube2j1, Spata5, Tbc1d20, Iqcf4, Atp8b3, Herc4, Txndc8, Galntl5, Spata6, Pacrg, H1fnt, Cabs1, Spata24, Nme8, 1110017D15Rik, Iqcf1, Spem1, Spata19, Ropn1, Nlrp14, Hook1, Herpud2, Mael, Plekha1, Psme4, Meig1, Plcz1, Txndc2,…
GO:0009144	purine nucleoside triphosphate metabolic process	195	32	3.32308	7.83685e-06	0.00450183	Ak1, Atp5c1, Atp5f1, Atp5g1, Atp5j, Atp5k, Atp6v1a, Atp6v1b2, Cox7c, Cox8a, Gapdhs, Gnai3, Ldhc, Mif, Nme1, Nme2, Pgk2, Parg, Atp5o, Slc25a13, Pgam2, Dnajc15, Ndufb9, Uqcrh, Atp5e, Uqcc2, Nme8, Dnm1l, Mpi, Atp5g3, Ndufb6, Lexm
GO:0009141	nucleoside triphosphate metabolic process	210	33	3.18214	1.07556e-05	0.00556064	Ak1, Atp5c1, Atp5f1, Atp5g1, Atp5j, Atp5k, Atp6v1a, Atp6v1b2, Cox7c, Cox8a, Gapdhs, Gnai3, Ldhc, Mif, Nme1, Nme2, Pgk2, Parg, Atp5o, Slc25a13, Pgam2, Dnajc15, Ndufb9, Uqcrh, Atp5e, Uqcc2, Nme8, Dnm1l, Mpi, Atp5g3, Ndufb6, Tbpl1, Lexm
GO:0015992	proton transport	64	16	5.0625	2.08564e-05	0.0089527	Atp5c1, Atp5f1, Atp5g1, Atp5j, Atp5k, Atp6v1a, Atp6v1b2, Atp6v0d1, Cox8a, Atp5o, Atp6v1g1, Atp6v1c1, Atp5e, Atp6v1h, Atp5g3, Atp6v0d2
GO:0006818	hydrogen transport	65	16	4.98462	2.38135e-05	0.0089527	Atp5c1, Atp5f1, Atp5g1, Atp5j, Atp5k, Atp6v1a, Atp6v1b2, Atp6v0d1, Cox8a, Atp5o, Atp6v1g1, Atp6v1c1, Atp5e, Atp6v1h, Atp5g3, Atp6v0d2
GO:0009126	purine nucleoside monophosphate metabolic process	191	30	3.18063	2.42433e-05	0.0089527	Ak1, Atp5c1, Atp5f1, Atp5g1, Atp5j, Atp5k, Atp6v1a, Atp6v1b2, Cox7c, Cox8a, Gapdhs, Ldhc, Mif, Pgk2, Parg, Atp5o, Slc25a13, Pgam2, Dnajc15, Ndufb9, Uqcrh, Atp5e, Uqcc2, Nudt4, Dnm1l, Mpi, Atp5g3, Gmps, Ndufb6, Lexm
GO:0009167	purine ribonucleoside monophosphate metabolic process	191	30	3.18063	2.42433e-05	0.0089527	Ak1, Atp5c1, Atp5f1, Atp5g1, Atp5j, Atp5k, Atp6v1a, Atp6v1b2, Cox7c, Cox8a, Gapdhs, Ldhc, Mif, Pgk2, Parg, Atp5o, Slc25a13, Pgam2, Dnajc15, Ndufb9, Uqcrh, Atp5e, Uqcc2, Nudt4, Dnm1l, Mpi, Atp5g3, Gmps, Ndufb6, Lexm
GO:0046034	ATP metabolic process	170	28	3.33529	3.30144e-05	0.0107641	Ak1, Atp5c1, Atp5f1, Atp5g1, Atp5j, Atp5k, Atp6v1a, Atp6v1b2, Cox7c, Cox8a, Gapdhs, Ldhc, Mif, Pgk2, Parg, Atp5o, Slc25a13, Pgam2, Dnajc15, Ndufb9, Uqcrh, Atp5e, Uqcc2, Dnm1l, Mpi, Atp5g3, Ndufb6, Lexm
GO:0009161	ribonucleoside monophosphate metabolic process	194	30	3.13144	3.33125e-05	0.0107641	Ak1, Atp5c1, Atp5f1, Atp5g1, Atp5j, Atp5k, Atp6v1a, Atp6v1b2, Cox7c, Cox8a, Gapdhs, Ldhc, Mif, Pgk2, Parg, Atp5o, Slc25a13, Pgam2, Dnajc15, Ndufb9, Uqcrh, Atp5e, Uqcc2, Nudt4, Dnm1l, Mpi, Atp5g3, Gmps, Ndufb6, Lexm
GO:0009142	nucleoside triphosphate biosynthetic process	63	15	4.82143	4.0115e-05	0.0121997	Ak1, Atp5c1, Atp5f1, Atp5g1, Atp5j, Atp5k, Ldhc, Nme1, Nme2, Atp5o, Slc25a13, Atp5e, Nme8, Atp5g3, Tbpl1
GO:0009123	nucleoside monophosphate metabolic process	198	30	3.06818	4.58526e-05	0.0131699	Ak1, Atp5c1, Atp5f1, Atp5g1, Atp5j, Atp5k, Atp6v1a, Atp6v1b2, Cox7c, Cox8a, Gapdhs, Ldhc, Mif, Pgk2, Parg, Atp5o, Slc25a13, Pgam2, Dnajc15, Ndufb9, Uqcrh, Atp5e, Uqcc2, Nudt4, Dnm1l, Mpi, Atp5g3, Gmps, Ndufb6, Lexm
GO:0007286	spermatid development	126	20	3.21429	5.80222e-05	0.0157881	Capza3, Pafah1b1, Prm1, Prm2, Tnp1, Ube2b, Pebp1, Fscn3, Ube2j1, Tbc1d20, Galntl5, Pacrg, H1fnt, Iqcf1, Spem1, Ropn1, Hook1, Psme4, Tbpl1, Slirp
GO:0048609	multicellular organismal reproductive process	532	51	1.94126	6.4952e-05	0.0161827	Capza3, Gamt, Hspa1l, Mea1, Mif, Map7, Pafah1b1, Cdk16, Ppp3r2, Prm1, Prm2, Rad23b, Sos1, Tnp1, Ube2b, Pebp1, Atp1a4, Prdx4, Hils1, Fscn3, Ube2j1, Spata5, Tbc1d20, Herc4, Txndc8, Galntl5, Spata6, Pacrg, H1fnt, Cabs1, Spata24, Nme8, 1110017D15Rik, Iqcf1, Spem1, Spata19, Ropn1, Nlrp14, Hook1, Herpud2, Mael, Plekha1, Psme4, Meig1, Txndc2, Spata20, Mroh2b, Tbpl1, Slirp, Pabpc1l, Gpx4
GO:0030317	flagellated sperm motility	68	14	4.16912	6.57325e-05	0.0161827	Akap4, Gapdhs, Ldhc, Pgk2, Sord, Ube2b, Atp1a4, Nsun7, Nme8, Iqcf1, Spem1, Ropn1, Txndc2, Slirp
GO:0032504	multicellular organism reproduction	537	51	1.92318	8.30122e-05	0.0195079	Capza3, Gamt, Hspa1l, Mea1, Mif, Map7, Pafah1b1, Cdk16, Ppp3r2, Prm1, Prm2, Rad23b, Sos1, Tnp1, Ube2b, Pebp1, Atp1a4, Prdx4, Hils1, Fscn3, Ube2j1, Spata5, Tbc1d20, Herc4, Txndc8, Galntl5, Spata6, Pacrg, H1fnt, Cabs1, Spata24, Nme8, 1110017D15Rik, Iqcf1, Spem1, Spata19, Ropn1, Nlrp14, Hook1, Herpud2, Mael, Plekha1, Psme4, Meig1, Txndc2, Spata20, Mroh2b, Tbpl1, Slirp, Pabpc1l, Gpx4
GO:0097722	sperm motility	70	14	4.05	9.10438e-05	0.0204651	Akap4, Gapdhs, Ldhc, Pgk2, Sord, Ube2b, Atp1a4, Nsun7, Nme8, Iqcf1, Spem1, Ropn1, Txndc2, Slirp
GO:0009206	purine ribonucleoside triphosphate biosynthetic process	51	13	5.16176	0.000114184	0.0245488	Atp5c1, Atp5f1, Atp5g1, Atp5j, Atp5k, Ldhc, Nme1, Nme2, Atp5o, Slc25a13, Atp5e, Nme8, Atp5g3
GO:0009145	purine nucleoside triphosphate biosynthetic process	52	13	5.0625	0.000135538	0.0245488	Atp5c1, Atp5f1, Atp5g1, Atp5j, Atp5k, Ldhc, Nme1, Nme2, Atp5o, Slc25a13, Atp5e, Nme8, Atp5g3
GO:0015988	energy coupled proton transmembrane transport, against electrochemical gradient	23	8	7.04348	0.000137701	0.0245488	Atp5g1, Atp6v1a, Atp6v1b2, Atp6v0d1, Atp6v1c1, Atp6v1h, Atp5g3, Atp6v0d2
GO:0015991	ATP hydrolysis coupled proton transport	23	8	7.04348	0.000137701	0.0245488	Atp5g1, Atp6v1a, Atp6v1b2, Atp6v0d1, Atp6v1c1, Atp6v1h, Atp5g3, Atp6v0d2
GO:0099131	ATP hydrolysis coupled ion transmembrane transport	23	8	7.04348	0.000137701	0.0245488	Atp5g1, Atp6v1a, Atp6v1b2, Atp6v0d1, Atp6v1c1, Atp6v1h, Atp5g3, Atp6v0d2
GO:0099132	ATP hydrolysis coupled cation transmembrane transport	23	8	7.04348	0.000137701	0.0245488	Atp5g1, Atp6v1a, Atp6v1b2, Atp6v0d1, Atp6v1c1, Atp6v1h, Atp5g3, Atp6v0d2
GO:0048515	spermatid differentiation	133	20	3.04511	0.000146469	0.0252257	Capza3, Pafah1b1, Prm1, Prm2, Tnp1, Ube2b, Pebp1, Fscn3, Ube2j1, Tbc1d20, Galntl5, Pacrg, H1fnt, Iqcf1, Spem1, Ropn1, Hook1, Psme4, Tbpl1, Slirp
GO:0072521	purine-containing compound metabolic process	348	40	2.32759	0.000153746	0.0252257	Ak1, Atp5c1, Atp5f1, Atp5g1, Atp5j, Atp5k, Atp6v1a, Atp6v1b2, Cox7c, Cox8a, Gamt, Gapdhs, Gnai3, Ldhc, Mif, Nme1, Nme2, Pgk2, Parg, Atp5o, Slc25a13, Pgam2, Dnajc15, Ndufb9, Uqcrh, Atp5e, Uqcc2, Nt5c1b, Nudt4, Nme8, Dnm1l, Ahcyl2, Kdm1a, Mpi, Acat1, Pank3, Atp5g3, Gmps, Ndufb6, Lexm
GO:0044702	single organism reproductive process	829	69	1.68546	0.000156136	0.0252257	Adam3, Capza3, Cct4, Cct8, Fem1b, Gamt, Hspa1l, Mea1, Mif, Map7, Pafah1b1, Cdk16, Prm1, Prm2, Rad23b, Sos1, Spa17, Serpinb6b, Tcp1, Tnp1, Ube2b, Dnajb6, Pebp1, Atp1a4, Trim36, Cep63, Prdx4, Hils1, Fscn3, Ube2j1, Spata5, Tbc1d20, Iqcf4, Atp8b3, Herc4, Txndc8, Dnajc19, Galntl5, Spata6, Pacrg, H1fnt, Cabs1, Spata24, Arid5b, Rhobtb3, Nme8, 1110017D15Rik, Iqcf1, Spem1, Spata19, Ropn1, Nlrp14, Hook1, H…
GO:0009201	ribonucleoside triphosphate biosynthetic process	54	13	4.875	0.000165935	0.0259965	Atp5c1, Atp5f1, Atp5g1, Atp5j, Atp5k, Ldhc, Nme1, Nme2, Atp5o, Slc25a13, Atp5e, Nme8, Atp5g3
GO:0090662	ATP hydrolysis coupled transmembrane transport	24	8	6.75	0.000172967	0.0263012	Atp5g1, Atp6v1a, Atp6v1b2, Atp6v0d1, Atp6v1c1, Atp6v1h, Atp5g3, Atp6v0d2
GO:0031122	cytoplasmic microtubule organization	44	9	4.14205	0.000223925	0.0330769	Pafah1b1, Pcm1, Rab11a, Cript, Ift172, Hook1, Ccdc88a, Hook2, Hook3
GO:0009150	purine ribonucleotide metabolic process	304	36	2.39803	0.000239394	0.0343797	Ak1, Atp5c1, Atp5f1, Atp5g1, Atp5j, Atp5k, Atp6v1a, Atp6v1b2, Cox7c, Cox8a, Gapdhs, Gnai3, Ldhc, Mif, Nme1, Nme2, Pgk2, Parg, Atp5o, Slc25a13, Pgam2, Dnajc15, Ndufb9, Uqcrh, Atp5e, Uqcc2, Nudt4, Nme8, Dnm1l, Mpi, Acat1, Pank3, Atp5g3, Gmps, Ndufb6, Lexm
GO:0009259	ribonucleotide metabolic process	313	36	2.32907	0.000401272	0.0560697	Ak1, Atp5c1, Atp5f1, Atp5g1, Atp5j, Atp5k, Atp6v1a, Atp6v1b2, Cox7c, Cox8a, Gapdhs, Gnai3, Ldhc, Mif, Nme1, Nme2, Pgk2, Parg, Atp5o, Slc25a13, Pgam2, Dnajc15, Ndufb9, Uqcrh, Atp5e, Uqcc2, Nudt4, Nme8, Dnm1l, Mpi, Acat1, Pank3, Atp5g3, Gmps, Ndufb6, Lexm
GO:0006163	purine nucleotide metabolic process	315	36	2.31429	0.000473838	0.0617053	Ak1, Atp5c1, Atp5f1, Atp5g1, Atp5j, Atp5k, Atp6v1a, Atp6v1b2, Cox7c, Cox8a, Gapdhs, Gnai3, Ldhc, Mif, Nme1, Nme2, Pgk2, Parg, Atp5o, Slc25a13, Pgam2, Dnajc15, Ndufb9, Uqcrh, Atp5e, Uqcc2, Nudt4, Nme8, Dnm1l, Mpi, Acat1, Pank3, Atp5g3, Gmps, Ndufb6, Lexm
GO:0000003	reproduction	882	70	1.60714	0.00047741	0.0617053	Adam3, Capza3, Cct4, Cct8, Fem1b, Gamt, Hspa1l, Mea1, Mif, Map7, Pafah1b1, Cdk16, Ppp3r2, Prm1, Prm2, Rad23b, Sos1, Spa17, Serpinb6b, Tcp1, Tnp1, Ube2b, Dnajb6, Pebp1, Atp1a4, Trim36, Cep63, Prdx4, Hils1, Fscn3, Ube2j1, Spata5, Tbc1d20, Iqcf4, Atp8b3, Herc4, Txndc8, Dnajc19, Galntl5, Spata6, Pacrg, H1fnt, Cabs1, Spata24, Arid5b, Rhobtb3, Nme8, 1110017D15Rik, Iqcf1, Spem1, Spata19, Ropn1, Nlrp14, …
GO:0022414	reproductive process	882	70	1.60714	0.00047741	0.0617053	Adam3, Capza3, Cct4, Cct8, Fem1b, Gamt, Hspa1l, Mea1, Mif, Map7, Pafah1b1, Cdk16, Ppp3r2, Prm1, Prm2, Rad23b, Sos1, Spa17, Serpinb6b, Tcp1, Tnp1, Ube2b, Dnajb6, Pebp1, Atp1a4, Trim36, Cep63, Prdx4, Hils1, Fscn3, Ube2j1, Spata5, Tbc1d20, Iqcf4, Atp8b3, Herc4, Txndc8, Dnajc19, Galntl5, Spata6, Pacrg, H1fnt, Cabs1, Spata24, Arid5b, Rhobtb3, Nme8, 1110017D15Rik, Iqcf1, Spem1, Spata19, Ropn1, Nlrp14, …
GO:0015985	energy coupled proton transport, down electrochemical gradient	21	8	7.71429	0.000508152	0.0625511	Atp5c1, Atp5f1, Atp5g1, Atp5j, Atp5k, Atp5o, Atp5e, Atp5g3
GO:0015986	ATP synthesis coupled proton transport	21	8	7.71429	0.000508152	0.0625511	Atp5c1, Atp5f1, Atp5g1, Atp5j, Atp5k, Atp5o, Atp5e, Atp5g3
GO:0032008	positive regulation of TOR signaling	30	7	4.725	0.000527309	0.0627024	Lamtor3, Lamtor4, Rictor, Lamtor2, Lars, Sec13, Mios
GO:0006457	protein folding	142	20	2.85211	0.000533638	0.0627024	Cct4, Cct8, H2-DMb2, Hspa1l, Grpel2, Hspa4l, Ranbp2, Tbca, Tcp1, Dnajb6, Prdx4, Sh3glb1, Pdcd5, Pfdn5, Dnajb8, Dnaja4, Dnajb4, Bag5, Dnaja3, Clpx
GO:0009127	purine nucleoside monophosphate biosynthetic process	59	12	4.11864	0.000725671	0.0815591	Ak1, Atp5c1, Atp5f1, Atp5g1, Atp5j, Atp5k, Ldhc, Atp5o, Slc25a13, Atp5e, Atp5g3, Gmps
GO:0009168	purine ribonucleoside monophosphate biosynthetic process	59	12	4.11864	0.000725671	0.0815591	Ak1, Atp5c1, Atp5f1, Atp5g1, Atp5j, Atp5k, Ldhc, Atp5o, Slc25a13, Atp5e, Atp5g3, Gmps
GO:0019693	ribose phosphate metabolic process	325	36	2.24308	0.000766512	0.0843163	Ak1, Atp5c1, Atp5f1, Atp5g1, Atp5j, Atp5k, Atp6v1a, Atp6v1b2, Cox7c, Cox8a, Gapdhs, Gnai3, Ldhc, Mif, Nme1, Nme2, Pgk2, Parg, Atp5o, Slc25a13, Pgam2, Dnajc15, Ndufb9, Uqcrh, Atp5e, Uqcc2, Nudt4, Nme8, Dnm1l, Mpi, Acat1, Pank3, Atp5g3, Gmps, Ndufb6, Lexm
GO:0034453	microtubule anchoring	18	5	5.625	0.000810984	0.0873498	Bicd1, Pcm1, Camsap3, Bicd2, Hook3

## Sheet: MSUS downregulated GO BP
GO.ID	Term	Annotated	Significant	Enrichment	Fisher.pvalue	FDR	genes
GO:0022610	biological adhesion	853	236	2.73936	4.75961e-38	2.46072e-34	Acvrl1, Adam12, Adam15, Adam9, Angpt1, Agt, Apod, Pcdh15, Bcl6, Calr, Cbln1, Cd34, Cd4, Cd83, Cd9, Cdh1, Cdh11, Cdh13, Cdh17, Cdh3, Chrd, Ccr2, Ccr5, Ackr3, Col12a1, Col14a1, Col15a1, Col18a1, Col3a1, Col4a3, Col5a1, Col6a1, Col6a2, Col7a1, Col1a1, Csf1, Vcan, Cyp1b1, Dag1, Dpp4, Dsc2, Dsg2, Dst, Efna5, Efnb2, Egfr, Emb, Emp2, Eng, Epha4, Epha5, Erbb2, Drosha, Fbln1, Fbln2, Fbn1, Fes, Fga, Fn1, F…
GO:0007155	cell adhesion	844	233	2.73338	2.5656e-37	6.63208e-34	Acvrl1, Adam12, Adam15, Adam9, Angpt1, Agt, Apod, Pcdh15, Bcl6, Calr, Cbln1, Cd34, Cd4, Cd83, Cd9, Cdh1, Cdh11, Cdh13, Cdh17, Cdh3, Chrd, Ccr2, Ccr5, Ackr3, Col12a1, Col14a1, Col15a1, Col18a1, Col3a1, Col4a3, Col5a1, Col6a1, Col6a2, Col7a1, Col1a1, Csf1, Vcan, Cyp1b1, Dag1, Dpp4, Dsc2, Dsg2, Dst, Efna5, Efnb2, Egfr, Emb, Emp2, Eng, Epha4, Epha5, Erbb2, Drosha, Fbln1, Fbln2, Fbn1, Fes, Fga, Fn1, F…
GO:0030198	extracellular matrix organization	143	68	4.70825	6.27752e-25	1.08183e-21	Agt, Aplp2, Serpinh1, Col11a1, Col11a2, Col14a1, Col18a1, Col3a1, Col4a1, Col4a3, Col4a4, Col5a1, Col5a2, Col1a1, Col1a2, Cyp1b1, Dag1, Dpp4, Eln, Eng, Fbln1, Fn1, Hspg2, Lamb2, Lamc2, Lox, Lum, Nid1, Ddr2, Pdgfra, Spint1, Tfap2a, Tgfb1, Tgfb2, Tgfbi, Fbln5, Creb3l1, Plod3, Postn, Reck, Egfl6, P3h1, Dpt, Smoc2, Smoc1, Ccdc80, Antxr1, Sulf2, Mfap4, Crispld2, Tnxb, Col4a6, Loxl2, Phldb1, Phldb2, Ad…
GO:0043062	extracellular structure organization	144	68	4.67555	1.07258e-24	1.38632e-21	Agt, Aplp2, Serpinh1, Col11a1, Col11a2, Col14a1, Col18a1, Col3a1, Col4a1, Col4a3, Col4a4, Col5a1, Col5a2, Col1a1, Col1a2, Cyp1b1, Dag1, Dpp4, Eln, Eng, Fbln1, Fn1, Hspg2, Lamb2, Lamc2, Lox, Lum, Nid1, Ddr2, Pdgfra, Spint1, Tfap2a, Tgfb1, Tgfb2, Tgfbi, Fbln5, Creb3l1, Plod3, Postn, Reck, Egfl6, P3h1, Dpt, Smoc2, Smoc1, Ccdc80, Antxr1, Sulf2, Mfap4, Crispld2, Tnxb, Col4a6, Loxl2, Phldb1, Phldb2, Ad…
GO:0003008	system process	903	209	2.29163	6.20802e-24	6.41909e-21	Abca4, Acvrl1, Adora1, Angpt1, Agrn, Agt, Aplp2, Nr2f2, Atp1a1, Pcdh15, Cacna1a, Cacna1b, Cacna1c, Cacna1d, Cacna1g, Cacna1s, Cacnb2, Ccnd2, Cd34, Cdh1, Chrm3, Tpp1, Ccr2, Cnga1, Col11a1, Col11a2, Col14a1, Col1a1, Col1a2, Dag1, Dlg4, Dmpk, Dpp6, Dsc2, Dsg2, Ednra, Egfr, Emp2, Eng, Ephb2, F2rl1, F5, Fga, Fgfr1, Fli1, Fzd4, Gaa, Gas6, Gja1, Gm2a, Grin1, Hrh2, Icam1, Igf1, Igf2, Igfbp5, Inhba, Itga2…
GO:0051270	regulation of cellular component movement	624	161	2.55463	2.51157e-23	2.16414e-20	Acvrl1, Adam15, Adam9, Adora1, Angpt1, Agrn, Agt, Apod, Nr2f2, Arsb, Atp1a1, Bcl6, Cacna1c, Calr, Cdh1, Cdh13, Chrd, Ccr2, Ccr5, Ackr3, Col18a1, Col3a1, Col1a1, Csf1, Ctsh, Cyp1b1, Dag1, Dcn, Dpep1, Dsc2, Dsg2, Ednra, Egfr, Emp2, Eng, F2rl1, Fbln1, Fes, Fga, Fgf2, Fgf7, Fgfr1, Flt1, Fn1, Gas6, Pdpn, Lpar1, Cmklr1, Gpld1, Hspa5, Icam1, Igf1, Igfbp5, Cd74, Il6st, Insr, Itga2, Itga3, Itga4, Itga5, I…
GO:2000145	regulation of cell motility	571	146	2.53165	4.27157e-21	3.15486e-18	Acvrl1, Adam15, Adam9, Adora1, Angpt1, Agt, Apod, Nr2f2, Arsb, Calr, Cdh1, Cdh13, Chrd, Ccr2, Ccr5, Ackr3, Col18a1, Col3a1, Col1a1, Csf1, Ctsh, Cyp1b1, Dag1, Dcn, Dpep1, Ednra, Egfr, Emp2, Eng, F2rl1, Fbln1, Fes, Fga, Fgf2, Fgf7, Fgfr1, Flt1, Fn1, Gas6, Pdpn, Lpar1, Cmklr1, Gpld1, Hspa5, Icam1, Igf1, Igfbp5, Cd74, Il6st, Insr, Itga2, Itga3, Itga4, Itga5, Itgb1, Kit, Klf4, Lama3, Lama4, Lama5, Lam…
GO:0040012	regulation of locomotion	622	153	2.4355	3.01897e-20	1.95101e-17	Acvrl1, Adam15, Adam9, Adora1, Angpt1, Agrn, Agt, Apod, Nr2f2, Arsb, Calr, Cdh1, Cdh13, Chrd, Ccr2, Ccr5, Ackr3, Col18a1, Col3a1, Col1a1, Csf1, Ctsh, Cyp1b1, Dag1, Dcn, Dpep1, Ednra, Efnb2, Egfr, Emp2, Eng, F2rl1, Fbln1, Fes, Fga, Fgf2, Fgf7, Fgfr1, Flt1, Fn1, Gas6, Pdpn, Lpar1, Cmklr1, Gpld1, Hspa5, Icam1, Igf1, Igfbp5, Cd74, Il6st, Insr, Itga2, Itga3, Itga4, Itga5, Itgb1, Kit, Klf4, Lama3, Lama…
GO:0030334	regulation of cell migration	539	139	2.55336	4.84021e-20	2.78043e-17	Acvrl1, Adam15, Adam9, Adora1, Angpt1, Agt, Apod, Nr2f2, Arsb, Calr, Cdh1, Cdh13, Chrd, Ccr2, Ccr5, Ackr3, Col18a1, Col3a1, Col1a1, Csf1, Ctsh, Cyp1b1, Dag1, Dcn, Dpep1, Ednra, Egfr, Emp2, Eng, F2rl1, Fbln1, Fga, Fgf2, Fgf7, Fgfr1, Flt1, Fn1, Gas6, Pdpn, Lpar1, Cmklr1, Gpld1, Hspa5, Icam1, Igf1, Igfbp5, Cd74, Il6st, Insr, Itga2, Itga3, Itga4, Itga5, Itgb1, Kit, Klf4, Lama3, Lama4, Lama5, Lamb1, L…
GO:0050877	neurological system process	532	136	2.53113	8.45628e-20	4.3719e-17	Abca4, Adora1, Agt, Aplp2, Pcdh15, Cacna1a, Cacna1b, Cacna1c, Cacna1d, Cacna1g, Cacnb2, Ccnd2, Cdh1, Tpp1, Ccr2, Cnga1, Col11a1, Col11a2, Col1a1, Dag1, Dlg4, Dpp6, Ednra, Egfr, Ephb2, Fgfr1, Fzd4, Gaa, Gm2a, Grin1, Hrh2, Icam1, Igf1, Igf2, Itga2, Itga3, Itga5, Itgb1, Itpr3, Jag2, Kit, Lamb1, Lamb2, Lum, Man2b1, Mc1r, Trpm1, Mme, Meis2, Ncam1, Nos1, Nrxn2, Ntrk2, Ntsr1, Olfr2, Olfr46, Omp, Otog, P…
GO:0016477	cell migration	881	196	2.20276	1.19736e-19	5.62761e-17	Acvrl1, Adam15, Adam9, Adora1, Angpt1, Agt, Apod, Nr2f2, Arsb, Calr, Cd34, Cdh1, Cdh13, Ch25h, Chrd, Ccr2, Ccr5, Ackr3, Col18a1, Col3a1, Col5a1, Col1a1, Csf1, Vcan, Ctsh, Cyp1b1, Dag1, Dcc, Dcn, Dpep1, Dpp4, Ednra, Efnb2, Egfr, Emp2, Eng, Epha4, F2rl1, Fbln1, Fes, Fga, Fgf2, Fgf7, Fgfr1, Flt1, Fn1, Gas6, Gcnt1, Gja1, Gli3, Pdpn, Lpar1, Cmklr1, Gpld1, Hspa5, Icam1, Igf1, Igfbp5, Cd74, Il17ra, Il6s…
GO:0072359	circulatory system development	709	168	2.34612	8.79814e-19	3.79053e-16	Acvrl1, Adam15, Adam19, Adamts1, Angpt1, Agt, Speg, Nr2f2, Brca1, C3, Cacna1c, Cd34, Cdh13, Ccr2, Ccr5, Ackr3, Col11a1, Col14a1, Col18a1, Col3a1, Col4a1, Col4a2, Col4a3, Col5a1, Col1a1, Col1a2, Cpe, Vcan, Ctsh, Cyp1b1, Dcn, Dhcr7, Dsg2, Ednra, Efnb2, Egf, Egfr, Elk3, Emp2, Eng, Ephb2, Erbb2, Fbn1, Fgf2, Fgfr1, Fgfr2, Flt1, Fn1, Fzd1, Fzd4, Fzd7, Gaa, Gja1, Gli3, Lrp2, Pdpn, Gpc3, Gpld1, Hhip, Hsp…
GO:0048870	cell motility	979	204	2.06317	7.12444e-18	2.63095e-15	Acvrl1, Adam15, Adam9, Adora1, Angpt1, Agt, Apod, Nr2f2, Arsb, Calr, Cd34, Cdh1, Cdh13, Ch25h, Chrd, Ccr2, Ccr5, Ackr3, Col18a1, Col3a1, Col5a1, Col1a1, Csf1, Vcan, Ctsh, Cyp1b1, Dag1, Dcc, Dcn, Dpep1, Dpp4, Ednra, Efnb2, Egfr, Emp2, Eng, Epha4, F2rl1, Fbln1, Fes, Fga, Fgf2, Fgf7, Fgfr1, Flt1, Fn1, Gas6, Gcnt1, Gja1, Gli3, Pdpn, Lpar1, Cmklr1, Gpld1, Hspa5, Icam1, Igf1, Igfbp5, Cd74, Il17ra, Il6s…
GO:0051674	localization of cell	979	204	2.06317	7.12444e-18	2.63095e-15	Acvrl1, Adam15, Adam9, Adora1, Angpt1, Agt, Apod, Nr2f2, Arsb, Calr, Cd34, Cdh1, Cdh13, Ch25h, Chrd, Ccr2, Ccr5, Ackr3, Col18a1, Col3a1, Col5a1, Col1a1, Csf1, Vcan, Ctsh, Cyp1b1, Dag1, Dcc, Dcn, Dpep1, Dpp4, Ednra, Efnb2, Egfr, Emp2, Eng, Epha4, F2rl1, Fbln1, Fes, Fga, Fgf2, Fgf7, Fgfr1, Flt1, Fn1, Gas6, Gcnt1, Gja1, Gli3, Pdpn, Lpar1, Cmklr1, Gpld1, Hspa5, Icam1, Igf1, Igfbp5, Cd74, Il17ra, Il6s…
GO:0007600	sensory perception	283	84	2.93886	1.0538e-17	3.6321e-15	Abca4, Adora1, Pcdh15, Cacna1a, Cacna1b, Cacna1d, Cacnb2, Cdh1, Ccr2, Cnga1, Col11a1, Col11a2, Col1a1, Ednra, Fgfr1, Fzd4, Grin1, Icam1, Igf1, Itga2, Itpr3, Jag2, Kit, Lamb2, Lum, Mc1r, Trpm1, Mme, Ncam1, Nos1, Ntsr1, Olfr2, Olfr46, Omp, Otog, P2rx4, P2ry1, Penk, Pigr, Plcb2, Prx, Ptgs1, Ptgs2, Sag, Scn8a, Slc9a1, Serpine2, Tfap2a, Uchl1, Cdh23, Vip, Lamc3, Homer2, Fzd2, Slc52a3, Gprc5c, Sptbn4, …
GO:0031589	cell-substrate adhesion	241	79	3.24561	3.58865e-17	1.15958e-14	Acvrl1, Adam15, Adam9, Angpt1, Agt, Apod, Bcl6, Calr, Cd34, Cdh13, Col3a1, Col1a1, Csf1, Dag1, Efna5, Emp2, Fbln1, Fbln2, Fga, Fn1, Fzd4, Fzd7, Gas6, Itga2, Itga3, Itga4, Itga5, Itgb1, Itgb5, Itgb6, Itgb7, Lama5, Lamb1, Lgals1, Mmp14, Nid1, Nid2, Pecam1, Pik3r1, Serpine1, Plau, Ptprk, Rsu1, Sfrp1, Sdc4, Cntn2, Utrn, Vwf, Wnt4, Coro1c, Axl, Postn, Dlc1, Myadm, Egfl6, Bcam, Smoc2, Smoc1, Ccdc80, Do…
GO:0007167	enzyme linked receptor protein signaling pathway	588	139	2.34058	1.43532e-16	4.36506e-14	Acvrl1, Adam9, Adora1, Angpt1, Agt, Aplp2, Apod, Cdh13, Cdh3, Chrd, Col3a1, Col4a1, Col4a2, Col4a3, Col4a5, Col1a1, Col1a2, Csf1, Dcn, Efna4, Efna5, Efnb2, Egf, Egfr, Eif4ebp1, Eng, Epha4, Epha5, Ephb2, Erbb2, Fbn1, Fes, Fgf2, Fgf7, Fgfr1, Fgfr2, Fgfr3, Flt1, Fzd1, Fzd4, Gas6, Gdf10, Gpc3, Gpld1, Hspa5, Hfe, Hhip, Igf1, Igf2, Igfbp4, Igfbp5, Igfbp6, Il6st, Inhba, Inhbe, Insr, Itga3, Itgb5, Kit, K…
GO:0051094	positive regulation of developmental process	885	184	2.05855	3.20579e-16	9.20774e-14	Acvrl1, Adam9, Adamts1, Agrn, Agt, Arsb, Bcl6, Brca1, C3, Calr, Cbln1, Cd34, Scarb2, Cd4, Cd83, Ccr2, Ccr5, Col1a1, Csf1, Ctsh, Cyp1b1, Dag1, Dcc, Dcn, Ednra, Eef2k, Efna5, Efnb2, Egf, Eng, Epha4, Ephb2, Bcl11a, Fes, Fgf2, Fgf7, Fgfr1, Fgfr2, Fgfr3, Flt1, Fn1, Fzd1, Gas6, Gdf10, Gja1, Gli3, S1pr2, Lpar1, Cmklr1, Grn, Hspa5, H2-Aa, Igf1, Igf2, Cd74, Il1rap, Il2rg, Il4ra, Il6st, Inhba, Insr, Itga3,…
GO:0001944	vasculature development	464	117	2.49663	1.23846e-15	3.36992e-13	Acvrl1, Adam15, Adamts1, Angpt1, Agt, Nr2f2, Brca1, C3, Cd34, Cdh13, Ccr2, Ccr5, Ackr3, Col18a1, Col3a1, Col4a1, Col4a2, Col4a3, Col5a1, Col1a1, Col1a2, Ctsh, Cyp1b1, Dcn, Dhcr7, Ednra, Efnb2, Egf, Elk3, Emp2, Eng, Ephb2, Fgf2, Fgfr1, Fgfr2, Flt1, Fn1, Fzd4, Gja1, Gli3, Lrp2, Pdpn, Gpc3, Gpld1, Hhip, Hspg2, Igf1, Itga5, Itga7, Itgb1, Jag1, Kit, Klf4, Lama4, Anpep, Lox, Lrp1, Meis1, Mfge8, Notch3,…
GO:0051241	negative regulation of multicellular organismal process	725	153	2.08949	2.62833e-15	6.79424e-13	Acvrl1, Adamts1, Adora1, Angpt1, Agt, Apod, Nr2f2, Atp1a1, Bcl6, Serping1, Calr, Cd34, Cd83, Cdh3, Chrd, Ccr2, Ccr5, Col3a1, Col4a2, Col4a3, Col5a1, Col5a2, Cpe, Crmp1, Dcn, Egfr, Epha4, Ephb2, Erbb2, Bcl11a, F2rl1, Fbln1, Fbn1, Fcgr2b, Fga, Fgf2, Fgfr1, Fgfr3, Fn1, Fzd7, Gas6, Gdf10, Gja1, Gli3, Lpar1, Cmklr1, H2-D1, H2-K1, Hfe, Hhip, Igf1, Igfbp5, Cd74, Il4ra, Inhba, Itgb1, Jag1, Klf4, Anpep, L…
GO:0072358	cardiovascular system development	475	118	2.45966	2.85649e-15	7.03239e-13	Acvrl1, Adam15, Adamts1, Angpt1, Agt, Speg, Nr2f2, Brca1, C3, Cd34, Cdh13, Ccr2, Ccr5, Ackr3, Col18a1, Col3a1, Col4a1, Col4a2, Col4a3, Col5a1, Col1a1, Col1a2, Ctsh, Cyp1b1, Dcn, Dhcr7, Ednra, Efnb2, Egf, Elk3, Emp2, Eng, Ephb2, Fgf2, Fgfr1, Fgfr2, Flt1, Fn1, Fzd4, Gja1, Gli3, Lrp2, Pdpn, Gpc3, Gpld1, Hhip, Hspg2, Igf1, Itga5, Itga7, Itgb1, Jag1, Kit, Klf4, Lama4, Anpep, Lox, Lrp1, Meis1, Mfge8, N…
GO:0042330	taxis	319	87	2.70032	3.75105e-15	8.81497e-13	Angpt1, Agrn, Calr, Runx3, Cdh13, Ch25h, Ccr2, Ccr5, Ackr3, Crmp1, Csf1, Dag1, Dcc, Ednra, Efna5, Efnb2, Eng, Epha4, Epha5, Ephb2, Erbb2, F2rl1, Fes, Fgf2, Fgf7, Fgfr1, Flt1, Fn1, Gas1, Gas6, Gli3, Lpar1, Cmklr1, Cd74, Il17ra, Itga2, Kit, Lamb2, Lbp, Lsp1, Met, Nbl1, Nrp1, Nrp2, Ntn1, Ntrk3, P2rx4, Pax6, Pdgfra, Pdgfrb, Serpine1, Plxna1, Plxna2, Plxna3, Robo1, Ccl8, Cxcl12, Sema6a, Slit1, Slit3, …
GO:0001568	blood vessel development	442	112	2.50889	4.5615e-15	1.02535e-12	Acvrl1, Adam15, Adamts1, Angpt1, Agt, Nr2f2, Brca1, C3, Cd34, Cdh13, Ccr2, Ccr5, Ackr3, Col18a1, Col3a1, Col4a1, Col4a2, Col4a3, Col5a1, Col1a1, Col1a2, Ctsh, Cyp1b1, Dcn, Dhcr7, Ednra, Efnb2, Egf, Elk3, Emp2, Eng, Ephb2, Fgf2, Fgfr1, Fgfr2, Flt1, Fn1, Fzd4, Gja1, Gli3, Lrp2, Gpc3, Gpld1, Hhip, Hspg2, Itga5, Itga7, Itgb1, Jag1, Klf4, Lama4, Anpep, Lox, Lrp1, Meis1, Mfge8, Notch3, Notch4, Nrp1, Nr…
GO:0030155	regulation of cell adhesion	460	112	2.41072	6.98018e-15	1.45867e-12	Acvrl1, Adam15, Adam9, Angpt1, Apod, Bcl6, Calr, Cd4, Cd83, Cdh1, Cdh13, Chrd, Ccr2, Ccr5, Col1a1, Csf1, Cyp1b1, Dag1, Dpp4, Efna5, Efnb2, Emp2, Epha5, Erbb2, Drosha, Fbln1, Fbln2, Fes, Fga, Fn1, Fzd4, Fzd7, Gli3, H2-Aa, H2-Ab1, H2-T23, Hfe, Icam1, Igf1, Igf2, Cd74, Il2rg, Il4ra, Il6st, Itga2, Itga3, Itga4, Itga5, Itgb1, Jag2, Klf4, Lama3, Lama4, Lama5, Lamb1, Lgals1, Epcam, Cd46, Mmp14, Myb, Nid…
GO:0006935	chemotaxis	316	86	2.69462	7.05354e-15	1.45867e-12	Angpt1, Agrn, Calr, Runx3, Cdh13, Ch25h, Ccr2, Ccr5, Ackr3, Crmp1, Csf1, Dag1, Dcc, Ednra, Efna5, Efnb2, Eng, Epha4, Epha5, Ephb2, Erbb2, F2rl1, Fes, Fgf2, Fgf7, Fgfr1, Flt1, Fn1, Gas1, Gas6, Gli3, Lpar1, Cmklr1, Cd74, Il17ra, Itga2, Kit, Lamb2, Lbp, Lsp1, Met, Nbl1, Nrp1, Nrp2, Ntn1, Ntrk3, P2rx4, Pax6, Pdgfra, Pdgfrb, Serpine1, Plxna1, Plxna2, Plxna3, Robo1, Ccl8, Cxcl12, Sema6a, Slit1, Slit3, …
GO:0051272	positive regulation of cellular component movement	348	92	2.61755	7.58205e-15	1.50766e-12	Adam9, Angpt1, Agt, Bcl6, Calr, Cdh13, Ccr2, Ccr5, Ackr3, Col18a1, Col1a1, Csf1, Ctsh, Cyp1b1, Ednra, Egfr, F2rl1, Fbln1, Fga, Fgf2, Fgf7, Fgfr1, Flt1, Fn1, Gas6, Pdpn, Lpar1, Cmklr1, Gpld1, Hspa5, Icam1, Igf1, Cd74, Il6st, Insr, Itga2, Itga3, Itga4, Itga5, Itgb1, Kit, Lamb1, Lamc2, Lbp, Epcam, Met, Mmp14, Nrp1, Ntn1, Ntrk3, Ddr2, P2rx4, Pax6, Furin, Pdgfra, Pdgfrb, Pecam1, Pik3r1, Serpine1, Plau…
GO:0022603	regulation of anatomical structure morphogenesis	662	147	2.1986	7.97274e-15	1.52663e-12	Acvrl1, Adam9, Adamts1, Agrn, Agt, Brca1, C3, Cacna1a, Calr, Cd34, Cdh1, Ccr2, Ccr5, Col4a2, Col4a3, Col5a1, Col5a2, Cpe, Csf1, Ctsh, Cyp1b1, Dag1, Dcn, Ednra, Eef2k, Efna5, Efnb2, Emp2, Eng, Epha4, Ephb2, Bcl11a, Fbln1, Fes, Fgf2, Fgf7, Fgfr1, Fgfr2, Flt1, Fn1, Fzd1, Fzd7, Gas7, Gja1, Pdpn, Gpc3, Lpar1, Grin1, Hhip, Sdc2, Icam1, Il4ra, Itga5, Itga7, Kit, Klf4, Limk1, Met, Nfatc2, Nefm, Notch4, N…
GO:0048646	anatomical structure formation involved in morphogenesis	694	152	2.16856	2.50306e-14	4.57343e-12	Acvrl1, Adam15, Adam9, Adamts1, Angpt1, Agt, Bcl6, Brca1, C3, Cacna1a, Cacna1s, Cbln1, Cd34, Cd9, Cdh1, Cdh13, Chrd, Ccr2, Ccr5, Ackr3, Col18a1, Col4a1, Col4a2, Col4a3, Col5a1, Col5a2, Col1a1, Ctsh, Cyp1b1, Dag1, Dcn, Dlx6, Ednra, Efnb2, Egf, Elk3, Emp2, Eng, Ephb2, Ext2, Fgf2, Fgfr1, Fgfr2, Sh3pxd2a, Flt1, Fn1, Fzd1, Fzd7, Gli3, Pdpn, Gpld1, Hhip, Hspg2, Il4ra, Inhba, Irx1, Itga5, Itgb1, Klf4, A…
GO:2000147	positive regulation of cell motility	339	89	2.59942	2.56537e-14	4.57343e-12	Adam9, Angpt1, Agt, Calr, Cdh13, Ccr2, Ccr5, Ackr3, Col18a1, Col1a1, Csf1, Ctsh, Cyp1b1, Ednra, Egfr, F2rl1, Fbln1, Fga, Fgf2, Fgf7, Fgfr1, Flt1, Fn1, Gas6, Pdpn, Lpar1, Cmklr1, Gpld1, Hspa5, Icam1, Igf1, Cd74, Il6st, Insr, Itga2, Itga3, Itga4, Itga5, Itgb1, Kit, Lamb1, Lamc2, Lbp, Epcam, Met, Mmp14, Ntn1, Ntrk3, Ddr2, P2rx4, Pax6, Furin, Pdgfra, Pdgfrb, Pecam1, Pik3r1, Serpine1, Plau, Prox1, Ptg…
GO:0009887	animal organ morphogenesis	638	144	2.23475	8.39161e-14	1.44615e-11	Acvrl1, Adam15, Adamts1, Angpt1, Agt, Pcdh15, Serpinh1, Cd34, Cdh1, Col11a1, Col11a2, Col3a1, Col5a1, Col5a2, Col1a1, Col1a2, Cpe, Csf1, Ctsh, Dag1, Dlx6, Ednra, Efnb2, Egf, Egfr, Eng, Ephb2, Fgf2, Fgf7, Fgfr1, Fgfr2, Fgfr3, Fli1, Flt1, Fzd1, Gaa, Gas1, Gcnt1, Gja1, Gli3, Gpc3, Hhip, Hoxb3, Hoxc8, Hspg2, Igf1, Igf2, Igfbp5, Inhba, Insr, Irx1, Itga2, Jag1, Jag2, Lama5, Lamb1, Lhx9, Ltf, Ly6e, Man2…
GO:0098609	cell-cell adhesion	469	110	2.32224	1.6687e-13	2.78297e-11	Pcdh15, Bcl6, Cbln1, Cd34, Cd4, Cd83, Cdh1, Cdh11, Cdh13, Cdh17, Cdh3, Ccr2, Ccr5, Cyp1b1, Dpp4, Dsc2, Dsg2, Efna5, Efnb2, Egfr, Erbb2, Drosha, Fga, Gcnt1, Gli3, Pdpn, H2-Aa, H2-Ab1, H2-T23, Hfe, Icam1, Igf1, Igf2, Cd74, Il2rg, Il4ra, Il6st, Itga4, Itga5, Itga7, Itgb1, Itgb5, Itgb7, Jup, Kit, Klf4, Lama3, Lamb1, Lgals1, Epcam, Cd46, Myb, Ncam1, Ntn1, Pdgfra, Pik3r1, Prnp, Psen1, Ptprd, Ptpru, Rob…
GO:0040017	positive regulation of locomotion	363	91	2.48211	1.95761e-13	3.16277e-11	Adam9, Angpt1, Agt, Calr, Cdh13, Ccr2, Ccr5, Ackr3, Col18a1, Col1a1, Csf1, Ctsh, Cyp1b1, Ednra, Egfr, F2rl1, Fbln1, Fga, Fgf2, Fgf7, Fgfr1, Flt1, Fn1, Gas6, Pdpn, Lpar1, Cmklr1, Gpld1, Hspa5, Icam1, Igf1, Cd74, Il6st, Insr, Itga2, Itga3, Itga4, Itga5, Itgb1, Kit, Lamb1, Lamc2, Lbp, Epcam, Met, Mmp14, Nrp1, Ntn1, Ntrk3, Ddr2, P2rx4, Pax6, Furin, Pdgfra, Pdgfrb, Pecam1, Pik3r1, Serpine1, Plau, Prox…
GO:0048514	blood vessel morphogenesis	369	94	2.52225	2.58981e-13	4.05738e-11	Acvrl1, Adam15, Adamts1, Angpt1, Agt, Nr2f2, Brca1, C3, Cd34, Cdh13, Ccr2, Ccr5, Ackr3, Col18a1, Col3a1, Col4a1, Col4a2, Col4a3, Ctsh, Cyp1b1, Dcn, Ednra, Efnb2, Egf, Elk3, Emp2, Eng, Ephb2, Fgf2, Fgfr1, Fgfr2, Flt1, Fn1, Fzd4, Gja1, Gpld1, Hhip, Hspg2, Itga5, Itga7, Itgb1, Jag1, Klf4, Anpep, Lox, Lrp1, Meis1, Mfge8, Notch3, Notch4, Nrp1, Nrp2, Ntrk2, Pdgfra, Pdgfrb, Pecam1, Serpine1, Plau, Prox1…
GO:0030335	positive regulation of cell migration	327	85	2.5737	3.2247e-13	4.90343e-11	Adam9, Angpt1, Agt, Calr, Cdh13, Ccr2, Ccr5, Ackr3, Col18a1, Col1a1, Csf1, Ctsh, Cyp1b1, Ednra, Egfr, F2rl1, Fbln1, Fga, Fgf2, Fgf7, Fgfr1, Flt1, Fn1, Gas6, Pdpn, Lpar1, Cmklr1, Gpld1, Hspa5, Icam1, Igf1, Cd74, Il6st, Insr, Itga2, Itga3, Itga4, Itga5, Itgb1, Kit, Lamb1, Lamc2, Lbp, Met, Mmp14, Ntrk3, Ddr2, P2rx4, Pax6, Furin, Pdgfra, Pdgfrb, Pecam1, Pik3r1, Serpine1, Plau, Prox1, Ptger4, Ptgs2, C…
GO:0048729	tissue morphogenesis	425	104	2.42287	3.05495e-12	4.51259e-10	Acvrl1, Angpt1, Agt, Pcdh15, Runx3, Cdh1, Chrd, Col11a1, Col3a1, Col4a1, Col5a1, Csf1, Ctsh, Dag1, Ednra, Efnb2, Egf, Egfr, Eng, Epha4, Ext2, Fgf2, Fgf7, Fgfr1, Fgfr2, Fgfr3, Flt1, Fzd1, Gcnt1, Gja1, Gli3, Gpc3, Hhip, Igf1, Igfbp5, Inhba, Irx1, Jag1, Jag2, Klf4, Lama5, Ly6e, Met, Mgp, Mmp14, Notch4, Nrp1, Nrp2, Ntn1, Pax2, Pdgfra, Pkd2, Plxna1, Prox1, Psen1, Ptch1, Robo1, Cxcl12, Sfrp1, Sox11, Sp…
GO:0007608	sensory perception of smell	50	22	4.35651	3.95079e-12	5.67377e-10	Igf1, Olfr2, Olfr46, Omp, Fzd2, Olfr1039, Olfr374, Olfr1310, Olfr959, Olfr859, Olfr344, Olfr1459, Olfr432, Olfr784, Olfr975, Olfr295, Olfr1062, Olfr639, Olfr613, Cngb1, Olfr243, Gfy
GO:0045597	positive regulation of cell differentiation	669	138	2.04239	4.94868e-12	6.91478e-10	Acvrl1, Adamts1, Arsb, Bcl6, Calr, Cd34, Scarb2, Cd4, Cd83, Ccr2, Ccr5, Col1a1, Csf1, Dag1, Dcc, Eef2k, Efna5, Efnb2, Eng, Epha4, Ephb2, Bcl11a, Fes, Fgf2, Fgfr1, Fgfr3, Flt1, Fn1, Fzd1, Gas6, Gdf10, Gja1, Gli3, S1pr2, Lpar1, Cmklr1, Grn, Hspa5, H2-Aa, Igf1, Cd74, Il1rap, Il2rg, Il4ra, Il6st, Inhba, Itga3, Itgb1, Jag1, Kit, Limk1, Lpl, Ltf, Man2a1, Cd46, Met, Mmp14, Myb, Nbl1, Neu1, Nfatc2, Nrp1,…
GO:0007606	sensory perception of chemical stimulus	65	26	3.96047	5.35443e-12	7.28484e-10	Igf1, Itpr3, Olfr2, Olfr46, Omp, Pigr, Plcb2, Fzd2, P2rx3, Olfr1039, Olfr374, Olfr1310, Olfr959, Olfr859, Olfr344, Olfr1459, Olfr432, Olfr784, Olfr975, Olfr295, Olfr1062, Olfr639, Olfr613, Cngb1, Olfr243, Gfy
GO:0098602	single organism cell adhesion	451	102	2.23929	5.56872e-12	7.38213e-10	Bcl6, Calr, Cd34, Cd4, Cd83, Cdh1, Cdh3, Ccr2, Ccr5, Cyp1b1, Dpp4, Dsc2, Dsg2, Efna5, Efnb2, Egfr, Erbb2, Drosha, Fbln1, Fga, Fn1, Fzd4, Fzd7, Gcnt1, Gli3, Pdpn, H2-Aa, H2-Ab1, H2-T23, Hfe, Icam1, Igf1, Igf2, Cd74, Il2rg, Il4ra, Il6st, Itga4, Itga5, Itga7, Itgb1, Itgb5, Itgb7, Jup, Kit, Klf4, Lama3, Lama5, Lamb1, Lgals1, Epcam, Cd46, Myb, Ncam1, Ntn1, Pdgfra, Pik3r1, Prnp, Psen1, Ptpru, Cxcl12, S…
GO:0032963	collagen metabolic process	51	25	4.85351	6.2129e-12	8.03018e-10	Adam15, Serpinh1, Col5a1, Col1a1, Eng, Fgfr3, P3h3, Itga2, Itgb1, Mmp14, Mmp7, Mrc2, Pdgfrb, Tgfb1, Tgfb3, Tgfbr3, Wnt4, Creb3l1, P3h1, Mfap4, Tnxb, Cygb, Tram2, Tns2, Adamts2
GO:0030199	collagen fibril organization	29	20	6.82839	6.72296e-12	8.47749e-10	Serpinh1, Col11a1, Col11a2, Col14a1, Col3a1, Col5a1, Col5a2, Col1a1, Col1a2, Cyp1b1, Lox, Lum, Ddr2, Tgfb2, Plod3, P3h1, Dpt, Tnxb, Loxl2, Adamts2
GO:0006811	ion transport	896	166	1.83437	1.34314e-11	1.65334e-09	Abca4, Adora1, Agrn, Agt, Ank1, Atp1a1, Slc7a1, Cacna1a, Cacna1b, Cacna1c, Cacna1d, Cacna1g, Cacna1s, Cacnb1, Cacnb2, Cacnb3, Car4, Cd4, Ccr5, Cnga1, Cp, Dlg4, Dmpk, Dpp6, Slc26a2, Ednra, Egf, Emb, Fgf2, Fgfr1, Gabra2, Gas6, Gja1, Grin1, Heph, Hfe, Hrh2, Icam1, Igf1, Itpr3, Kcnb1, Kcnj16, Kcnj2, Lcn2, Ltf, Fxyd3, Slc3a2, Trpm1, Sik1, Myb, Nos1, Ntrk2, Ntsr1, Fxyd5, P2rx4, P2ry1, Pdgfrb, Per1, Pkd…
GO:0044259	multicellular organismal macromolecule metabolic process	52	25	4.76018	1.39776e-11	1.68056e-09	Adam15, Serpinh1, Col5a1, Col1a1, Eng, Fgfr3, P3h3, Itga2, Itgb1, Mmp14, Mmp7, Mrc2, Pdgfrb, Tgfb1, Tgfb3, Tgfbr3, Wnt4, Creb3l1, P3h1, Mfap4, Tnxb, Cygb, Tram2, Tns2, Adamts2
GO:0001667	ameboidal-type cell migration	241	67	2.75261	1.90176e-11	2.23457e-09	Acvrl1, Adam9, Angpt1, Agt, Nr2f2, Arsb, Calr, Cdh13, Ccr5, Ctsh, Cyp1b1, Dcn, Dpp4, Efnb2, Emp2, Fgf2, Fgf7, Fgfr1, Fn1, Gpld1, Itga2, Itga3, Itga4, Itgb1, Itgb7, Kit, Klf4, Lama5, Met, Nrp1, Nrp2, Ddr2, P2rx4, Pax6, Pecam1, Serpine1, Prox1, Ptgs2, Ptprg, Robo1, Cxcl12, Serpinf1, Sparc, Scarb1, Stc1, Sdc4, Tgfb1, Tgfb2, Tgfbr2, Tgfbr3, Wnt5a, Coro1c, Zeb2, Ceacam1, Dock5, Dab2ip, Adgra2, Loxl2, …
GO:0010631	epithelial cell migration	176	54	3.03786	2.18537e-11	2.51075e-09	Acvrl1, Adam9, Angpt1, Agt, Nr2f2, Arsb, Calr, Cdh13, Ccr5, Ctsh, Cyp1b1, Dcn, Dpp4, Efnb2, Emp2, Fgf2, Fgf7, Fgfr1, Gpld1, Itga2, Itga3, Itgb1, Kit, Klf4, Met, Nrp1, P2rx4, Pecam1, Serpine1, Prox1, Ptgs2, Ptprg, Robo1, Serpinf1, Sparc, Scarb1, Stc1, Tgfb1, Tgfb2, Tgfbr2, Tgfbr3, Wnt5a, Coro1c, Zeb2, Ceacam1, Dock5, Dab2ip, Adgra2, Loxl2, Stard13, Fat2, Pkn1, Ccbe1, Mcc
GO:0090130	tissue migration	177	54	3.0207	2.85061e-11	3.13567e-09	Acvrl1, Adam9, Angpt1, Agt, Nr2f2, Arsb, Calr, Cdh13, Ccr5, Ctsh, Cyp1b1, Dcn, Dpp4, Efnb2, Emp2, Fgf2, Fgf7, Fgfr1, Gpld1, Itga2, Itga3, Itgb1, Kit, Klf4, Met, Nrp1, P2rx4, Pecam1, Serpine1, Prox1, Ptgs2, Ptprg, Robo1, Serpinf1, Sparc, Scarb1, Stc1, Tgfb1, Tgfb2, Tgfbr2, Tgfbr3, Wnt5a, Coro1c, Zeb2, Ceacam1, Dock5, Dab2ip, Adgra2, Loxl2, Stard13, Fat2, Pkn1, Ccbe1, Mcc
GO:0090132	epithelium migration	177	54	3.0207	2.85061e-11	3.13567e-09	Acvrl1, Adam9, Angpt1, Agt, Nr2f2, Arsb, Calr, Cdh13, Ccr5, Ctsh, Cyp1b1, Dcn, Dpp4, Efnb2, Emp2, Fgf2, Fgf7, Fgfr1, Gpld1, Itga2, Itga3, Itgb1, Kit, Klf4, Met, Nrp1, P2rx4, Pecam1, Serpine1, Prox1, Ptgs2, Ptprg, Robo1, Serpinf1, Sparc, Scarb1, Stc1, Tgfb1, Tgfb2, Tgfbr2, Tgfbr3, Wnt5a, Coro1c, Zeb2, Ceacam1, Dock5, Dab2ip, Adgra2, Loxl2, Stard13, Fat2, Pkn1, Ccbe1, Mcc
GO:0045785	positive regulation of cell adhesion	264	68	2.5503	2.97774e-11	3.20728e-09	Adam9, Angpt1, Bcl6, Calr, Cd4, Cd83, Cdh1, Cdh13, Chrd, Ccr2, Ccr5, Csf1, Dag1, Dpp4, Efnb2, Emp2, Erbb2, Fbln1, Fbln2, Fga, Fn1, Gli3, H2-Aa, H2-Ab1, H2-T23, Icam1, Igf1, Igf2, Cd74, Il2rg, Il4ra, Il6st, Itga2, Itga3, Itga4, Itga5, Itgb1, Lgals1, Cd46, Myb, Nid1, Ptger4, Rsu1, Cxcl12, Sdc4, Tgfb1, Tgfb2, Tgfbr2, Utrn, Wnt4, Wnt5a, Ceacam1, Myadm, Egfl6, Cd274, Smoc2, Smoc1, Ccdc80, Plpp3, Dock5…
GO:0044236	multicellular organism metabolic process	62	27	4.3118	3.35887e-11	3.54395e-09	Adam15, Serpinh1, Col5a1, Col1a1, Eng, Fgfr3, P3h3, Itga2, Itgb1, Mmp14, Mmp7, Mrc2, Pdgfrb, Tgfb1, Tgfb3, Tgfbr3, Wnt4, Creb3l1, P3h1, Trpv4, Mfap4, Tnxb, Cygb, Tram2, Tns2, Pm20d1, Adamts2
GO:0001525	angiogenesis	293	75	2.53443	3.59705e-11	3.71935e-09	Acvrl1, Adam15, Adamts1, Angpt1, Agt, Brca1, C3, Cd34, Cdh13, Ccr2, Ccr5, Ackr3, Col18a1, Col4a1, Col4a2, Col4a3, Ctsh, Cyp1b1, Dcn, Ednra, Efnb2, Egf, Elk3, Emp2, Eng, Ephb2, Fgf2, Fgfr1, Fgfr2, Flt1, Fn1, Gpld1, Hhip, Hspg2, Itga5, Itgb1, Klf4, Anpep, Meis1, Mfge8, Notch3, Notch4, Nrp1, Nrp2, Pdgfra, Pdgfrb, Pecam1, Serpine1, Plau, Ptgis, Ptgs2, Ptprb, Robo1, Cxcl12, Serpinf1, Sparc, Tcf4, Tgfb…
GO:0035295	tube development	466	106	2.2522	5.16438e-11	5.23527e-09	Acvrl1, Angpt1, Agt, Cdh1, Col3a1, Col4a1, Csf1, Vcan, Ctsh, Dag1, Dhcr7, Ednra, Efnb2, Egf, Egfr, Eng, Epha4, Fgf2, Fgf7, Fgfr1, Fgfr2, Fgfr3, Flt1, Fzd1, Gas1, Gja1, Gli3, Pdpn, Gpc3, Hhip, Hrh2, Hsd11b1, Igf1, Igfbp5, Irx1, Itga3, Jag1, Kit, Lama5, Lox, Epcam, Man2a1, Met, Mgp, Mmp14, Myb, Notch4, Nrp1, Ntn1, Pax2, Pax6, Pdgfra, Pdgfrb, Pkd2, Plxna2, Psen1, Psen2, Ptch1, Robo1, Cxcl12, Sfrp1, …
GO:0003013	circulatory system process	269	71	2.61332	5.27632e-11	5.24588e-09	Acvrl1, Adora1, Angpt1, Agrn, Agt, Nr2f2, Atp1a1, Cacna1b, Cacna1c, Cacna1d, Cacna1g, Cacnb2, Cd34, Chrm3, Col1a2, Dmpk, Dsc2, Dsg2, Ednra, Egfr, Emp2, Eng, F2rl1, F5, Fga, Fli1, Gaa, Gas6, Gja1, Hrh2, Icam1, Jup, Kcnj2, Kl, Anpep, Met, Mrvi1, Nos1, Npr1, Ntsr1, P2rx4, P2ry1, Pik3r1, Psen2, Ptgs1, Ptgs2, Slc1a1, Slc9a1, Stc1, Tgfb1, Tgfb2, Tgfbr3, Ttn, Uty, Vip, Sgcd, Ceacam1, Plod3, Postn, Pde3a…
GO:0001501	skeletal system development	313	79	2.49902	5.84716e-11	5.70374e-09	Acp2, Cacna1s, Runx3, Serpinh1, Chrd, Col11a1, Col11a2, Col5a2, Col1a1, Col1a2, Vcan, Fbn1, Fgf2, Fgfr1, Fgfr2, Fgfr3, Fli1, Gas1, Gli3, Gpld1, Hhip, Hoxb3, Hoxc8, Hspg2, Igf1, Jag2, Kit, Ltf, Meis1, Mgp, Mmp14, Pax5, Pdgfra, Pdgfrb, Por, Psen1, Ptger4, Ryr1, Glg1, Sfrp1, Sox11, Sparc, Stc1, Zeb1, Tfap2a, Tgfb1, Tgfb2, Tgfb3, Tgfbr2, Thbs3, Clec3b, Wnt5a, Zic1, Pappa2, Atp6ap1, P3h1, Med12, Sulf2…
GO:0008015	blood circulation	265	70	2.6154	6.53794e-11	6.25947e-09	Acvrl1, Adora1, Angpt1, Agrn, Agt, Nr2f2, Atp1a1, Cacna1b, Cacna1c, Cacna1d, Cacna1g, Cacnb2, Cd34, Chrm3, Col1a2, Dmpk, Dsc2, Dsg2, Ednra, Egfr, Emp2, Eng, F2rl1, F5, Fga, Fli1, Gaa, Gas6, Gja1, Hrh2, Icam1, Jup, Kcnj2, Kl, Anpep, Met, Mrvi1, Nos1, Npr1, Ntsr1, P2rx4, P2ry1, Pik3r1, Psen2, Ptgs1, Ptgs2, Slc1a1, Slc9a1, Stc1, Tgfb1, Tgfb2, Tgfbr3, Ttn, Uty, Vip, Sgcd, Ceacam1, Plod3, Postn, Pde3a…
GO:0050920	regulation of chemotaxis	115	39	3.35779	7.72716e-11	7.16001e-09	Agrn, Calr, Cdh13, Ccr2, Csf1, Ednra, Efnb2, F2rl1, Fgf2, Fgfr1, Fn1, Gas6, Lpar1, Cmklr1, Cd74, Itga2, Lbp, Met, Nbl1, Nrp1, Ntrk3, P2rx4, Pdgfra, Pdgfrb, Serpine1, Plxna1, Plxna2, Plxna3, Robo1, Cxcl12, Slit1, Tgfb1, Wnt5a, Trpv4, Rarres2, Slamf8, Adgra2, Plxna4, Megf8
GO:0010810	regulation of cell-substrate adhesion	148	48	3.21119	7.75553e-11	7.16001e-09	Acvrl1, Adam15, Apod, Bcl6, Calr, Cdh13, Col1a1, Csf1, Dag1, Efna5, Emp2, Fbln1, Fbln2, Fn1, Fzd4, Fzd7, Itga3, Itga5, Itgb1, Lgals1, Mmp14, Nid1, Pik3r1, Serpine1, Plau, Rsu1, Sdc4, Utrn, Wnt4, Coro1c, Postn, Dlc1, Myadm, Egfl6, Smoc2, Smoc1, Ccdc80, Dock5, Plet1, Col16a1, Muc4, Col26a1, Phldb2, Onecut2, Egflam, Abi3bp, Ecm2, Gm9573
GO:0030001	metal ion transport	481	104	2.14079	9.47642e-11	8.59528e-09	Adora1, Agrn, Agt, Atp1a1, Cacna1a, Cacna1b, Cacna1c, Cacna1d, Cacna1g, Cacna1s, Cacnb1, Cacnb2, Cacnb3, Cd4, Ccr5, Cp, Dmpk, Dpp6, Ednra, Egf, Fgf2, Gas6, Gja1, Grin1, Heph, Hfe, Icam1, Igf1, Itpr3, Kcnb1, Kcnj16, Kcnj2, Fxyd3, Trpm1, Sik1, Myb, Nos1, Ntsr1, Fxyd5, P2rx4, Pdgfrb, Per1, Pkd2, Serpine1, Prnp, Psen1, Psen2, Ptgs2, Ryr1, Scn8a, Cxcl12, Slc12a3, Slc12a4, Slc22a5, Slc9a1, Serpine2, St…
GO:0007169	transmembrane receptor protein tyrosine kinase signaling pathway	386	90	2.30856	1.12261e-10	1.00067e-08	Adora1, Angpt1, Agt, Aplp2, Apod, Cdh13, Cdh3, Col4a1, Col4a2, Col4a3, Col4a5, Col1a1, Csf1, Dcn, Efna4, Efna5, Efnb2, Egf, Egfr, Eif4ebp1, Epha4, Epha5, Ephb2, Erbb2, Fes, Fgf2, Fgf7, Fgfr1, Fgfr2, Fgfr3, Flt1, Fzd4, Gpld1, Hhip, Igf1, Igf2, Igfbp4, Igfbp5, Igfbp6, Insr, Kit, Kl, Lrp1, Met, Nrp1, Nrp2, Ntrk2, Ntrk3, Ddr2, Pdgfra, Pdgfrb, Pigr, Pik3r1, Pou1f1, Plat, Prlr, Psen1, Psen2, Ptpra, Tcf…
GO:0016337	single organismal cell-cell adhesion	395	89	2.2309	1.14562e-10	1.00388e-08	Bcl6, Cd34, Cd4, Cd83, Cdh1, Cdh3, Ccr2, Ccr5, Cyp1b1, Dpp4, Dsc2, Dsg2, Efna5, Efnb2, Egfr, Erbb2, Drosha, Fga, Gcnt1, Gli3, Pdpn, H2-Aa, H2-Ab1, H2-T23, Hfe, Icam1, Igf1, Igf2, Cd74, Il2rg, Il4ra, Il6st, Itga4, Itga5, Itga7, Itgb1, Itgb5, Itgb7, Jup, Kit, Klf4, Lama3, Lamb1, Lgals1, Epcam, Cd46, Myb, Ncam1, Ntn1, Pdgfra, Pik3r1, Prnp, Psen1, Ptpru, Cxcl12, Selplg, Serpine2, Sdc4, Zeb1, Tgfb1, T…
GO:0007186	G-protein coupled receptor signaling pathway	333	76	2.25973	1.56153e-10	1.33003e-08	Adora1, Agt, C3, Cacna1a, Cacna1d, Entpd2, Chrm3, Ccr2, Ccr5, Ackr3, Ednra, F2rl1, Fzd1, Fzd4, Fzd7, Gabra2, S1pr2, Lpar1, Cmklr1, Gpr37, Hrh2, Insr, Itgb1, Itpr3, Lrp1, Mc1r, Met, Trpm1, Nos1, Ntsr1, Olfr2, Olfr46, P2ry1, Palm, Penk, Psap, Ptger4, Ccl8, Cntn2, Vip, Adgre5, Homer2, Fzd2, Gprc5c, Spns1, Plce1, Adgra2, P2ry14, Adgrg6, Gpr179, Dgkb, Atrnl1, Gpr26, Adgrg7, Adgrd1, Olfr1039, Olfr374, …
GO:0032101	regulation of response to external stimulus	418	90	2.13183	1.56928e-10	1.33003e-08	Adora1, Agrn, Agt, Apod, Bcl6, Serping1, C3, Calr, Cd34, Cdh13, Cfh, Ccr2, Ccr5, Csf1, Cd55, Ednra, Efnb2, Egfr, Epha4, Drosha, F2rl1, Fcgr2b, Fga, Fgf2, Fgfr1, Fn1, Gas6, Gja1, Pdpn, Lpar1, Cmklr1, Grin1, Cd74, Il17ra, Itga2, Klf4, Lbp, Ltf, Cd46, Met, Nbl1, Nrp1, Ntrk3, P2rx4, Pdgfra, Pdgfrb, Per1, Serpine1, Plau, Plxna1, Plxna2, Plxna3, Pros1, Ptger4, Ptgis, Ptgs2, Robo1, Cxcl12, Serpinf1, Sem…
GO:0051960	regulation of nervous system development	648	133	2.03218	1.62876e-10	1.35818e-08	Adamts1, Agrn, Arsb, Bcl6, Cacna1a, Calr, Cbln1, Scarb2, Cdh1, Chrd, Ccr2, Ccr5, Col3a1, Cpe, Crmp1, Csf1, Dag1, Dcc, Eef2k, Efna5, Egf, Epha4, Ephb2, Bcl11a, Fes, Fgf2, Fgfr1, Fgfr3, Fn1, Fzd1, Gli3, Lpar1, Grin1, Grn, Hspa5, H2-D1, H2-K1, Hoxb3, Sdc2, Igf1, Il1rap, Il6st, Itga3, Itgb1, Jag1, Kit, Klf4, Lgals1, Limk1, Lrp1, Man2a1, Meis1, Met, Nbl1, Neu1, Nefm, Nos1, Notch3, Nrp1, Ntn1, Ntrk2, N…
GO:0060429	epithelium development	728	145	1.97207	3.16324e-10	2.59587e-08	Acvrl1, Angpt1, Agt, Nr2f2, Pcdh15, Runx3, Cdh1, Cdh3, Col18a1, Col4a1, Col5a1, Csf1, Vcan, Ctsh, Dag1, Dlx6, Ednra, Efnb2, Egf, Egfr, Eng, Epha4, F2rl1, Fgf2, Fgf7, Fgfr1, Fgfr2, Fgfr3, Flt1, Fzd1, Fzd7, Gas1, Gja1, Gli3, Pdpn, Gpc3, S1pr2, Hhip, Hrh2, Icam1, Igf1, Igfbp5, Inhba, Irx1, Itga4, Jag1, Jag2, Klf4, Krt14, Lama5, Lamb2, Epcam, Met, Mgp, Mmp14, Notch4, Nrp1, Ntn1, Ntrk3, Pax2, Pax6, Pd…
GO:0007160	cell-matrix adhesion	146	47	3.18736	3.87909e-10	3.13357e-08	Acvrl1, Adam15, Adam9, Agt, Apod, Bcl6, Cd34, Cdh13, Col3a1, Csf1, Dag1, Efna5, Emp2, Fga, Fn1, Itga2, Itga4, Itgb1, Itgb5, Itgb6, Itgb7, Mmp14, Nid1, Nid2, Pecam1, Pik3r1, Serpine1, Plau, Ptprk, Sdc4, Cntn2, Utrn, Wnt4, Coro1c, Postn, Dlc1, Bcam, Plet1, Tnxb, Epdr1, Col16a1, Itga1, Actn1, Muc4, Itgb4, Phldb2, Onecut2
GO:0098742	cell-cell adhesion via plasma-membrane adhesion molecules	103	38	3.65286	4.70913e-10	3.70992e-08	Pcdh15, Cbln1, Cdh1, Cdh11, Cdh13, Cdh17, Cdh3, Dsc2, Dsg2, Itga4, Itga5, Klf4, Lgals1, Epcam, Ptprd, Robo1, Tgfb2, Tgfbr2, Cdh23, Tenm2, Ceacam1, Myadm, Pvr, Nectin1, Clstn1, Nectin4, Pcdhb14, Pcdhb18, Cadm3, Plxnb2, Unc5d, Scarf2, Amigo1, Dchs1, Fat2, Cdhr2, Cdh10, Fat4
GO:0002009	morphogenesis of an epithelium	370	88	2.35487	4.73606e-10	3.70992e-08	Acvrl1, Angpt1, Agt, Pcdh15, Runx3, Cdh1, Col4a1, Col5a1, Csf1, Ctsh, Dag1, Ednra, Efnb2, Egf, Egfr, Eng, Epha4, Fgf2, Fgf7, Fgfr1, Fgfr2, Fgfr3, Flt1, Fzd1, Gja1, Gli3, Gpc3, Hhip, Igf1, Igfbp5, Irx1, Jag1, Jag2, Klf4, Lama5, Met, Mgp, Mmp14, Notch4, Nrp1, Ntn1, Pax2, Pdgfra, Pkd2, Plxna1, Prox1, Psen1, Ptch1, Robo1, Cxcl12, Sfrp1, Sox11, Spint1, Sdc4, Tbx5, Tfap2a, Tgfb1, Tgfb2, Tgfbr2, Wnt2b, …
GO:0001503	ossification	271	68	2.48443	5.11421e-10	3.94634e-08	Runx3, Chrd, Col11a2, Col6a1, Col1a1, Csf1, Vcan, Slc26a2, Ext2, Fgf2, Fgfr1, Fgfr2, Fgfr3, Fzd1, Gdf10, Gja1, Gli3, Gpc3, Gpld1, Hspg2, Igf1, Igf2, Igfbp5, Il6st, Jag1, Kl, Ltf, Mgp, Mmp14, Mrc2, Ddr2, Ptch1, Ptger4, Ptgs2, Ryr1, Sema7a, Sfrp1, Sox11, Stc1, Tcf7l2, Tfap2a, Tgfb1, Tgfbr3, Thbs3, Clec3b, Wnt4, Wnt5a, Creb3l1, Atp6ap1, P3h1, Smoc1, Ccdc47, Rflnb, Fam20c, Chrdl1, Bmp3, Rassf2, Rorb,…
GO:0051271	negative regulation of cellular component movement	190	53	2.76191	5.30368e-10	4.03236e-08	Acvrl1, Adam15, Adora1, Apod, Nr2f2, Calr, Chrd, Ccr5, Col3a1, Cyp1b1, Dag1, Dcn, Dpep1, Eng, Fbln1, Fgf2, Igfbp5, Klf4, Lrp1, Nbl1, Nrp1, Serpine1, Plxna3, Ptger4, Ptprg, Ptprk, Ptpru, Robo1, Cxcl12, Serpinf1, Sfrp1, Slit1, Stc1, Tbx5, Tgfb1, Tgfbr3, Wnt4, Wnt5a, Coro1c, Dlc1, Reck, Dab2ip, Slamf8, Il33, Actn1, Cygb, Phldb2, Wfdc6a, Sema6d, Sulf1, Podn, Stard13, Mcc
GO:0007507	heart development	401	94	2.32097	5.41958e-10	4.06076e-08	Acvrl1, Adam15, Adam19, Adamts1, Angpt1, Agt, Speg, Cacna1c, Col11a1, Col14a1, Col3a1, Col5a1, Cpe, Vcan, Dsg2, Ednra, Efnb2, Egfr, Eng, Erbb2, Fbn1, Fgf2, Fgfr1, Fgfr2, Fzd1, Fzd7, Gaa, Gja1, Gli3, Lrp2, Pdpn, Gpc3, Hspg2, Igf1, Insr, Itga4, Itgb1, Jag1, Lox, Lrp1, Ly6e, Met, Sik1, Ncam1, Nrp1, Nrp2, Ntrk3, Pdgfra, Pdgfrb, Pkd2, Prox1, Psen1, Ptch1, Robo1, Ryr1, Slc22a5, Slc9a1, Sox11, Tbx5, Tfa…
GO:0007411	axon guidance	120	42	3.46541	7.80674e-10	5.76583e-08	Agrn, Runx3, Crmp1, Dag1, Dcc, Efna5, Epha4, Epha5, Ephb2, Erbb2, Gas1, Gli3, Lamb2, Nrp1, Nrp2, Ntn1, Pax6, Plxna1, Plxna2, Plxna3, Robo1, Cxcl12, Sema6a, Slit1, Slit3, Cntn2, Tgfb2, Unc5c, Wnt5a, Tenm2, Nectin1, Myh10, Unc5b, Boc, Unc5d, Fez2, Plxna4, Nfasc, Megf8, Ephb1, Smo, Flrt2
GO:0060284	regulation of cell development	670	133	1.96546	1.0382e-09	7.50516e-08	Adamts1, Agrn, Arsb, Bcl6, Cacna1a, Calr, Scarb2, Cdh1, Ccr2, Ccr5, Col14a1, Col3a1, Crmp1, Csf1, Dag1, Dcc, Eef2k, Efna5, Epha4, Ephb2, Bcl11a, Fbln1, Fbn1, Fes, Fgf2, Fgfr1, Fgfr3, Fn1, Fzd1, Gli3, S1pr2, Lpar1, Grin1, Grn, Hspa5, H2-D1, H2-K1, Hoxb3, Sdc2, Igf1, Il1rap, Il6st, Itga3, Itgb1, Jag1, Kit, Klf4, Lgals1, Limk1, Lrp1, Man2a1, Meis1, Met, Nbl1, Neu1, Nefm, Nos1, Notch3, Nrp1, Ntn1, Nt…
GO:0097485	neuron projection guidance	121	42	3.43677	1.04521e-09	7.50516e-08	Agrn, Runx3, Crmp1, Dag1, Dcc, Efna5, Epha4, Epha5, Ephb2, Erbb2, Gas1, Gli3, Lamb2, Nrp1, Nrp2, Ntn1, Pax6, Plxna1, Plxna2, Plxna3, Robo1, Cxcl12, Sema6a, Slit1, Slit3, Cntn2, Tgfb2, Unc5c, Wnt5a, Tenm2, Nectin1, Myh10, Unc5b, Boc, Unc5d, Fez2, Plxna4, Nfasc, Megf8, Ephb1, Smo, Flrt2
GO:0055065	metal ion homeostasis	333	77	2.28946	1.12602e-09	7.97466e-08	Adora1, Agt, Ank1, Aplp2, Atp1a1, Cacna1a, Cacna1c, Cacna1g, Cacnb3, Cd4, Ccr5, Cnga1, Cp, Dlg4, Dmpk, Ednra, Egfr, F2rl1, Fgf2, Gja1, Lpar1, Grin1, Heph, Hfe, Il6st, Itgb1, Itpr3, Kl, Anpep, Lcn2, Ltf, Trpm1, Nos1, Ntsr1, P2rx4, P2ry1, Pdgfra, Pkd2, Prnp, Psen1, Psen2, Ptger4, Ryr1, Scn7a, Slc9a1, Stc1, Stc2, Tgfb1, Tgfb2, Trf, Cdh23, Nucb2, C1qtnf1, Fzd2, Trpv4, Trpv6, Clstn1, Grina, Ccdc47, Sl…
GO:0006812	cation transport	637	121	1.88076	1.17503e-09	8.20935e-08	Adora1, Agrn, Agt, Ank1, Atp1a1, Slc7a1, Cacna1a, Cacna1b, Cacna1c, Cacna1d, Cacna1g, Cacna1s, Cacnb1, Cacnb2, Cacnb3, Cd4, Ccr5, Cnga1, Cp, Dlg4, Dmpk, Dpp6, Ednra, Egf, Fgf2, Gas6, Gja1, Grin1, Heph, Hfe, Icam1, Igf1, Itpr3, Kcnb1, Kcnj16, Kcnj2, Fxyd3, Slc3a2, Trpm1, Sik1, Myb, Nos1, Ntsr1, Fxyd5, P2rx4, Pdgfrb, Per1, Pkd2, Serpine1, Prnp, Psen1, Psen2, Ptgs2, Ryr1, Scn8a, Cxcl12, Slc12a3, Slc…
GO:0044057	regulation of system process	282	70	2.45774	1.7898e-09	1.23377e-07	Adora1, Agrn, Agt, Atp1a1, Cacna1b, Cacna1c, Cacna1d, Cacna1g, Cacnb2, Chrm3, Col14a1, Dag1, Dmpk, Dsc2, Dsg2, Egfr, Emp2, F2rl1, Fga, Fgfr1, Gaa, Gas6, Gja1, Hrh2, Icam1, Igf1, Igfbp5, Inhba, Itga2, Jup, Kcnj2, Klf4, Anpep, Mrvi1, Ncam1, Nos1, Ntsr1, P2rx4, Pik3r1, Ptger4, Ptgs1, Ptgs2, Ryr1, Slc1a1, Slc22a5, Slc9a1, Stc1, Abcc8, Tgfb2, Trf, Ttn, Vip, Tenm4, Abcg2, Kcnd3, C1qtnf1, Gucy1a3, Dock5…
GO:0007162	negative regulation of cell adhesion	177	49	2.741	2.19659e-09	1.49426e-07	Acvrl1, Adam15, Angpt1, Apod, Bcl6, Cdh1, Cdh13, Col1a1, Cyp1b1, Efna5, Epha5, Erbb2, Fbln1, Fzd4, Fzd7, Gli3, H2-Aa, H2-Ab1, Hfe, Cd74, Il4ra, Klf4, Lamb1, Lgals1, Epcam, Mmp14, Pik3r1, Serpine1, Prnp, Cxcl12, Serpine2, Sdc4, Tgfb1, Coro1c, Ceacam1, Postn, Dlc1, Myadm, C1qtnf1, Cd274, Trpv4, Jam2, Plet1, Gpnmb, Tnfrsf21, Muc4, Plxnb2, Phldb2, Gm9573
GO:0072511	divalent inorganic cation transport	278	67	2.38625	2.74672e-09	1.84423e-07	Agt, Cacna1a, Cacna1b, Cacna1c, Cacna1d, Cacna1g, Cacna1s, Cacnb1, Cacnb2, Cacnb3, Cd4, Ccr5, Ednra, Egf, Fgf2, Gas6, Gja1, Grin1, Hfe, Icam1, Igf1, Itpr3, Kcnj2, Trpm1, Myb, Nos1, Ntsr1, P2rx4, Pdgfrb, Pkd2, Serpine1, Prnp, Psen1, Psen2, Ptgs2, Ryr1, Cxcl12, Slc9a1, Stc1, Stc2, Tcn2, Tgfb1, Tgfb2, Trf, Cdh23, Atp2a3, Cacng4, Cacna2d2, Trpv4, Trpv6, Ahnak, Slc39a8, Slc39a4, Selenon, Cemip, Mcoln1…
GO:0030182	neuron differentiation	947	174	1.81922	2.87937e-09	1.9085e-07	Adamts1, Agrn, Arsb, Pcdh15, Bcl6, Cacna1a, Calr, Runx3, Cbln1, Scarb2, Cdh11, Ccr5, Crmp1, Dag1, Dcc, Dlg4, Dst, Eef2k, Efna5, Egfr, Epha4, Epha5, Ephb2, Erbb2, Bcl11a, Fes, Fgfr1, Fgfr2, Fgfr3, Fn1, Fzd1, Gas1, Gas7, Gja1, Gli3, Lpar1, Grin1, Grn, Hspa5, H2-D1, H2-K1, Hoxc8, Sdc2, Il1rap, Inhba, Itga3, Itgb1, Jag1, Jag2, Klf4, Lamb1, Lamb2, Lgals1, Lifr, Limk1, Lrp1, Meis1, Met, Trpm1, Map6, Nb…
GO:0032989	cellular component morphogenesis	790	152	1.90504	2.94323e-09	1.92614e-07	Agrn, Pcdh15, Bcl6, Cacna1a, Calr, Runx3, Cd9, Cdh1, Cdh11, Ccr5, Col18a1, Crmp1, Dag1, Dcc, Dlg4, Dst, Eef2k, Efna5, Egfr, Epha4, Epha5, Ephb2, Erbb2, Bcl11a, Fbln1, Fes, Fgfr2, Fgfr3, Fn1, Fzd4, Fzd7, Gas1, Gas7, Gja1, Gli3, Pdpn, Lpar1, Grin1, Hrh2, Sdc2, Icam1, Itga4, Itga7, Itgb1, Itgb7, Kit, Lama5, Lamb1, Lamb2, Lifr, Limk1, Met, Map6, Nbl1, Nes, Nefm, Notch4, Nrp1, Nrp2, Ntn1, Ntrk2, Ntrk3…
GO:0006816	calcium ion transport	237	60	2.50663	3.83971e-09	2.47151e-07	Agt, Cacna1a, Cacna1b, Cacna1c, Cacna1d, Cacna1g, Cacna1s, Cacnb1, Cacnb2, Cacnb3, Cd4, Ccr5, Ednra, Egf, Fgf2, Gas6, Gja1, Grin1, Icam1, Igf1, Itpr3, Trpm1, Myb, Nos1, Ntsr1, P2rx4, Pdgfrb, Pkd2, Serpine1, Prnp, Psen1, Psen2, Ptgs2, Ryr1, Cxcl12, Slc9a1, Stc1, Stc2, Tgfb1, Tgfb2, Cdh23, Atp2a3, Cacng4, Cacna2d2, Trpv4, Trpv6, Ahnak, Selenon, Cemip, Mcoln1, Slc24a3, Atp1a2, Tmbim6, Pkd1l1, Wfdc6a…
GO:0000904	cell morphogenesis involved in differentiation	525	112	2.11225	3.8722e-09	2.47151e-07	Agrn, Pcdh15, Cacna1a, Calr, Runx3, Cdh1, Cdh11, Ccr5, Col18a1, Crmp1, Dag1, Dcc, Dlg4, Dst, Eef2k, Efna5, Epha4, Epha5, Ephb2, Erbb2, Bcl11a, Fbln1, Fgfr2, Fgfr3, Fn1, Fzd4, Fzd7, Gas1, Gli3, Grin1, Hrh2, Sdc2, Itga4, Itgb1, Itgb7, Lama5, Lamb1, Lamb2, Limk1, Met, Map6, Nefm, Notch4, Nrp1, Nrp2, Ntn1, Ntrk2, Ntrk3, Ogn, Pax6, Pecam1, Plxna1, Plxna2, Plxna3, Prox1, Psen1, Ptprd, Robo1, Cxcl12, Se…
GO:0050673	epithelial cell proliferation	264	63	2.36278	5.45999e-09	3.44246e-07	Acvrl1, Nr2f2, Runx3, Ccnd2, Cd34, Cdh1, Cdh13, Cdh3, Dlx6, Ednra, Efnb2, Egfr, Eng, Erbb2, Fgf2, Fgf7, Fgfr2, Fgfr3, Fzd7, Gas1, Gja1, Gpc3, Grn, Igf1, Igfbp4, Igfbp5, Kit, Pax2, Pax6, Plau, Prox1, Psen1, Ptch1, Ptprk, Robo1, Cxcl12, Serpinf1, Sfrp1, Sox11, Sparc, Scarb1, Tcf7l2, Tgfb1, Tgfb2, Tgfbr3, Vip, Wnt5a, Xdh, Ceacam1, Htra1, Ncstn, Dab2ip, Sulf2, Muc16, Ern1, Loxl2, Foxp2, Cd109, Sulf1,…
GO:0000902	cell morphogenesis	730	142	1.92598	5.88686e-09	3.66688e-07	Agrn, Pcdh15, Bcl6, Cacna1a, Calr, Runx3, Cdh1, Cdh11, Ccr5, Col18a1, Crmp1, Dag1, Dcc, Dlg4, Dst, Eef2k, Efna5, Egfr, Epha4, Epha5, Ephb2, Erbb2, Bcl11a, Fbln1, Fes, Fgfr2, Fgfr3, Fn1, Fzd4, Fzd7, Gas1, Gas7, Gja1, Gli3, Pdpn, Lpar1, Grin1, Hrh2, Sdc2, Icam1, Itga4, Itga7, Itgb1, Itgb7, Kit, Lama5, Lamb1, Lamb2, Lifr, Limk1, Met, Map6, Nbl1, Nes, Nefm, Notch4, Nrp1, Nrp2, Ntn1, Ntrk2, Ntrk3, Ogn…
GO:0070838	divalent metal ion transport	277	66	2.35912	5.98453e-09	3.68333e-07	Agt, Cacna1a, Cacna1b, Cacna1c, Cacna1d, Cacna1g, Cacna1s, Cacnb1, Cacnb2, Cacnb3, Cd4, Ccr5, Ednra, Egf, Fgf2, Gas6, Gja1, Grin1, Hfe, Icam1, Igf1, Itpr3, Kcnj2, Trpm1, Myb, Nos1, Ntsr1, P2rx4, Pdgfrb, Pkd2, Serpine1, Prnp, Psen1, Psen2, Ptgs2, Ryr1, Cxcl12, Slc9a1, Stc1, Stc2, Tgfb1, Tgfb2, Trf, Cdh23, Atp2a3, Cacng4, Cacna2d2, Trpv4, Trpv6, Ahnak, Slc39a8, Slc39a4, Selenon, Cemip, Mcoln1, Slc2…
GO:0055080	cation homeostasis	392	84	2.12168	6.06828e-09	3.69094e-07	Adora1, Agt, Ank1, Aplp2, Atp1a1, Cacna1a, Cacna1c, Cacna1g, Cacnb3, Car4, Cd4, Ccr5, Cnga1, Cp, Dlg4, Dmpk, Slc26a2, Ednra, Egfr, F2rl1, Fgf2, Gja1, Lpar1, Grin1, Heph, Hfe, Il6st, Itgb1, Itpr3, Kl, Anpep, Lcn2, Ltf, Trpm1, Nos1, Ntsr1, P2rx4, P2ry1, Pdgfra, Pkd2, Prnp, Psen1, Psen2, Ptger4, Ryr1, Scn7a, Slc9a1, Stc1, Stc2, Tgfb1, Tgfb2, Trf, Cdh23, Nucb2, Atp6ap1, C1qtnf1, Fzd2, Trpv4, Trpv6, C…
GO:0042060	wound healing	234	58	2.45414	6.43105e-09	3.86611e-07	Acvrl1, Serping1, C3, Cd34, Entpd2, Ccr2, Col3a1, Col5a1, Col1a1, Egfr, Elk3, Eng, Erbb2, F2rl1, F5, Fbln1, Fga, Fgf2, Fgf7, Fn1, Fzd7, Gas6, Gja1, Pdpn, Igf1, Lox, P2ry1, Pdgfra, Pecam1, Serpine1, Plau, Pros1, Ptger4, Serpine2, Sdc1, Sdc4, Tgfb1, Tgfb2, Thbd, Txk, Vwf, Wnt4, Wnt5a, Axl, Ceacam1, C1qtnf1, C1galt1c1, Scara5, Muc16, F13a1, Selenon, Plet1, Myh10, Phldb2, Gsn, Arhgap24, Cd109, Igsf10
GO:2000146	negative regulation of cell motility	176	48	2.70032	6.65321e-09	3.95369e-07	Acvrl1, Adam15, Adora1, Apod, Nr2f2, Calr, Chrd, Ccr5, Col3a1, Cyp1b1, Dag1, Dcn, Dpep1, Eng, Fbln1, Fgf2, Igfbp5, Klf4, Lrp1, Nbl1, Serpine1, Ptger4, Ptprg, Ptprk, Ptpru, Robo1, Cxcl12, Serpinf1, Sfrp1, Stc1, Tbx5, Tgfb1, Tgfbr3, Wnt4, Coro1c, Dlc1, Reck, Dab2ip, Slamf8, Il33, Cygb, Phldb2, Wfdc6a, Sema6d, Sulf1, Podn, Stard13, Mcc
GO:0007417	central nervous system development	547	115	2.0816	7.34791e-09	4.31689e-07	Agt, Aplp2, Nr2f2, Arsb, Arsa, Cacna1a, Cbln1, Cdh11, Chrd, Tpp1, Col3a1, Col4a1, Vcan, Dag1, Dcc, Efna5, Egf, Egfr, Eng, Epha4, Epha5, Ephb2, Erbb2, Fgf2, Fgfr1, Fgfr2, Fgfr3, Fzd4, Gas1, Gli3, Lrp2, Grin1, Hspa5, Hoxb3, Hspg2, Igf1, Il6st, Inhba, Itgb1, Lamb1, Lamb2, Met, Ncam1, Notch3, Nrp1, Nrp2, Ntrk2, Ntrk3, Pax2, Pax5, Pax6, Pou1f1, Plxna2, Plxna3, Prox1, Psen1, Psen2, Ptch1, Ptpra, Robo1,…
GO:0061138	morphogenesis of a branching epithelium	145	44	3.00449	7.93027e-09	4.5112e-07	Angpt1, Agt, Cdh1, Col4a1, Csf1, Ctsh, Dag1, Ednra, Egf, Eng, Fgf2, Fgf7, Fgfr1, Fgfr2, Flt1, Gli3, Gpc3, Hhip, Igf1, Lama5, Met, Mgp, Mmp14, Notch4, Nrp1, Pax2, Pdgfra, Plxna1, Prox1, Ptch1, Cxcl12, Sfrp1, Spint1, Tgfb1, Tgfbr2, Wnt2b, Wnt4, Wnt5a, Tbx20, Ntn4, Dchs1, Sulf1, Smo, Fat4
GO:0010562	positive regulation of phosphorus metabolic process	692	128	1.83143	7.9404e-09	4.5112e-07	Acvrl1, Adam9, Adcy7, Adora1, Angpt1, Agrn, Agt, C3, Ccnd2, Cd4, Ackr3, Csf1, Dag1, Dcc, Ednra, Efna5, Egf, Egfr, Emp2, Eng, Epha4, Erbb2, F2rl1, Fga, Fgf2, Fgf7, Fgfr1, Fgfr2, Fgfr3, Flt1, Fzd1, Fzd4, Fzd7, Gas6, Gdf10, S1pr2, Lpar1, Gpr37, Hspa5, Hfe, Icam1, Igf1, Igf2, Igfbp4, Cd74, Il6st, Inhba, Inhbe, Insr, Itga2, Itga5, Itgb1, Kit, Kl, Ltf, Mc1r, Met, Mid1, Nos1, Npr1, Nrp1, Ntrk2, Ntrk3, D…
GO:0045937	positive regulation of phosphate metabolic process	692	128	1.83143	7.9404e-09	4.5112e-07	Acvrl1, Adam9, Adcy7, Adora1, Angpt1, Agrn, Agt, C3, Ccnd2, Cd4, Ackr3, Csf1, Dag1, Dcc, Ednra, Efna5, Egf, Egfr, Emp2, Eng, Epha4, Erbb2, F2rl1, Fga, Fgf2, Fgf7, Fgfr1, Fgfr2, Fgfr3, Flt1, Fzd1, Fzd4, Fzd7, Gas6, Gdf10, S1pr2, Lpar1, Gpr37, Hspa5, Hfe, Icam1, Igf1, Igf2, Igfbp4, Cd74, Il6st, Inhba, Inhbe, Insr, Itga2, Itga5, Itgb1, Kit, Kl, Ltf, Mc1r, Met, Mid1, Nos1, Npr1, Nrp1, Ntrk2, Ntrk3, D…
GO:0010632	regulation of epithelial cell migration	136	41	2.98491	8.75698e-09	4.92104e-07	Acvrl1, Adam9, Angpt1, Agt, Nr2f2, Arsb, Calr, Ccr5, Ctsh, Dcn, Emp2, Fgf2, Fgf7, Fgfr1, Gpld1, Itga2, Itga3, Klf4, Met, P2rx4, Serpine1, Prox1, Ptgs2, Ptprg, Serpinf1, Sparc, Stc1, Tgfb1, Tgfb2, Tgfbr2, Tgfbr3, Wnt5a, Coro1c, Ceacam1, Plpp3, Dock5, Dab2ip, Adgra2, Stard13, Ccbe1, Mcc
GO:0030336	negative regulation of cell migration	165	46	2.76033	9.51222e-09	5.28797e-07	Acvrl1, Adam15, Adora1, Apod, Nr2f2, Calr, Chrd, Ccr5, Col3a1, Cyp1b1, Dag1, Dcn, Dpep1, Eng, Fgf2, Igfbp5, Klf4, Lrp1, Nbl1, Serpine1, Ptger4, Ptprg, Ptprk, Ptpru, Robo1, Cxcl12, Serpinf1, Sfrp1, Stc1, Tbx5, Tgfb1, Tgfbr3, Wnt4, Coro1c, Dlc1, Reck, Dab2ip, Slamf8, Il33, Cygb, Phldb2, Sema6d, Sulf1, Podn, Stard13, Mcc
GO:0051962	positive regulation of nervous system development	397	87	2.16978	9.91926e-09	5.45559e-07	Adamts1, Agrn, Arsb, Bcl6, Cbln1, Scarb2, Ccr2, Ccr5, Csf1, Dag1, Dcc, Eef2k, Efna5, Egf, Epha4, Ephb2, Bcl11a, Fes, Fgf2, Fgfr1, Fn1, Fzd1, Gli3, Lpar1, Grn, Hspa5, Igf1, Il1rap, Il6st, Itga3, Itgb1, Kit, Limk1, Man2a1, Met, Nbl1, Neu1, Nrp1, Ntn1, Ntrk2, Ntrk3, Palm, Pax2, Pax6, Prox1, Psen1, Ptpra, Ptprd, Robo1, Cxcl12, Serpinf1, Sema6a, Sema7a, Sox11, Serpine2, Spint1, Tcf4, Zeb1, Thbs2, Timp…
GO:0072376	protein activation cascade	33	16	4.80057	1.00481e-08	5.46831e-07	Cfd, Serping1, C2, C3, C4b, Cfh, Cd55, Fbln1, Fcna, Fga, Cfb, Cd46, Cfp, C1s1, C1ra, F13a1
GO:0008285	negative regulation of cell proliferation	448	90	1.98907	1.02338e-08	5.51131e-07	Acvrl1, Adora1, Agt, Apod, Nr2f2, Bcl6, Runx3, Cd9, Cdh1, Cdh13, Ccr5, Cyp1b1, Efnb2, Eng, Erbb2, Fbln1, Fcgr2b, Fgf2, Fgfr2, Fgfr3, Gas1, Gja1, Gli3, Gpc3, Gpld1, P3h3, H2-Aa, H2-Ab1, Igf1, Igfbp5, Inhba, Itgb1, Klf4, Nos1, Npr1, Pax6, Pik3r1, Pmp22, Prnp, Prox1, Ptch1, Ptgds, Ptgs2, Ptpn14, Ptprk, Ptpru, Robo1, Serpinf1, Sfrp1, Slit3, Sox11, Sparc, Serpine2, Spint1, Abcc8, Sdc4, Tbx5, Zeb1, Tfa…
GO:0001763	morphogenesis of a branching structure	156	46	2.91958	1.18792e-08	6.33151e-07	Angpt1, Agt, Cdh1, Col4a1, Cpe, Csf1, Ctsh, Dag1, Ednra, Egf, Eng, Bcl11a, Fgf2, Fgf7, Fgfr1, Fgfr2, Flt1, Gli3, Gpc3, Hhip, Igf1, Lama5, Met, Mgp, Mmp14, Notch4, Nrp1, Pax2, Pdgfra, Plxna1, Prox1, Ptch1, Cxcl12, Sfrp1, Spint1, Tgfb1, Tgfbr2, Wnt2b, Wnt4, Wnt5a, Tbx20, Ntn4, Dchs1, Sulf1, Smo, Fat4
GO:0009611	response to wounding	292	67	2.27184	1.53313e-08	8.08804e-07	Acvrl1, Serping1, C3, Cd34, Entpd2, Ccr2, Col3a1, Col5a1, Col1a1, Egfr, Elk3, Eng, Epha4, Erbb2, F2rl1, F5, Fbln1, Fga, Fgf2, Fgf7, Fgfr3, Fn1, Fzd7, Gas6, Gja1, Pdpn, Igf1, Klf4, Lamb2, Lox, Ntrk3, P2ry1, Pdgfra, Pecam1, Serpine1, Plau, Pros1, Ptger4, Serpine2, Sdc1, Sdc4, Tgfb1, Tgfb2, Thbd, Txk, Vwf, Wnt4, Wnt5a, Axl, Ceacam1, C1qtnf1, C1galt1c1, Scara5, Sulf2, Muc16, F13a1, Selenon, Plet1, My…
GO:0002682	regulation of immune system process	740	127	1.69925	1.55948e-08	8.14397e-07	Cfd, Adora1, Angpt1, Apod, Bcl6, Serping1, C2, C3, C4b, Cacnb3, Calr, Cd14, Cd4, Cd83, Cfh, Ccr2, Col3a1, Csf1, Ctsh, Cd55, Dpp4, Ednra, Efnb2, Erbb2, Drosha, F2rl1, Fbn1, Fcgr2b, Fcna, Fes, Fgfr3, Flt1, Gas6, Gli3, Cmklr1, Gpld1, H2-Aa, H2-Ab1, Cfb, H2-D1, H2-K1, H2-T23, Hfe, Icam1, Igf1, Igf2, Cd74, Il2rg, Il4ra, Il6st, Inhba, Itga2, Itga4, Jag1, Kit, Lbp, Lgals1, Ltf, Cd46, Meis1, Mmp14, Meis2…
GO:0006022	aminoglycan metabolic process	56	23	4.06655	1.57912e-08	8.16404e-07	Angpt1, Bgn, Dcn, Egf, Ext2, Fgf2, Igf1, Pdgfrb, Ptger4, Tgfb1, Chpf, Ctbs, Gns, Cemip, Glce, Itih5, Dse, Xylt2, Xylt1, Csgalnact1, Pxylp1, Slc35d1, Egflam
GO:0048878	chemical homeostasis	654	122	1.84701	1.60215e-08	8.20112e-07	Adora1, Agt, Ank1, Aplp2, Atp1a1, Cacna1a, Cacna1c, Cacna1g, Cacnb3, Car4, Cd4, Cdh1, Ccr5, Cnga1, Cp, Ctsh, Dcn, Dlg4, Dmpk, Slc26a2, Ednra, Efna5, Egfr, Epha5, F2rl1, Fgf2, Fgf7, Gas6, Gja1, Lpar1, Gpld1, Grin1, Heph, Hfe, Icam1, Igf1, Igfbp5, Il6st, Insr, Itgb1, Itpr3, Kcnb1, Napsa, Kl, Anpep, Lcn2, Lipg, Lpl, Ltf, Met, Trpm1, Myt1, Nos1, Npc1, Ntsr1, P2rx4, P2ry1, Pax2, Pax6, Pdgfra, Pik3r1, …
GO:0072001	renal system development	209	55	2.60557	1.69641e-08	8.59849e-07	Adamts1, Angpt1, Agt, Col4a1, Col4a3, Col4a4, Vcan, Ednra, Efnb2, Epha4, Fbn1, Fgf2, Fgfr1, Fgfr2, Gcnt1, Gli3, Gpc3, Irx1, Itga3, Jag1, Lama5, Lamb2, Epcam, Nid1, Notch3, Nrp1, Pax2, Pdgfra, Pdgfrb, Pkd2, Prkcsh, Ptch1, Sfrp1, Tfap2a, Tgfb1, Tgfb2, Wnt2b, Wnt4, Wnt5a, Mmp17, Heyl, Sulf2, Amer1, Plce1, Glis2, Itgb4, Tns2, Dchs2, Fras1, Dchs1, Zbtb16, Sulf1, Tshz3, Smo, Fat4
GO:0098771	inorganic ion homeostasis	402	84	2.0689	1.85346e-08	9.30328e-07	Adora1, Agt, Ank1, Aplp2, Atp1a1, Cacna1a, Cacna1c, Cacna1g, Cacnb3, Car4, Cd4, Ccr5, Cnga1, Cp, Dlg4, Dmpk, Slc26a2, Ednra, Egfr, F2rl1, Fgf2, Gja1, Lpar1, Grin1, Heph, Hfe, Il6st, Itgb1, Itpr3, Kl, Anpep, Lcn2, Ltf, Trpm1, Nos1, Ntsr1, P2rx4, P2ry1, Pdgfra, Pkd2, Prnp, Psen1, Psen2, Ptger4, Ryr1, Scn7a, Slc9a1, Stc1, Stc2, Tgfb1, Tgfb2, Trf, Cdh23, Nucb2, Atp6ap1, C1qtnf1, Fzd2, Trpv4, Trpv6, C…
GO:0043542	endothelial cell migration	115	36	3.0995	1.96342e-08	9.76045e-07	Acvrl1, Angpt1, Agt, Nr2f2, Calr, Cdh13, Ccr5, Cyp1b1, Dcn, Dpp4, Efnb2, Emp2, Fgf2, Fgfr1, Gpld1, Itgb1, Klf4, Met, Nrp1, P2rx4, Pecam1, Prox1, Ptgs2, Robo1, Serpinf1, Sparc, Scarb1, Stc1, Tgfb1, Wnt5a, Ceacam1, Dab2ip, Adgra2, Loxl2, Stard13, Ccbe1
GO:0035239	tube morphogenesis	289	69	2.36395	2.05917e-08	1.0139e-06	Acvrl1, Angpt1, Agt, Cdh1, Col4a1, Csf1, Ctsh, Dag1, Ednra, Efnb2, Egf, Egfr, Eng, Epha4, Fgf2, Fgfr2, Fgfr3, Flt1, Fzd1, Gja1, Gli3, Pdpn, Gpc3, Hhip, Igf1, Irx1, Lama5, Met, Mgp, Mmp14, Notch4, Nrp1, Ntn1, Pax2, Pdgfra, Pkd2, Psen1, Ptch1, Robo1, Cxcl12, Sfrp1, Sox11, Spint1, Sdc4, Tcf7l2, Zeb1, Tfap2a, Tgfb1, Tgfb2, Tgfbr2, Wnt2b, Wnt4, Wnt5a, Zeb2, Dlc1, Tbx20, Fzd2, Med12, Dact1, Zic5, Dab2i…
GO:0001655	urogenital system development	239	60	2.48565	2.10787e-08	1.02808e-06	Adamts1, Angpt1, Agt, Col4a1, Col4a3, Col4a4, Vcan, Ednra, Efnb2, Epha4, Ephb2, Fbn1, Fgf2, Fgfr1, Fgfr2, Gcnt1, Gli3, Gpc3, Igf1, Irx1, Itga3, Jag1, Lama5, Lamb2, Epcam, Nid1, Notch3, Nrp1, Pax2, Pdgfra, Pdgfrb, Pkd2, Prkcsh, Prlr, Psap, Ptch1, Serpinf1, Sfrp1, Tfap2a, Tgfb1, Tgfb2, Wnt2b, Wnt4, Wnt5a, Mmp17, Heyl, Sulf2, Amer1, Plce1, Glis2, Itgb4, Tns2, Dchs2, Fras1, Dchs1, Zbtb16, Sulf1, Tshz…
GO:0040013	negative regulation of locomotion	204	52	2.52383	2.15411e-08	1.04082e-06	Acvrl1, Adam15, Adora1, Apod, Nr2f2, Calr, Chrd, Ccr5, Col3a1, Cyp1b1, Dag1, Dcn, Dpep1, Eng, Fbln1, Fgf2, Igfbp5, Klf4, Lrp1, Nbl1, Nrp1, Serpine1, Plxna3, Ptger4, Ptprg, Ptprk, Ptpru, Robo1, Cxcl12, Serpinf1, Sfrp1, Slit1, Stc1, Tbx5, Tgfb1, Tgfbr3, Wnt4, Wnt5a, Coro1c, Dlc1, Reck, Dab2ip, Slamf8, Il33, Cygb, Phldb2, Wfdc6a, Sema6d, Sulf1, Podn, Stard13, Mcc
GO:0050767	regulation of neurogenesis	587	116	1.95662	2.21713e-08	1.06135e-06	Adamts1, Agrn, Arsb, Bcl6, Cacna1a, Calr, Scarb2, Cdh1, Ccr2, Ccr5, Col3a1, Crmp1, Csf1, Dag1, Dcc, Eef2k, Efna5, Epha4, Ephb2, Bcl11a, Fes, Fgfr1, Fgfr3, Fn1, Fzd1, Gli3, Lpar1, Grin1, Grn, Hspa5, H2-D1, H2-K1, Hoxb3, Sdc2, Il1rap, Il6st, Itga3, Itgb1, Jag1, Kit, Klf4, Lgals1, Limk1, Lrp1, Man2a1, Meis1, Met, Nbl1, Neu1, Nefm, Nos1, Notch3, Nrp1, Ntn1, Ntrk2, Ntrk3, Palm, Pax6, Plxna1, Plxna2, P…
GO:0007409	axonogenesis	294	71	2.3911	2.84216e-08	1.33855e-06	Agrn, Cacna1a, Runx3, Cdh11, Ccr5, Crmp1, Dag1, Dcc, Dst, Efna5, Epha4, Epha5, Ephb2, Erbb2, Bcl11a, Fgfr2, Fgfr3, Fn1, Gas1, Gli3, Grin1, Itgb1, Lamb2, Limk1, Nefm, Nrp1, Nrp2, Ntn1, Ntrk2, Ntrk3, Ogn, Pax6, Plxna1, Plxna2, Plxna3, Psen1, Robo1, Cxcl12, Sema6a, Sema7a, Slit1, Slit3, Cntn2, Tgfb2, Uchl1, Unc5c, Vim, Wnt5a, Tenm2, Zeb2, Nectin1, Col25a1, Myh10, Sptbn4, Unc5b, Boc, Plxnb2, Unc5d, F…
GO:0006959	humoral immune response	63	22	3.45755	2.84798e-08	1.33855e-06	Cfd, Serping1, C2, C3, C4b, Cd83, Cfh, Ccr2, Cd55, Fcgr2b, Fcna, Fga, H2-Ab1, Cfb, H2-T23, Ltf, Cd46, Mmp7, Cfp, C1s1, C1ra, Tnfrsf21
GO:0007423	sensory organ development	353	79	2.21584	3.26454e-08	1.52051e-06	Acvrl1, Pcdh15, Cacna1c, Cacna1s, Cdh1, Col11a1, Col4a1, Col5a1, Col5a2, Cyp1b1, Dlx6, Egf, Egfr, Ephb2, Fgf2, Fgfr1, Fgfr2, Fgfr3, Flt1, Fzd4, Gas1, Gja1, Gli3, H2-K1, H2-T23, Igf1, Inhba, Jag1, Jag2, Klf4, Lamb2, Man2a1, Meis1, Trpm1, Meis2, Nrp1, Ntn1, Ntrk2, Ntrk3, Pax2, Pax6, Pdgfra, Pdgfrb, Prox1, Sox11, Sdc4, Zeb1, Tfap2a, Tgfb1, Tgfb2, Tgfbr2, Cdh23, Vim, Wnt5a, Lamc3, Zeb2, Igfbp7, Aldh1…
GO:0031175	neuron projection development	695	133	1.89476	3.69471e-08	1.70551e-06	Adamts1, Agrn, Arsb, Cacna1a, Runx3, Scarb2, Cdh11, Ccr5, Crmp1, Dag1, Dcc, Dlg4, Dst, Eef2k, Efna5, Egfr, Epha4, Epha5, Ephb2, Erbb2, Bcl11a, Fes, Fgfr1, Fgfr2, Fgfr3, Fn1, Fzd1, Gas1, Gas7, Gja1, Gli3, Lpar1, Grin1, Grn, Hspa5, H2-D1, H2-K1, Sdc2, Il1rap, Itga3, Itgb1, Klf4, Lamb1, Lamb2, Lgals1, Lifr, Limk1, Lrp1, Met, Map6, Nbl1, Ncam1, Neu1, Nefm, Nrp1, Nrp2, Ntn1, Ntrk2, Ntrk3, Ogn, Palm, P…
GO:0001654	eye development	237	59	2.46485	4.06904e-08	1.86168e-06	Acvrl1, Cacna1c, Cacna1s, Col4a1, Col5a1, Col5a2, Cyp1b1, Egf, Egfr, Ephb2, Fgf2, Fgfr2, Fgfr3, Flt1, Fzd4, Gas1, Gja1, Gli3, Inhba, Jag1, Klf4, Lamb2, Man2a1, Meis1, Trpm1, Meis2, Nrp1, Ntrk2, Ntrk3, Pax2, Pax6, Pdgfra, Pdgfrb, Prox1, Sox11, Zeb1, Tfap2a, Tgfb1, Tgfb2, Tgfbr2, Vim, Lamc3, Zeb2, Aldh1a3, Nectin1, Smoc1, Myh10, Rhoj, Ctns, Chrdl1, Foxp2, Crb1, Nhs, Lpcat1, Megf11, Rorb, Sh3pxd2b, …
GO:0048666	neuron development	797	148	1.83861	4.18763e-08	1.89913e-06	Adamts1, Agrn, Arsb, Pcdh15, Cacna1a, Runx3, Scarb2, Cdh11, Ccr5, Crmp1, Dag1, Dcc, Dlg4, Dst, Eef2k, Efna5, Egfr, Epha4, Epha5, Ephb2, Erbb2, Bcl11a, Fes, Fgfr1, Fgfr2, Fgfr3, Fn1, Fzd1, Gas1, Gas7, Gja1, Gli3, Lpar1, Grin1, Grn, Hspa5, H2-D1, H2-K1, Sdc2, Il1rap, Itga3, Itgb1, Klf4, Lamb1, Lamb2, Lgals1, Lifr, Limk1, Lrp1, Met, Trpm1, Map6, Nbl1, Ncam1, Neu1, Nefm, Nrp1, Nrp2, Ntn1, Ntrk2, Ntrk…
GO:0030203	glycosaminoglycan metabolic process	54	22	4.03381	4.4842e-08	2.01594e-06	Angpt1, Bgn, Dcn, Egf, Ext2, Fgf2, Igf1, Pdgfrb, Ptger4, Tgfb1, Chpf, Gns, Cemip, Glce, Itih5, Dse, Xylt2, Xylt1, Csgalnact1, Pxylp1, Slc35d1, Egflam
GO:0043410	positive regulation of MAPK cascade	307	68	2.19309	4.64073e-08	2.06833e-06	Adam9, Adora1, Angpt1, Agt, C3, Cd4, Ackr3, Dcc, Ednra, Egf, Egfr, Epha4, Erbb2, F2rl1, Fga, Fgf2, Fgfr1, Fgfr2, Fgfr3, Flt1, Fzd4, Gas6, Lpar1, Gpr37, Icam1, Igf1, Igf2, Igfbp4, Cd74, Insr, Itgb1, Kit, Kl, Met, Mid1, Nrp1, Ntrk2, Ntrk3, P2ry1, Pdgfra, Pdgfrb, Psap, Psen1, Ccl8, Sema7a, Tgfb1, Tgfb2, Tgfb3, Timp2, Trf, Wnt5a, Xdh, Zeb2, Ceacam1, Abca7, Tnfrsf19, Atp6ap1, C1qtnf1, Trpv4, Dab2ip, P…
GO:0050678	regulation of epithelial cell proliferation	220	53	2.38528	5.03483e-08	2.22479e-06	Acvrl1, Nr2f2, Runx3, Ccnd2, Cdh1, Cdh13, Cdh3, Dlx6, Ednra, Efnb2, Egfr, Eng, Erbb2, Fgf2, Fgf7, Fgfr2, Fgfr3, Fzd7, Gas1, Gja1, Gpc3, Grn, Igf1, Pax2, Pax6, Plau, Prox1, Ptch1, Ptprk, Robo1, Cxcl12, Serpinf1, Sfrp1, Sox11, Sparc, Tcf7l2, Tgfb1, Tgfb2, Tgfbr3, Vip, Wnt5a, Xdh, Ceacam1, Htra1, Dab2ip, Sulf2, Muc16, Foxp2, Cd109, Sulf1, Smo, Mcc, Iqgap3
GO:0048585	negative regulation of response to stimulus	986	164	1.64685	5.1605e-08	2.25217e-06	Adora1, Angpt1, Agt, Apod, Bcl6, Bgn, Brca1, Serping1, Calr, Cd34, Cdh1, Chrd, Ccr2, Ackr3, Col3a1, Dag1, Dcn, Eng, Epha4, F2rl1, Fbln1, Fbn1, Fcgr2b, Fga, Fgf2, Fgfr3, Fzd1, Gas1, Gas6, Gja1, Gli3, Gpc3, S1pr2, Gpr37, Grin1, Hspa5, H2-T23, Hfe, Hhip, Icam1, Igf1, Igf2, Igfbp5, Cd74, Il4ra, Il6st, Itga3, Itgb1, Klf4, Lrp1, Ltf, Cd46, Met, Mmp14, Nbl1, Notch4, Nrp1, Palm, Pdgfra, Per1, Pkd2, Serpi…
GO:0061564	axon development	317	74	2.31131	5.1839e-08	2.25217e-06	Agrn, Cacna1a, Runx3, Cdh11, Ccr5, Crmp1, Dag1, Dcc, Dst, Efna5, Epha4, Epha5, Ephb2, Erbb2, Bcl11a, Fgfr2, Fgfr3, Fn1, Gas1, Gli3, Grin1, Itgb1, Klf4, Lamb2, Limk1, Ncam1, Nefm, Nrp1, Nrp2, Ntn1, Ntrk2, Ntrk3, Ogn, Pax6, Plxna1, Plxna2, Plxna3, Psen1, Robo1, Cxcl12, Sema6a, Sema7a, Slit1, Slit3, Cntn2, Tgfb2, Uchl1, Unc5c, Vim, Wnt5a, Tenm2, Zeb2, Nectin1, Col25a1, Myh10, Sptbn4, Unc5b, Boc, Plx…
GO:0044708	single-organism behavior	308	71	2.28241	5.63069e-08	2.42589e-06	Adora1, Pcdh15, Cacna1a, Cacna1c, Ccnd2, Dlg4, Dpp4, Egfr, Epha4, Ephb2, Gja1, Gm2a, Grin1, Hrh2, Igf1, Igf2, Itga3, Itga5, Itgb1, Itpr3, Kit, Lamb1, Man2b1, Met, Meis2, Ncam1, Nos1, Npc1, Nrxn2, Ntrk2, Ntsr1, Otog, Pax5, Pax6, Penk, Prnp, Psen1, Psen2, Ptgds, Ptger4, Ptgs1, Ptgs2, Scn8a, Cxcl12, Serpinf1, Serpine2, Cntn2, Uchl1, Cdh23, Vip, Zic1, Homer2, Abca7, Park2, Nptx2, Slc17a7, Sptbn4, Ctn…
GO:0048762	mesenchymal cell differentiation	123	37	2.9784	5.69043e-08	2.43136e-06	Adam15, Col1a1, Dag1, Ednra, Eng, Fgfr1, Fgfr2, Fn1, Gja1, Jag1, Lama5, Nrp1, Nrp2, Pax2, Pax6, Sfrp1, Sox11, Tfap2a, Tgfb1, Tgfb2, Tgfb3, Tgfbr2, Tgfbr3, Wnt4, Wnt5a, Coro1c, Zeb2, Heyl, Tbx20, Dab2ip, Amer1, Rflnb, Loxl2, Phldb1, Phldb2, Vasn, Smo
GO:0006875	cellular metal ion homeostasis	284	64	2.23125	6.24815e-08	2.64778e-06	Agt, Aplp2, Atp1a1, Cacna1a, Cacna1c, Cacna1g, Cacnb3, Cd4, Ccr5, Cnga1, Cp, Dlg4, Dmpk, Ednra, F2rl1, Fgf2, Gja1, Lpar1, Grin1, Heph, Hfe, Il6st, Itgb1, Itpr3, Trpm1, Nos1, Ntsr1, P2rx4, P2ry1, Pdgfra, Pkd2, Prnp, Psen1, Psen2, Ryr1, Slc9a1, Stc1, Stc2, Tgfb1, Tgfb2, Trf, Cdh23, Nucb2, C1qtnf1, Fzd2, Trpv4, Clstn1, Grina, Slc39a8, Scara5, Slc39a4, Selenon, Cemip, Mcoln1, Slc24a3, Atp1a2, C7, Tmb…
GO:0009967	positive regulation of signal transduction	921	156	1.67707	6.44046e-08	2.70709e-06	Acvrl1, Adam9, Adora1, Angpt1, Agt, C3, Calr, Runx3, Cd14, Cd4, Cdh13, Cdh3, Ackr3, Col3a1, Col1a1, Csf1, Ctsh, Cyp1b1, Dcc, Dcn, Dlg4, Ednra, Egf, Egfr, Emp2, Eng, Epha4, Erbb2, F2rl1, Fga, Fgf2, Fgfr1, Fgfr2, Fgfr3, Flt1, Fzd4, Gas1, Gas6, Gdf10, Gja1, Gpc3, Lpar1, Gpr37, Grin1, Hfe, Icam1, Igf1, Igf2, Igfbp4, Igfbp5, Cd74, Il6st, Inhba, Inhbe, Insr, Itgb1, Itsn1, Jag1, Jag2, Kit, Kl, Lbp, Lgal…
GO:0042063	gliogenesis	189	49	2.56697	6.97538e-08	2.90828e-06	Agt, Ccr2, Csf1, Vcan, Dag1, Egfr, Epha4, Erbb2, Fgf2, Fgfr3, Fn1, Gli3, Igf1, Il6st, Lamb1, Lamb2, Ntrk2, Ntrk3, P2ry1, Pax2, Pax6, Prx, Ptpra, Sox11, Serpine2, Spint1, Abcc8, Cntn2, Tcf7l2, Tgfb1, Tgfb2, Trf, Vim, Lamc3, Tenm4, Med12, Plpp3, Dab2ip, Zcchc24, Mxra8, Il33, Mboat7, Tnfrsf21, Adgrg6, Efemp1, Sun2, Myrf, Wasf3, Smo
GO:0048002	antigen processing and presentation of peptide antigen	42	16	3.77187	7.23237e-08	2.99131e-06	Calr, Fcgr2b, H2-Aa, H2-Ab1, H2-D1, H2-Eb1, H2-K1, H2-Q4, H2-Q7, H2-T23, Mr1, Hfe, Cd74, Tap1, Tap2, Tapbp
GO:0050921	positive regulation of chemotaxis	83	27	3.22086	7.71666e-08	3.16628e-06	Calr, Cdh13, Ccr2, Csf1, Ednra, F2rl1, Fgf2, Fgfr1, Fn1, Gas6, Lpar1, Cmklr1, Cd74, Itga2, Lbp, Met, Nrp1, Ntrk3, P2rx4, Pdgfrb, Serpine1, Cxcl12, Tgfb1, Wnt5a, Trpv4, Rarres2, Megf8
GO:1903035	negative regulation of response to wounding	47	20	4.21326	8.06678e-08	3.2806e-06	Serping1, Cd34, Epha4, Fga, Fgf2, Gja1, Pdgfra, Serpine1, Plau, Pros1, Serpine2, Thbd, Wnt4, Ceacam1, C1qtnf1, Muc16, Phldb2, Xylt1, Cd109, Rgma
GO:0001822	kidney development	194	51	2.60288	8.12219e-08	3.2806e-06	Adamts1, Angpt1, Agt, Col4a3, Col4a4, Vcan, Ednra, Efnb2, Epha4, Fbn1, Fgf2, Fgfr1, Fgfr2, Gcnt1, Gli3, Gpc3, Irx1, Itga3, Jag1, Lama5, Lamb2, Epcam, Nid1, Notch3, Nrp1, Pax2, Pdgfra, Pdgfrb, Pkd2, Ptch1, Sfrp1, Tfap2a, Tgfb1, Tgfb2, Wnt2b, Wnt4, Mmp17, Heyl, Sulf2, Amer1, Plce1, Glis2, Tns2, Dchs2, Fras1, Dchs1, Zbtb16, Sulf1, Tshz3, Smo, Fat4
GO:0001934	positive regulation of protein phosphorylation	595	110	1.83047	9.56057e-08	3.83164e-06	Acvrl1, Adam9, Adora1, Angpt1, Agrn, Agt, C3, Ccnd2, Cd4, Ackr3, Csf1, Dag1, Dcc, Ednra, Efna5, Egf, Egfr, Emp2, Eng, Epha4, Erbb2, F2rl1, Fga, Fgf2, Fgf7, Fgfr1, Fgfr2, Fgfr3, Flt1, Fzd1, Fzd4, Gas6, Gdf10, S1pr2, Lpar1, Gpr37, Hspa5, Hfe, Icam1, Igf1, Igf2, Igfbp4, Cd74, Il6st, Inhba, Inhbe, Insr, Itga5, Itgb1, Kit, Kl, Ltf, Met, Mid1, Nrp1, Ntrk2, Ntrk3, Ddr2, P2ry1, Pdgfra, Pdgfrb, Pecam1, Pi…
GO:0061045	negative regulation of wound healing	37	17	4.54919	1.01675e-07	4.04353e-06	Serping1, Cd34, Fga, Fgf2, Gja1, Pdgfra, Serpine1, Plau, Pros1, Serpine2, Thbd, Wnt4, Ceacam1, C1qtnf1, Muc16, Phldb2, Cd109
GO:0007156	homophilic cell adhesion via plasma membrane adhesion molecules	60	25	4.12549	1.05395e-07	4.15946e-06	Pcdh15, Cdh1, Cdh11, Cdh13, Cdh17, Cdh3, Dsc2, Dsg2, Robo1, Cdh23, Ceacam1, Pvr, Nectin1, Clstn1, Nectin4, Pcdhb14, Pcdhb18, Cadm3, Plxnb2, Amigo1, Dchs1, Fat2, Cdhr2, Cdh10, Fat4
GO:0055074	calcium ion homeostasis	227	55	2.39896	1.16235e-07	4.55255e-06	Agt, Cacna1a, Cacna1c, Cacna1g, Cacnb3, Cd4, Ccr5, Cnga1, Dlg4, Dmpk, Ednra, F2rl1, Fgf2, Gja1, Lpar1, Grin1, Il6st, Itgb1, Itpr3, Kl, Trpm1, Nos1, Ntsr1, P2rx4, P2ry1, Pdgfra, Pkd2, Prnp, Psen1, Psen2, Ryr1, Stc1, Stc2, Tgfb1, Tgfb2, Cdh23, Nucb2, C1qtnf1, Fzd2, Trpv4, Trpv6, Clstn1, Grina, Ccdc47, Selenon, Cemip, Mcoln1, Slc24a3, Atp1a2, Tmbim6, Atp13a3, Fam155a, Ric3, Atp2b3, Gipr
GO:0022407	regulation of cell-cell adhesion	252	56	2.20026	1.24601e-07	4.83745e-06	Bcl6, Cd4, Cd83, Cdh1, Ccr2, Ccr5, Dpp4, Efna5, Efnb2, Erbb2, Drosha, Fga, Gli3, H2-Aa, H2-Ab1, H2-T23, Hfe, Icam1, Igf1, Igf2, Cd74, Il2rg, Il4ra, Il6st, Itga4, Klf4, Lgals1, Epcam, Cd46, Myb, Pik3r1, Prnp, Cxcl12, Serpine2, Sdc4, Zeb1, Tgfb1, Tgfbr2, Wnt4, Wnt5a, Ceacam1, Myadm, Clptm1, C1qtnf1, Cd274, Trpv4, Plpp3, Rnase10, Gpnmb, Tnfrsf21, Muc4, Gsn, Cyp26b1, Zbtb16, Zbtb1, Gm9573
GO:0072507	divalent inorganic cation homeostasis	252	59	2.31813	1.25381e-07	4.83745e-06	Agt, Cacna1a, Cacna1c, Cacna1g, Cacnb3, Cd4, Ccr5, Cnga1, Dlg4, Dmpk, Ednra, Egfr, F2rl1, Fgf2, Gja1, Lpar1, Grin1, Il6st, Itgb1, Itpr3, Kl, Trpm1, Nos1, Ntsr1, P2rx4, P2ry1, Pdgfra, Pkd2, Prnp, Psen1, Psen2, Ryr1, Stc1, Stc2, Tgfb1, Tgfb2, Cdh23, Nucb2, C1qtnf1, Fzd2, Trpv4, Trpv6, Clstn1, Grina, Ccdc47, Slc39a8, Slc39a4, Selenon, Cemip, Mcoln1, Slc24a3, Atp1a2, Tmbim6, Slc39a14, Atp13a3, Fam155…
GO:0006956	complement activation	27	13	4.76723	1.28855e-07	4.93468e-06	Cfd, Serping1, C2, C3, C4b, Cfh, Cd55, Fcna, Cfb, Cd46, Cfp, C1s1, C1ra
GO:0051093	negative regulation of developmental process	602	111	1.82563	1.46864e-07	5.58297e-06	Acvrl1, Adamts1, Agt, Bcl6, Calr, Cdh3, Chrd, Ccr2, Ccr5, Col3a1, Col4a2, Col4a3, Col5a1, Col5a2, Cpe, Crmp1, Dcn, Efna5, Egfr, Epha4, Ephb2, Erbb2, Bcl11a, Fbln1, Fbn1, Fgfr1, Fgfr3, Fzd7, Gas6, Gdf10, Gja1, Gli3, Lpar1, H2-D1, H2-K1, Hhip, Igf1, Igfbp5, Cd74, Il4ra, Inhba, Itgb1, Jag1, Klf4, Lgals1, Lrp1, Meis1, Meis2, Notch3, Notch4, Nrp1, Ntn1, Ntrk3, Pax2, Pax6, Pik3r1, Serpine1, Plxna3, Pmp…
GO:0010812	negative regulation of cell-substrate adhesion	46	20	4.30486	1.73618e-07	6.55185e-06	Acvrl1, Adam15, Apod, Bcl6, Col1a1, Efna5, Fbln1, Fzd4, Fzd7, Lgals1, Mmp14, Pik3r1, Serpine1, Coro1c, Postn, Dlc1, Plet1, Muc4, Phldb2, Gm9573
GO:0060348	bone development	134	39	2.88168	1.76421e-07	6.57296e-06	Serpinh1, Col1a1, Fbn1, Fgfr2, Fgfr3, Fli1, Gli3, Hspg2, Igf1, Kit, Ltf, Meis1, Mmp14, Por, Ptger4, Ryr1, Glg1, Sparc, Stc1, Tfap2a, Tgfbr2, Thbs3, Pappa2, Atp6ap1, P3h1, Sulf2, Slc38a10, Amer1, Rflnb, Fam20c, Npr2, Tmem119, Cyp26b1, Dchs1, Csgalnact1, Sulf1, Sh3pxd2b, Megf8, Fat4
GO:0071363	cellular response to growth factor stimulus	370	78	2.08727	1.7672e-07	6.57296e-06	Acvrl1, Adam9, Angpt1, Agt, Chrd, Col3a1, Col4a2, Col1a2, Dcn, Egfr, Eng, Erbb2, Fbn1, Fgf2, Fgf7, Fgfr1, Fgfr2, Fgfr3, Flt1, Fzd1, Fzd4, Gas6, Gdf10, Gpc3, Hspa5, Hfe, Hhip, Insr, Itga3, Itgb5, Kl, Klf4, Nbl1, Nos1, Nrp1, Nrp2, Furin, Pdgfra, Pdgfrb, Serpine1, Ptprk, Glg1, Sfrp1, Sox11, Sparc, Tcf4, Tcf7l2, Zeb1, Tgfb1, Tgfb2, Tgfb3, Tgfbr2, Tgfbr3, Wnt4, Wnt5a, Xdh, Heyl, Htra1, Kcnd3, Rgmb, Da…
GO:0060485	mesenchyme development	152	42	2.73585	1.80591e-07	6.66896e-06	Acvrl1, Adam15, Col1a1, Dag1, Ednra, Eng, Fgfr1, Fgfr2, Fn1, Gja1, Itga4, Jag1, Lama5, Nrp1, Nrp2, Pax2, Pax6, Sfrp1, Sox11, Tbx5, Tfap2a, Tgfb1, Tgfb2, Tgfb3, Tgfbr2, Tgfbr3, Wnt4, Wnt5a, Coro1c, Zeb2, Heyl, Tbx20, Dab2ip, Amer1, Rflnb, Loxl2, Phldb1, Phldb2, Dchs1, Vasn, Megf8, Smo
GO:1901342	regulation of vasculature development	162	42	2.56697	2.02702e-07	7.43242e-06	Acvrl1, Adamts1, Agt, Brca1, C3, Cd34, Ccr2, Ccr5, Col4a2, Col4a3, Ctsh, Cyp1b1, Dcn, Efnb2, Emp2, Eng, Fgf2, Flt1, Hhip, Itga5, Kit, Klf4, Notch4, Serpine1, Ptger4, Ptgis, Ptgs2, Serpinf1, Sparc, Tcf4, Tgfbr2, Thbs2, Wnt4, Wnt5a, Xdh, Ceacam1, Dab2ip, Adgra2, Stab1, Sulf1, Stard13, Ccbe1
GO:0050808	synapse organization	175	48	2.71575	2.18637e-07	7.96024e-06	Agrn, Cacna1a, Cacna1s, Cacnb1, Cacnb2, Cacnb3, Cbln1, Cdh1, Col4a1, Col4a5, Dlg4, Dmpk, Eef2k, Efna5, Ephb2, Erbb2, Fgfr2, Grin1, Il1rap, Lamb2, Nrxn2, Ntrk2, Ntrk3, Palm, Ptprd, Cntn2, Thbs2, Utrn, Wnt5a, Adgre5, Pdzrn3, Cacna2d2, Nectin1, Dact1, Clstn1, Dab2ip, Myh10, Pcdhb14, Pcdhb18, Pcdhb22, Synpo, Nlgn2, Amigo1, Lingo2, Slitrk2, Nfasc, Ephb1, Flrt2
GO:2000027	regulation of organ morphogenesis	121	35	2.86397	2.61742e-07	9.46297e-06	Agt, Cd34, Cdh1, Csf1, Ednra, Eng, Fgf2, Fgf7, Fgfr1, Fgfr2, Fzd1, Gpc3, Met, Pax2, Pdgfra, Plau, Por, Sfrp1, Tbx5, Tfap2a, Tgfb1, Tgfb2, Tgfbr2, Wnt2b, Wnt4, Wnt5a, Ceacam1, Fzd2, Ntn4, Med12, Dact1, Sulf2, Foxp2, Sulf1, Smo
GO:0070848	response to growth factor	380	79	2.0584	2.78959e-07	1.00154e-05	Acvrl1, Adam9, Angpt1, Agt, Runx3, Chrd, Col3a1, Col4a2, Col1a2, Dcn, Egfr, Eng, Erbb2, Fbn1, Fgf2, Fgf7, Fgfr1, Fgfr2, Fgfr3, Flt1, Fzd1, Fzd4, Gas6, Gdf10, Gpc3, Hspa5, Hfe, Hhip, Insr, Itga3, Itgb5, Kl, Klf4, Nbl1, Nos1, Nrp1, Nrp2, Furin, Pdgfra, Pdgfrb, Serpine1, Ptprk, Glg1, Sfrp1, Sox11, Sparc, Tcf4, Tcf7l2, Zeb1, Tgfb1, Tgfb2, Tgfb3, Tgfbr2, Tgfbr3, Wnt4, Wnt5a, Xdh, Heyl, Htra1, Kcnd3, R…
GO:0007610	behavior	414	86	2.05676	2.84101e-07	1.01297e-05	Adora1, Agt, Aplp2, Pcdh15, Cacna1a, Cacna1b, Cacna1c, Ccnd2, Dlg4, Dpp4, Egfr, Epha4, Ephb2, Fzd4, Gaa, Gja1, Gm2a, Gpr37, Grin1, Grn, Hrh2, Igf1, Igf2, Itga3, Itga5, Itgb1, Itpr3, Kit, Lamb1, Man2b1, Mc1r, Meis1, Met, Meis2, Ncam1, Nos1, Npc1, Nrxn2, Ntrk2, Ntsr1, Otog, P2ry1, Pax5, Pax6, Penk, Prnp, Psen1, Psen2, Ptgds, Ptger4, Ptgs1, Ptgs2, Scn8a, Cxcl12, Serpinf1, Slc16a1, Slc22a5, Serpine2,…
GO:0046903	secretion	682	122	1.77118	2.93851e-07	1.04055e-05	Adam9, Adora1, Angpt1, Agt, Cacna1a, Cacna1b, Cacna1c, Cacna1g, Cbln1, Cd14, Cd34, Chrm3, Ccr2, Ccr5, Ednra, Efna5, Egf, Egfr, Eng, Epha5, F2rl1, Fbln1, Fes, Fga, Fgf7, Fgfr1, Fn1, Fzd4, Gas6, Gja1, Lrp2, Gpld1, H2-T23, Hfe, Hrh2, Igf1, Cd74, Il17ra, Il1rap, Il4ra, Inhba, Kcnb1, Kit, Anpep, Lpl, Ly6e, Mmp7, Myt1, Ncam1, Nos1, Nrxn2, Ntrk2, Ntsr1, P2ry1, Pam, Pax6, Furin, Pla2r1, Pou2f2, Prlr, Pse…
GO:0060562	epithelial tube morphogenesis	260	61	2.32297	3.13524e-07	1.10267e-05	Acvrl1, Angpt1, Agt, Col4a1, Csf1, Ctsh, Dag1, Ednra, Efnb2, Egf, Eng, Epha4, Fgf2, Fgfr2, Flt1, Fzd1, Gja1, Gli3, Gpc3, Hhip, Igf1, Irx1, Lama5, Met, Mgp, Mmp14, Notch4, Nrp1, Ntn1, Pax2, Pdgfra, Pkd2, Psen1, Ptch1, Robo1, Cxcl12, Sfrp1, Sox11, Spint1, Sdc4, Tfap2a, Tgfb1, Tgfb2, Tgfbr2, Wnt2b, Wnt4, Wnt5a, Zeb2, Dlc1, Tbx20, Fzd2, Med12, Zic5, Plxnb2, Dchs1, Stard13, Rgma, Megf8, Smo, Fat4, Tct…
GO:0072503	cellular divalent inorganic cation homeostasis	236	55	2.30748	3.37703e-07	1.17968e-05	Agt, Cacna1a, Cacna1c, Cacna1g, Cacnb3, Cd4, Ccr5, Cnga1, Dlg4, Dmpk, Ednra, F2rl1, Fgf2, Gja1, Lpar1, Grin1, Il6st, Itgb1, Itpr3, Trpm1, Nos1, Ntsr1, P2rx4, P2ry1, Pdgfra, Pkd2, Prnp, Psen1, Psen2, Ryr1, Stc1, Stc2, Tgfb1, Tgfb2, Cdh23, Nucb2, C1qtnf1, Fzd2, Trpv4, Clstn1, Grina, Slc39a8, Slc39a4, Selenon, Cemip, Mcoln1, Slc24a3, Atp1a2, Tmbim6, Slc39a14, Atp13a3, Fam155a, Ric3, Atp2b3, Gipr
GO:0006955	immune response	721	116	1.59298	3.82432e-07	1.32696e-05	Adam15, Cfd, Angpt1, Bcl6, Serping1, C2, C3, C4b, Cacnb3, Cd14, Cd4, Cd83, Cdh17, Cfh, Ccr2, Ccr5, Col3a1, Csf1, Ctsh, Cd55, Dpp4, Emp2, F2rl1, Fcgr2b, Fcna, Fes, Fga, Gas6, Gbp2, Gpld1, H2-Aa, H2-Ab1, Cfb, H2-D1, H2-Eb1, H2-K1, H2-Q7, H2-T23, Mr1, Hfe, Hrh2, Icam1, Ifit1, Igf2, Cd74, Il1rap, Il4ra, Jag1, Kit, Lbp, Lcn2, Lgals1, Ltf, Cd46, Mmp7, Mrc1, Myb, Naip5, Naip6, Nfatc2, Cfp, Pigr, Pou2f2,…
GO:0001816	cytokine production	404	77	1.8871	3.85431e-07	1.32845e-05	Angpt1, Agt, Apod, Bcl6, Brca1, C3, Runx3, Cd14, Cd34, Cd4, Cd83, Cdh3, Ccr2, Ccr5, Cyp1b1, F2rl1, Fbln1, Fcgr2b, Fgfr1, Fn1, Gas6, Cmklr1, H2-T23, Mr1, Hfe, Cd74, Il17ra, Il1rap, Il4ra, Kit, Klf4, Lbp, Lpl, Ltf, Lum, Mc1r, Cd46, Met, Nfatc2, Furin, Per1, Pik3r1, Pla2r1, Serpine1, Prnp, Ptger4, Ptgs2, Sema7a, Sptbn1, Abcc8, Tgfb1, Tgfb2, Tgfb3, Txk, Wnt5a, Axl, Ceacam1, Slamf6, Postn, Irf7, Crlf2…
GO:0090287	regulation of cellular response to growth factor stimulus	169	44	2.57782	4.24439e-07	1.45321e-05	Acvrl1, Angpt1, Agt, Chrd, Dcn, Eng, Fbn1, Fgf2, Fgfr1, Fgfr2, Flt1, Fzd1, Fzd4, Gpc3, Hspa5, Hhip, Itga3, Nbl1, Furin, Glg1, Sfrp1, Sox11, Tcf4, Tcf7l2, Zeb1, Tgfb1, Tgfb3, Tgfbr3, Wnt4, Wnt5a, Xdh, Htra1, Dab2ip, Sulf2, Htra3, Adgra2, Fam20c, Chrdl1, Onecut2, Cd109, Sulf1, Rgma, Vasn, Ccbe1
GO:0010959	regulation of metal ion transport	236	53	2.22357	4.32353e-07	1.47057e-05	Adora1, Agrn, Agt, Atp1a1, Cacna1b, Cacna1d, Cacna1g, Cacnb1, Cacnb2, Cacnb3, Cd4, Dmpk, Dpp6, Ednra, Egf, Gja1, Hfe, Icam1, Igf1, Kcnj2, Fxyd3, Sik1, Nos1, Ntsr1, Fxyd5, P2rx4, Pdgfrb, Per1, Pkd2, Serpine1, Prnp, Ptgs2, Cxcl12, Slc9a1, Serpine2, Stc1, Stc2, Abcc8, Tgfb1, Tgfb2, Vip, Fxyd6, Ahnak, Selenon, Sptbn4, Kcnip2, Cemip, Atp1a2, Fxyd4, Tmbim6, Wfdc6a, Amigo1, Cracr2a
GO:0006874	cellular calcium ion homeostasis	218	52	2.36175	4.35844e-07	1.47275e-05	Agt, Cacna1a, Cacna1c, Cacna1g, Cacnb3, Cd4, Ccr5, Cnga1, Dlg4, Dmpk, Ednra, F2rl1, Fgf2, Gja1, Lpar1, Grin1, Il6st, Itgb1, Itpr3, Trpm1, Nos1, Ntsr1, P2rx4, P2ry1, Pdgfra, Pkd2, Prnp, Psen1, Psen2, Ryr1, Stc1, Stc2, Tgfb1, Tgfb2, Cdh23, Nucb2, C1qtnf1, Fzd2, Trpv4, Clstn1, Grina, Selenon, Cemip, Mcoln1, Slc24a3, Atp1a2, Tmbim6, Atp13a3, Fam155a, Ric3, Atp2b3, Gipr
GO:0030324	lung development	147	40	2.6942	4.40987e-07	1.48046e-05	Ctsh, Dag1, Dhcr7, Fgf2, Fgf7, Fgfr1, Fgfr2, Fgfr3, Gli3, Pdpn, Gpc3, Hhip, Hsd11b1, Igf1, Igfbp5, Itga3, Lama5, Lox, Man2a1, Mgp, Mmp14, Pdgfra, Pdgfrb, Psen2, Sox11, Sparc, Tbx5, Tgfb3, Tgfbr2, Wnt2b, Wnt5a, Plod3, Abca12, Selenon, Heg1, Foxp2, Adamts2, Tshz3, Ccbe1, Rxfp1
GO:1903510	mucopolysaccharide metabolic process	35	16	4.52625	4.48608e-07	1.49028e-05	Angpt1, Bgn, Dcn, Egf, Fgf2, Ptger4, Tgfb1, Chpf, Cemip, Glce, Itih5, Dse, Xylt2, Csgalnact1, Slc35d1, Egflam
GO:0006952	defense response	751	119	1.56889	4.49679e-07	1.49028e-05	Adam15, Cfd, Adora1, Agt, Apod, Bcl6, Serping1, C2, C3, Cd14, Cd4, Cd83, Cfh, Ccr2, Ccr5, Csf1, Cd55, Dpp4, Ednra, Egfr, Drosha, F2rl1, Fcgr2b, Fcna, Fes, Fga, Fn1, Gbp2, Gja1, H2-Aa, H2-Ab1, Cfb, H2-Eb1, H2-K1, H2-Q7, H2-T23, Mr1, Icam1, Ifit1, Ifngr1, Igf2, Cd74, Il17ra, Il1rap, Il4ra, Itga2, Itgb6, Kit, Kl, Lbp, Lcn2, Lsp1, Ltf, Cd46, Mmp7, Mrc1, Naip5, Naip6, Penk, Per1, Cfp, Serpine1, Ptger4…
GO:0050801	ion homeostasis	447	86	1.90492	4.74546e-07	1.56268e-05	Adora1, Agt, Ank1, Aplp2, Atp1a1, Cacna1a, Cacna1c, Cacna1g, Cacnb3, Car4, Cd4, Ccr5, Cnga1, Cp, Dcn, Dlg4, Dmpk, Slc26a2, Ednra, Egfr, F2rl1, Fgf2, Gja1, Lpar1, Grin1, Heph, Hfe, Il6st, Itgb1, Itpr3, Kl, Anpep, Lcn2, Lipg, Ltf, Trpm1, Nos1, Ntsr1, P2rx4, P2ry1, Pdgfra, Pkd2, Prnp, Psen1, Psen2, Ptger4, Ryr1, Scn7a, Slc9a1, Stc1, Stc2, Tgfb1, Tgfb2, Trf, Cdh23, Nucb2, Atp6ap1, C1qtnf1, Fzd2, Trpv…
GO:1903522	regulation of blood circulation	124	36	2.87453	4.80931e-07	1.57368e-05	Adora1, Agrn, Agt, Atp1a1, Cacna1b, Cacna1c, Cacna1d, Cacna1g, Cacnb2, Chrm3, Dmpk, Dsc2, Dsg2, Egfr, F2rl1, Fga, Gaa, Gja1, Hrh2, Icam1, Jup, Kcnj2, Nos1, P2rx4, Pik3r1, Ptgs1, Ptgs2, Slc1a1, Slc9a1, Stc1, Tgfb2, Kcnd3, Dock5, Sptbn4, Atp1a2, Myh7
GO:0048754	branching morphogenesis of an epithelial tube	118	35	2.93679	5.37821e-07	1.74876e-05	Angpt1, Agt, Col4a1, Csf1, Ctsh, Dag1, Ednra, Egf, Eng, Fgf2, Fgfr2, Flt1, Gli3, Gpc3, Hhip, Igf1, Lama5, Met, Mgp, Mmp14, Notch4, Nrp1, Pax2, Pdgfra, Ptch1, Cxcl12, Tgfb1, Tgfbr2, Wnt2b, Wnt4, Wnt5a, Tbx20, Dchs1, Smo, Fat4
GO:0006936	muscle contraction	153	42	2.71797	5.53759e-07	1.78933e-05	Adora1, Agrn, Agt, Atp1a1, Cacna1c, Cacna1d, Cacna1g, Cacna1s, Cacnb2, Chrm3, Dmpk, Dsc2, Dsg2, Ednra, Gaa, Itga2, Jup, Kcnj2, Met, Mrvi1, Myh3, Nos1, P2rx4, Psen2, Ptger4, Ptgs1, Ptgs2, Ryr1, Slc9a1, Stc1, Ttn, Uty, Tbx20, Gucy1a3, Dock5, Sulf2, Atp1a2, Cald1, Myh7, P2rx3, Sulf1, Tshz3
GO:0048738	cardiac muscle tissue development	148	41	2.74289	6.26738e-07	2.01257e-05	Angpt1, Agt, Speg, Col11a1, Col14a1, Dsg2, Efnb2, Eng, Fgf2, Fgfr1, Fgfr2, Fzd7, Gja1, Hspg2, Igf1, Itgb1, Ly6e, Met, Sik1, Ncam1, Pdgfra, Pdgfrb, Prox1, Slc9a1, Tbx5, Tgfb1, Tgfb2, Tgfbr2, Tgfbr3, Ttn, Wnt5a, Tenm4, Sgcd, Tbx20, 1190002N15Rik, Pi16, Heg1, Myh10, Myh7, Xirp2, AW551984
GO:0019233	sensory perception of pain	74	25	3.34499	6.79447e-07	2.16497e-05	Adora1, Cacna1a, Cacna1b, Ccr2, Ednra, Fgfr1, Grin1, Itga2, Mc1r, Mme, Ncam1, Nos1, Ntsr1, P2rx4, P2ry1, Penk, Prx, Ptgs1, Ptgs2, Slc9a1, Uchl1, Vip, Nlgn2, P2rx3, Ephb1
GO:0010594	regulation of endothelial cell migration	85	27	3.14508	6.82572e-07	2.16497e-05	Acvrl1, Angpt1, Agt, Nr2f2, Calr, Ccr5, Dcn, Emp2, Fgf2, Fgfr1, Gpld1, Klf4, Met, P2rx4, Prox1, Ptgs2, Serpinf1, Sparc, Stc1, Tgfb1, Wnt5a, Ceacam1, Plpp3, Dab2ip, Adgra2, Stard13, Ccbe1
GO:0002449	lymphocyte mediated immunity	149	36	2.39223	7.28174e-07	2.29552e-05	Bcl6, Serping1, C2, C3, C4b, Ctsh, Cd55, Dpp4, Emp2, Fcgr2b, H2-Ab1, H2-D1, H2-K1, H2-T23, Hfe, Icam1, Igf2, Cd74, Il4ra, Jag1, Cd46, Pou2f2, Tap1, Tap2, Tgfb1, Ceacam1, Slamf6, C1s1, C1ra, Pvr, Irf7, Crlf2, Muc4, 9230019H11Rik, Myo1g, Zbtb1
GO:0009790	embryo development	768	137	1.76622	7.33347e-07	2.29782e-05	Acvrl1, Angpt1, Speg, Aplp2, Nr2f2, Pcdh15, Brca1, Cacna1c, Cdh1, Chrd, Col11a1, Col5a1, Col5a2, Col1a1, Dag1, Dlx6, Ednra, Egf, Egfr, Eng, Ephb2, Ext2, Fgf2, Fgfr1, Fgfr2, Flt1, Fn1, Fzd1, Fzd7, Gas1, Gja1, Gli3, Gpc3, Grn, Hspa5, Hoxb3, Hspg2, Igf1, Inhba, Insr, Irx1, Itga4, Itga5, Itgb1, Jag2, Kit, Klf4, Aff3, Lama3, Lama4, Lama5, Ly6e, Man2a1, Mmp14, Myb, Notch4, Nrp1, Nrp2, Ntn1, Pax2, Pax5,…
GO:0030323	respiratory tube development	150	40	2.64031	7.94378e-07	2.47406e-05	Ctsh, Dag1, Dhcr7, Fgf2, Fgf7, Fgfr1, Fgfr2, Fgfr3, Gli3, Pdpn, Gpc3, Hhip, Hsd11b1, Igf1, Igfbp5, Itga3, Lama5, Lox, Man2a1, Mgp, Mmp14, Pdgfra, Pdgfrb, Psen2, Sox11, Sparc, Tbx5, Tgfb3, Tgfbr2, Wnt2b, Wnt5a, Plod3, Abca12, Selenon, Heg1, Foxp2, Adamts2, Tshz3, Ccbe1, Rxfp1
GO:0085029	extracellular matrix assembly	22	13	5.85069	8.49614e-07	2.62239e-05	Agt, Dag1, Lamc2, Lox, Tgfb1, Fbln5, Plod3, Antxr1, Mfap4, Tnxb, Phldb1, Phldb2, Lamc1
GO:0006024	glycosaminoglycan biosynthetic process	32	15	4.64117	8.5215e-07	2.62239e-05	Angpt1, Egf, Ext2, Igf1, Pdgfrb, Ptger4, Tgfb1, Chpf, Glce, Dse, Xylt2, Xylt1, Csgalnact1, Pxylp1, Slc35d1
GO:0002684	positive regulation of immune system process	501	89	1.75889	8.72814e-07	2.67009e-05	Cfd, Bcl6, Serping1, C2, C3, C4b, Cacnb3, Calr, Cd14, Cd4, Cd83, Cfh, Ccr2, Csf1, Cd55, Dpp4, Ednra, Efnb2, F2rl1, Fcna, Fes, Flt1, Gas6, Gli3, Cmklr1, Gpld1, H2-Aa, H2-Ab1, Cfb, H2-D1, H2-K1, H2-T23, Icam1, Igf1, Igf2, Cd74, Il2rg, Il4ra, Il6st, Inhba, Itga2, Itga4, Jag1, Lbp, Lgals1, Ltf, Cd46, Mmp14, Myb, Nfatc2, Pecam1, Cfp, Serpine1, Prnp, Psen1, Psen2, Ptger4, Cxcl12, Sema7a, Tap2, Tgfb1, T…
GO:0002474	antigen processing and presentation of peptide antigen via MHC class I	24	11	4.53804	9.09014e-07	2.75275e-05	Calr, H2-D1, H2-K1, H2-Q4, H2-Q7, H2-T23, Mr1, Hfe, Tap1, Tap2, Tapbp
GO:0032940	secretion by cell	603	110	1.80618	9.10483e-07	2.75275e-05	Adam9, Adora1, Angpt1, Agt, Cacna1a, Cacna1b, Cacna1c, Cacna1g, Cbln1, Cd14, Cd34, Ccr2, Ccr5, Efna5, Egf, Egfr, Eng, Epha5, F2rl1, Fbln1, Fes, Fga, Fgf7, Fgfr1, Fn1, Fzd4, Gas6, Gja1, Lrp2, Gpld1, H2-T23, Hfe, Igf1, Il17ra, Il1rap, Il4ra, Inhba, Kcnb1, Kit, Lpl, Ly6e, Myt1, Ncam1, Nos1, Nrxn2, Ntrk2, Ntsr1, P2ry1, Pam, Pax6, Furin, Pou2f2, Psen1, Ptger4, Ptgs1, Cxcl12, Sel1l, Sfrp1, Slc16a1, Sox…
GO:0043010	camera-type eye development	205	50	2.41492	9.75205e-07	2.91782e-05	Acvrl1, Cacna1c, Cacna1s, Col4a1, Cyp1b1, Egf, Egfr, Ephb2, Fgfr2, Fgfr3, Flt1, Fzd4, Gas1, Gja1, Gli3, Inhba, Jag1, Klf4, Lamb2, Man2a1, Meis1, Nrp1, Ntrk2, Ntrk3, Pax2, Pax6, Pdgfra, Pdgfrb, Prox1, Sox11, Zeb1, Tfap2a, Tgfb1, Tgfb2, Tgfbr2, Vim, Lamc3, Zeb2, Aldh1a3, Nectin1, Myh10, Rhoj, Ctns, Foxp2, Nhs, Lpcat1, Megf11, Rorb, Ephb1, Col8a2
GO:0009100	glycoprotein metabolic process	243	53	2.15951	9.76369e-07	2.91782e-05	Aga, Bgn, Col11a1, Dcn, Ddost, Ext2, Ganab, Galnt3, Gcnt1, Ggta1, Igf1, Insr, Man2a1, Man2b1, Man2b2, Npc1, Prkcsh, Psen1, Rpn2, St3gal1, St8sia1, St8sia4, Tcf7l2, Plod3, Abca7, Tmem59, C1galt1c1, Sulf2, Syvn1, Chpf, Lmf1, Glce, Rpn1, Mgat5, Art4, Manba, Man2a2, Pofut1, Galnt10, Alg1, Dse, Xylt2, B3gnt7, Man1c1, Fbxo2, Gxylt2, Xylt1, Csgalnact1, Pxylp1, Sulf1, Slc35d1, Egflam, 6430550D23Rik
GO:0030003	cellular cation homeostasis	337	69	2.02724	9.91863e-07	2.94709e-05	Agt, Aplp2, Atp1a1, Cacna1a, Cacna1c, Cacna1g, Cacnb3, Cd4, Ccr5, Cnga1, Cp, Dlg4, Dmpk, Slc26a2, Ednra, F2rl1, Fgf2, Gja1, Lpar1, Grin1, Heph, Hfe, Il6st, Itgb1, Itpr3, Trpm1, Nos1, Ntsr1, P2rx4, P2ry1, Pdgfra, Pkd2, Prnp, Psen1, Psen2, Ryr1, Slc9a1, Stc1, Stc2, Tgfb1, Tgfb2, Trf, Cdh23, Nucb2, C1qtnf1, Fzd2, Trpv4, Clstn1, Grina, Slc39a8, Scara5, Slc39a4, Slc17a7, Slamf8, Selenon, Slc9a8, Cemip…
GO:0048812	neuron projection morphogenesis	434	90	2.05324	1.0692e-06	3.15357e-05	Agrn, Cacna1a, Runx3, Cdh11, Ccr5, Crmp1, Dag1, Dcc, Dlg4, Dst, Eef2k, Efna5, Egfr, Epha4, Epha5, Ephb2, Erbb2, Bcl11a, Fgfr2, Fgfr3, Fn1, Gas1, Gas7, Gja1, Gli3, Grin1, Sdc2, Itgb1, Lamb2, Lifr, Limk1, Met, Map6, Nbl1, Nefm, Nrp1, Nrp2, Ntn1, Ntrk2, Ntrk3, Ogn, Pax6, Plxna1, Plxna2, Plxna3, Psen1, Ptprd, Robo1, Cxcl12, Sema6a, Sema7a, Slit1, Slit3, Cntn2, Tgfb2, Uchl1, Unc5c, Vim, Vldlr, Wnt5a, …
GO:0072006	nephron development	98	30	3.03097	1.07356e-06	3.15357e-05	Angpt1, Agt, Col4a3, Col4a4, Fgf2, Gli3, Gpc3, Irx1, Itga3, Jag1, Lama5, Lamb2, Nid1, Notch3, Pax2, Pdgfra, Pdgfrb, Ptch1, Tfap2a, Tgfb1, Wnt2b, Wnt4, Heyl, Sulf2, Plce1, Dchs2, Dchs1, Sulf1, Smo, Fat4
GO:0051604	protein maturation	178	40	2.22498	1.11373e-06	3.25309e-05	Aebp1, Aga, Serping1, C3, Serpinh1, Cdh1, Cfh, Cpe, Ctsh, Cd55, Fga, Gas1, Gli3, Cuzd1, Cd46, Mmp14, Naip5, Naip6, Notch4, Furin, Serpine1, Plat, Plau, Psen1, Psen2, Ptch1, Glg1, Serpine2, Cntn2, Clec3b, Tmem59, Ncstn, Cpm, Dhcr24, Lmf1, Cpn1, Adamts2, Gsn, Zmpste24, Ccbe1
GO:0048598	embryonic morphogenesis	410	83	2.00438	1.20579e-06	3.4921e-05	Pcdh15, Cacna1c, Chrd, Col11a1, Col5a1, Col5a2, Dag1, Dlx6, Egf, Eng, Ephb2, Ext2, Fgfr1, Fgfr2, Flt1, Fn1, Fzd1, Fzd7, Gas1, Gja1, Gli3, Gpc3, Hoxb3, Hspg2, Inhba, Irx1, Itga4, Itga5, Jag2, Klf4, Aff3, Lama5, Mmp14, Ntn1, Pax2, Pax5, Pax6, Pdgfra, Pkd2, Prox1, Psen1, Psen2, Ptch1, Dusp1, Sfrp1, Sox11, Spint1, Sdc4, Tbx5, Tcf7l2, Zeb1, Tfap2a, Tgfb1, Tgfb2, Tgfb3, Tgfbr2, Cdh23, Wnt2b, Wnt4, Wnt5…
GO:0006023	aminoglycan biosynthetic process	33	15	4.50053	1.21297e-06	3.4921e-05	Angpt1, Egf, Ext2, Igf1, Pdgfrb, Ptger4, Tgfb1, Chpf, Glce, Dse, Xylt2, Xylt1, Csgalnact1, Pxylp1, Slc35d1
GO:0055082	cellular chemical homeostasis	431	83	1.90672	1.21582e-06	3.4921e-05	Agt, Aplp2, Atp1a1, Cacna1a, Cacna1c, Cacna1g, Cacnb3, Cd4, Ccr5, Cnga1, Cp, Dlg4, Dmpk, Slc26a2, Ednra, Efna5, Epha5, F2rl1, Fgf2, Gas6, Gja1, Lpar1, Gpld1, Grin1, Heph, Hfe, Icam1, Igf1, Il6st, Itgb1, Itpr3, Kcnb1, Trpm1, Myt1, Nos1, Ntsr1, P2rx4, P2ry1, Pax2, Pdgfra, Pik3r1, Pkd2, Prnp, Psen1, Psen2, Ryr1, Slc9a1, Stc1, Stc2, Tcf7l2, Tgfb1, Tgfb2, Trf, Cdh23, Park2, Nucb2, C1qtnf1, Fzd2, Trpv4…
GO:0042327	positive regulation of phosphorylation	628	111	1.75005	1.22415e-06	3.4966e-05	Acvrl1, Adam9, Adora1, Angpt1, Agrn, Agt, C3, Ccnd2, Cd4, Ackr3, Csf1, Dag1, Dcc, Ednra, Efna5, Egf, Egfr, Emp2, Eng, Epha4, Erbb2, F2rl1, Fga, Fgf2, Fgf7, Fgfr1, Fgfr2, Fgfr3, Flt1, Fzd1, Fzd4, Fzd7, Gas6, Gdf10, S1pr2, Lpar1, Gpr37, Hspa5, Hfe, Icam1, Igf1, Igf2, Igfbp4, Cd74, Il6st, Inhba, Inhbe, Insr, Itga5, Itgb1, Kit, Kl, Ltf, Met, Mid1, Nrp1, Ntrk2, Ntrk3, Ddr2, P2ry1, Pdgfra, Pdgfrb, Peca…
GO:0006029	proteoglycan metabolic process	44	18	4.05048	1.25831e-06	3.57442e-05	Bgn, Col11a1, Dcn, Ext2, Igf1, Tcf7l2, Sulf2, Chpf, Glce, Dse, Xylt2, Man1c1, Xylt1, Csgalnact1, Pxylp1, Sulf1, Slc35d1, Egflam
GO:0016485	protein processing	156	37	2.34835	1.29808e-06	3.66724e-05	Aebp1, Serping1, C3, Cdh1, Cfh, Cpe, Ctsh, Cd55, Fga, Gas1, Gli3, Cuzd1, Cd46, Mmp14, Naip5, Naip6, Notch4, Furin, Serpine1, Plat, Plau, Psen1, Psen2, Ptch1, Glg1, Serpine2, Cntn2, Clec3b, Tmem59, Ncstn, Cpm, Dhcr24, Cpn1, Adamts2, Gsn, Zmpste24, Ccbe1
GO:0060541	respiratory system development	168	43	2.53423	1.35855e-06	3.81134e-05	Speg, Ctsh, Dag1, Dhcr7, Fgf2, Fgf7, Fgfr1, Fgfr2, Fgfr3, Gli3, Pdpn, Gpc3, Hhip, Hsd11b1, Igf1, Igfbp5, Itga3, Lama5, Lox, Man2a1, Mgp, Mmp14, Myt1, Pdgfra, Pdgfrb, Psen2, Sox11, Sparc, Tbx5, Tgfb3, Tgfbr2, Wnt2b, Wnt5a, Plod3, Aldh1a3, Abca12, Selenon, Heg1, Foxp2, Adamts2, Tshz3, Ccbe1, Rxfp1
GO:0035265	organ growth	122	35	2.8405	1.36382e-06	3.81134e-05	Agt, Cacna1c, Col14a1, Fgf2, Fgf7, Fgfr1, Fgfr2, Gja1, Igf1, Ly6e, Ncam1, Ddr2, Pdgfra, Pdgfrb, Por, Prlr, Prox1, Psap, Stc1, Tbx5, Tcf7l2, Tgfb2, Tgfbr2, Tgfbr3, Thbs3, Ttn, Tenm4, Cacna2d2, Tbx20, Evc, 1190002N15Rik, Pi16, Heg1, Acacb, Smo
GO:0048858	cell projection morphogenesis	451	92	2.01975	1.46424e-06	4.06996e-05	Agrn, Cacna1a, Runx3, Cdh11, Ccr5, Crmp1, Dag1, Dcc, Dlg4, Dst, Eef2k, Efna5, Egfr, Epha4, Epha5, Ephb2, Erbb2, Bcl11a, Fgfr2, Fgfr3, Fn1, Gas1, Gas7, Gja1, Gli3, Grin1, Sdc2, Itgb1, Lamb2, Lifr, Limk1, Met, Map6, Nbl1, Nes, Nefm, Nrp1, Nrp2, Ntn1, Ntrk2, Ntrk3, Ogn, Pax6, Plxna1, Plxna2, Plxna3, Psen1, Ptprd, Robo1, Cxcl12, Sema6a, Sema7a, Slit1, Slit3, Cntn2, Tgfb2, Uchl1, Unc5c, Vim, Vldlr, Wn…
GO:0051050	positive regulation of transport	696	119	1.69287	1.51078e-06	4.17685e-05	Adam9, Adora1, Angpt1, Agt, Brca1, C2, C3, Cacna1b, Cacna1d, Cacna1g, Cacnb2, Calr, Cd14, Cd34, Cd4, Cdh1, Cdh3, Ccr5, Dpp6, Ednra, Eef2k, Egf, Egfr, Erbb2, F2rl1, Fcgr2b, Fga, Fgfr1, Gas6, Gja1, Gli3, Gpc3, Gpld1, H2-T23, Hfe, Igf1, Il17ra, Il1rap, Il4ra, Insr, Itga2, Itgb1, Jup, Kcnb1, Kcnj2, Lbp, Lipg, Lpl, Lrp1, Met, Mfge8, Nos1, Ntsr1, P2rx4, P2ry1, Pax6, Pdgfrb, Pik3r1, Pkd2, Pla2r1, Serpin…
GO:0045165	cell fate commitment	126	35	2.75033	1.54224e-06	4.24115e-05	Nr2f2, Fgf2, Fgfr1, Fgfr2, Fgfr3, Fzd7, Gas1, Gli3, Itgb1, Jag2, Notch3, Ntrk3, Pax2, Pax6, Pou1f1, Prox1, Psen1, Psen2, Ptch1, Sfrp1, Tcf7l2, Tgfb1, Tgfb2, Wnt2b, Wnt4, Wnt5a, Tenm4, Slamf6, Chrdl1, Zfp521, Onecut2, Cyp26b1, AW551984, Sh3pxd2b, Smo
GO:0001708	cell fate specification	30	14	4.62055	1.65908e-06	4.53834e-05	Fgf2, Fgfr1, Fzd7, Gli3, Itgb1, Ntrk3, Pax2, Pax6, Pou1f1, Psen1, Psen2, Ptch1, Tenm4, Smo
GO:0002460	adaptive immune response based on somatic recombination of immune receptors built from immunoglobulin superfamily domains	158	37	2.31863	1.7339e-06	4.71805e-05	Bcl6, Serping1, C2, C3, C4b, Cd4, Ccr2, Ctsh, Cd55, Dpp4, Emp2, Fcgr2b, H2-Ab1, H2-D1, H2-K1, H2-T23, Hfe, Icam1, Cd74, Il4ra, Jag1, Cd46, Pou2f2, Tap2, Tgfb1, Slamf6, C1s1, C1ra, Pvr, Irf7, Crlf2, Il33, Muc4, 9230019H11Rik, Myo1g, Zbtb1, Pkn1
GO:0003018	vascular process in circulatory system	108	31	2.842	1.85763e-06	5.02825e-05	Adora1, Angpt1, Agt, Cacna1c, Cacna1g, Chrm3, Ednra, Egfr, F2rl1, Fga, Gja1, Hrh2, Icam1, Mrvi1, Nos1, Npr1, P2rx4, P2ry1, Ptgs1, Ptgs2, Tgfb1, Tgfbr3, Vip, Ceacam1, Plod3, Pde3a, Gucy1a3, Trpv4, Dock5, Atp1a2, Itga1
GO:1901135	carbohydrate derivative metabolic process	725	113	1.54322	1.90973e-06	5.14235e-05	Adcy7, Aga, Angpt1, Bgn, Col11a1, Dcn, Ddost, Ednra, Egf, Ext2, Fgf2, Ganab, Galnt3, Gcnt1, Gfpt2, Ggta1, Gm2a, Lpar1, Gpld1, Hsd11b1, Igf1, Insr, Kit, Kl, Man2a1, Man2b1, Man2b2, Mc1r, Myh3, Naga, Neu1, Nos1, Npc1, Npr1, Palm, Pdgfrb, Pkd2, Prkcsh, Psen1, Ptger4, Rpn2, St3gal1, St8sia1, St8sia4, Tcf7l2, Tgfb1, Timp2, Tk1, Cmpk2, Vip, Wnt5a, Abcg2, Plod3, Abca7, Park2, Nucb2, Sult2b1, Pde3a, Pigb…
GO:0040007	growth	730	127	1.72253	2.18326e-06	5.84843e-05	Acvrl1, Adam15, Agrn, Agt, Pcdh15, Bcl6, C3, Cacna1a, Cacna1c, Ccr5, Col14a1, Csf1, Csf2rb, Dhcr7, Efna5, Egfr, Emp1, Emp3, Erbb2, Bcl11a, Fgf2, Fgf7, Fgfr1, Fgfr2, Fgfr3, Fn1, Fzd7, Gas1, Gas6, Gja1, Gli3, Gpc3, Igf1, Igf2, Igfbp4, Igfbp5, Igfbp6, Inhba, Insr, Itgb1, Lamb2, Lbp, Limk1, Ly6e, Mmp14, Ncam1, Nrp1, Nrp2, Ntn1, Ntrk3, Ddr2, Pdgfra, Pdgfrb, Pou1f1, Plau, Plxna1, Plxna2, Plxna3, Por, P…
GO:0007159	leukocyte cell-cell adhesion	204	45	2.18408	2.22562e-06	5.93118e-05	Bcl6, Cd4, Cd83, Ccr2, Dpp4, Efnb2, Erbb2, Drosha, Gcnt1, Gli3, H2-Aa, H2-Ab1, H2-T23, Hfe, Icam1, Igf1, Igf2, Cd74, Il2rg, Il4ra, Il6st, Itga4, Itga5, Itgb1, Itgb7, Klf4, Lgals1, Cd46, Myb, Prnp, Cxcl12, Selplg, Sdc4, Zeb1, Tgfb1, Tgfbr2, Ceacam1, Clptm1, Cd274, Gpnmb, Tnfrsf21, Gsn, Cyp26b1, Zbtb16, Zbtb1
GO:0060322	head development	451	92	2.01975	2.30278e-06	6.10533e-05	Aplp2, Nr2f2, Cacna1a, Cbln1, Chrd, Col3a1, Col4a1, Col1a1, Dlx6, Ednra, Efna5, Egf, Egfr, Epha5, Ephb2, Fgf2, Fgfr1, Fgfr2, Fgfr3, Fzd4, Gas1, Gli3, Lrp2, Grin1, Hspa5, Hoxb3, Hspg2, Igf1, Inhba, Itga4, Itgb1, Lamb1, Met, Ncam1, Notch3, Nrp1, Nrp2, Ntrk2, Pax2, Pax5, Pax6, Pdgfra, Pou1f1, Plxna2, Plxna3, Prox1, Psen1, Psen2, Ptch1, Robo1, Cxcl12, Sema7a, Sfrp1, Slit1, Serpine2, Cntn2, Tcf7l2, Tf…
GO:0045765	regulation of angiogenesis	146	37	2.5092	2.35703e-06	6.21726e-05	Acvrl1, Adamts1, Agt, Brca1, C3, Cd34, Ccr2, Ccr5, Col4a2, Col4a3, Ctsh, Cyp1b1, Dcn, Emp2, Eng, Fgf2, Flt1, Hhip, Itga5, Klf4, Notch4, Serpine1, Ptgis, Ptgs2, Serpinf1, Sparc, Tcf4, Tgfbr2, Thbs2, Wnt5a, Ceacam1, Dab2ip, Adgra2, Stab1, Sulf1, Stard13, Ccbe1
GO:0051480	regulation of cytosolic calcium ion concentration	154	40	2.57173	2.42408e-06	6.36166e-05	Agt, Cacna1a, Cacna1c, Cacna1g, Cacnb3, Cd4, Ccr5, Cnga1, Dlg4, Ednra, F2rl1, Fgf2, Gja1, Lpar1, Il6st, Itpr3, Trpm1, Nos1, Ntsr1, P2rx4, P2ry1, Pdgfra, Pkd2, Prnp, Ryr1, Tgfb1, Tgfb2, Cdh23, C1qtnf1, Fzd2, Trpv4, Selenon, Cemip, Mcoln1, Atp1a2, Tmbim6, Fam155a, Ric3, Atp2b3, Gipr
GO:0008610	lipid biosynthetic process	372	68	1.80989	2.59307e-06	6.77078e-05	Agt, Atp1a1, Brca1, C3, Ch25h, Cyp17a1, Degs1, Dhcr7, Fgf2, Fgf7, Ggta1, Gpld1, Hsd11b1, Igf1, Igf2, Cd74, Lpl, Sik1, Por, Prox1, Ptgds, Ptgis, Ptgs1, Ptgs2, Rdh16, Scd1, Scd2, St8sia4, Scarb1, Tcf7l2, Wnt4, Sf1, Ceacam1, Selenoi, Igfbp7, Pigb, Fads2, Pigo, Aldh1a3, Acss2, Fads3, Ptges, Acer3, Cers4, Kdsr, Cers5, Dhcr24, Mboat7, Pigt, Acacb, Ces1d, Cyb5r3, Lpcat1, Pigu, Fitm2, Cwh43, Sc5d, Scap, …
GO:0001817	regulation of cytokine production	360	68	1.87022	2.96362e-06	7.69944e-05	Angpt1, Agt, Apod, Bcl6, Brca1, C3, Cd14, Cd34, Cd83, Cdh3, Ccr2, Ccr5, Cyp1b1, F2rl1, Fbln1, Fcgr2b, Fgfr1, Fn1, Gas6, Cmklr1, H2-T23, Hfe, Cd74, Il17ra, Il1rap, Il4ra, Klf4, Lbp, Lpl, Ltf, Lum, Mc1r, Cd46, Met, Furin, Per1, Pik3r1, Serpine1, Prnp, Ptger4, Ptgs2, Sema7a, Sptbn1, Abcc8, Tgfb1, Tgfb2, Tgfb3, Txk, Wnt5a, Axl, Ceacam1, Slamf6, Postn, Irf7, Cd274, Trpv4, Rnf128, Sulf2, Muc16, Il33, H…
GO:0002483	antigen processing and presentation of endogenous peptide antigen	10	7	6.93082	2.99122e-06	7.73231e-05	H2-D1, H2-K1, H2-T23, Hfe, Tap1, Tap2, Tapbp

## Sheet: GO first library batch only
GO.ID	Term	Annotated	Significant	Enrichment	Fisher.pvalue	FDR	genes
GO:0030198	extracellular matrix organization	134	23	7.21799	1.15149e-13	3.44493e-10	Aplp2, Serpinh1, Col18a1, Col3a1, Col4a4, Col5a1, Col5a2, Col1a1, Eng, Fbln1, Ddr2, Tgfb2, Tgfbi, Smoc2, Smoc1, Antxr1, Sulf2, Loxl2, Phldb1, Adamts2, Lamc1, Sulf1, Abi3bp
GO:0043062	extracellular structure organization	135	23	7.16452	1.36406e-13	3.44493e-10	Aplp2, Serpinh1, Col18a1, Col3a1, Col4a4, Col5a1, Col5a2, Col1a1, Eng, Fbln1, Ddr2, Tgfb2, Tgfbi, Smoc2, Smoc1, Antxr1, Sulf2, Loxl2, Phldb1, Adamts2, Lamc1, Sulf1, Abi3bp
GO:0022610	biological adhesion	805	53	2.76868	4.03282e-12	6.78992e-09	Adam15, Cbln1, Cd83, Cdh1, Col15a1, Col18a1, Col3a1, Col5a1, Col6a2, Col7a1, Col1a1, Efnb2, Eng, Fbln1, Gas6, Hfe, Icam1, Igf1, Igf2, Cd74, Il2rg, Itga3, Klf4, Lamb1, Ltf, Mfge8, Ncam1, Nedd9, Plau, Psen1, Cxcl12, Sfrp1, Siglec1, Serpine2, Tgfb2, Tgfbi, Adam23, Adgre5, Igfbp7, Nectin1, Cd274, Smoc2, Smoc1, Plpp3, Antxr1, Gpnmb, Col16a1, Plxnb2, Kirrel, Lamc1, Ephb1, Abi3bp, Fat4
GO:0007155	cell adhesion	796	52	2.74716	9.18871e-12	1.1603e-08	Adam15, Cbln1, Cd83, Cdh1, Col15a1, Col18a1, Col3a1, Col5a1, Col6a2, Col7a1, Col1a1, Efnb2, Eng, Fbln1, Gas6, Hfe, Icam1, Igf1, Igf2, Cd74, Il2rg, Itga3, Klf4, Lamb1, Mfge8, Ncam1, Nedd9, Plau, Psen1, Cxcl12, Sfrp1, Siglec1, Serpine2, Tgfb2, Tgfbi, Adam23, Adgre5, Igfbp7, Nectin1, Cd274, Smoc2, Smoc1, Plpp3, Antxr1, Gpnmb, Col16a1, Plxnb2, Kirrel, Lamc1, Ephb1, Abi3bp, Fat4
GO:0030199	collagen fibril organization	27	9	14.0175	1.21108e-08	1.22344e-05	Serpinh1, Col3a1, Col5a1, Col5a2, Col1a1, Ddr2, Tgfb2, Loxl2, Adamts2
GO:0051240	positive regulation of multicellular organismal process	973	49	2.11776	7.16016e-08	5.49658e-05	Adamts1, Arsb, Cbln1, Cd83, Col1a1, Efnb2, Eng, Bcl11a, F2rl1, Gas6, Gdf10, Gja1, Icam1, Igf1, Igf2, Cd74, Il2rg, Itga3, Ltf, Ncam1, Ddr2, Pou1f1, Plau, Psen1, Ptgs1, Cxcl12, Serpinf1, Slc9a1, Sparc, Serpine2, Tbx5, Tcf7l2, Tgfb2, Tgfbr3, Timp2, Vim, Adgre5, Cacna2d2, Cd274, Plpp3, Sulf2, Heg1, Loxl2, Phldb1, Plxnb2, Sulf1, Ephb1, Chd7, Iqgap3
GO:0001944	vasculature development	447	31	2.9164	8.3684e-08	5.49658e-05	Adam15, Adamts1, Col18a1, Col3a1, Col4a2, Col5a1, Col1a1, Dhcr7, Efnb2, Eng, Gja1, Igf1, Klf4, Lrp1, Mfge8, Pkd2, Plau, Psen1, Cxcl12, Serpinf1, Sparc, Tcf7l2, Tgfb2, Tgfbr3, Plpp3, Antxr1, Heg1, Loxl2, Sulf1, Ephb1, Chd7
GO:0072359	circulatory system development	679	40	2.47733	9.05752e-08	5.49658e-05	Adam15, Adamts1, Cacna1c, Col18a1, Col3a1, Col4a2, Col5a1, Col1a1, Dhcr7, Efnb2, Eng, Gaa, Gja1, Igf1, Klf4, Lrp1, Ly6e, Mfge8, Ncam1, Pkd2, Plau, Psen1, Ryr1, Cxcl12, Serpinf1, Slc9a1, Sparc, Tbx5, Tcf7l2, Tgfb2, Tgfbr3, Plpp3, Antxr1, Pi16, Heg1, Loxl2, Sulf1, Ephb1, Chd7, Fat4
GO:0001568	blood vessel development	425	30	2.96842	9.79394e-08	5.49658e-05	Adam15, Adamts1, Col18a1, Col3a1, Col4a2, Col5a1, Col1a1, Dhcr7, Efnb2, Eng, Gja1, Klf4, Lrp1, Mfge8, Pkd2, Plau, Psen1, Cxcl12, Serpinf1, Sparc, Tcf7l2, Tgfb2, Tgfbr3, Plpp3, Antxr1, Heg1, Loxl2, Sulf1, Ephb1, Chd7
GO:0072358	cardiovascular system development	458	31	2.84636	1.43447e-07	7.24549e-05	Adam15, Adamts1, Col18a1, Col3a1, Col4a2, Col5a1, Col1a1, Dhcr7, Efnb2, Eng, Gja1, Igf1, Klf4, Lrp1, Mfge8, Pkd2, Plau, Psen1, Cxcl12, Serpinf1, Sparc, Tcf7l2, Tgfb2, Tgfbr3, Plpp3, Antxr1, Heg1, Loxl2, Sulf1, Ephb1, Chd7
GO:0030334	regulation of cell migration	520	33	2.66872	1.84442e-07	8.46926e-05	Adam15, Arsb, Cdh1, Col18a1, Col3a1, Col1a1, Eng, F2rl1, Fbln1, Gas6, Icam1, Igf1, Igfbp5, Cd74, Itga3, Klf4, Lamb1, Lrp1, Ddr2, Plau, Cxcl12, Serpinf1, Sfrp1, Sparc, Tbx5, Tgfb2, Tgfbr3, Vim, Cd274, Plpp3, Gpnmb, Plxnb2, Sulf1
GO:0009887	animal organ morphogenesis	595	36	2.54436	3.09662e-07	0.000130342	Adam15, Adamts1, Serpinh1, Cdh1, Col3a1, Col5a1, Col5a2, Col1a1, Efnb2, Eng, Gaa, Gja1, Hoxc8, Igf1, Igf2, Igfbp5, Lamb1, Ltf, Ly6e, Pkd2, Plau, Psen1, Ryr1, Sfrp1, Slit3, Tbx5, Tcf7l2, Tgfb2, Tgfbr3, Nectin1, Sulf2, Heg1, Sulf1, Ephb1, Chd7, Fat4
GO:0097205	renal filtration	14	6	18.0226	3.85212e-07	0.00014967	F2rl1, Gas6, Gja1, Itga3, Sulf2, Sulf1
GO:0051241	negative regulation of multicellular organismal process	695	38	2.29928	4.21095e-07	0.000151925	Adamts1, Serping1, Cd83, Col3a1, Col4a2, Col5a1, Col5a2, Bcl11a, F2rl1, Fbln1, Gas6, Gdf10, Gja1, H2-K1, Hfe, Igf1, Igfbp5, Cd74, Klf4, Lrp1, Plau, Pmp22, Psen1, Serpinf1, Sfrp1, Sparc, Serpine2, Tbx5, Tcf7l2, Tgfb2, Tgfbr3, Thbd, Vim, Cd274, Pi16, Gpnmb, Sulf1, Vasn
GO:2000145	regulation of cell motility	552	33	2.51402	6.17525e-07	0.000207941	Adam15, Arsb, Cdh1, Col18a1, Col3a1, Col1a1, Eng, F2rl1, Fbln1, Gas6, Icam1, Igf1, Igfbp5, Cd74, Itga3, Klf4, Lamb1, Lrp1, Ddr2, Plau, Cxcl12, Serpinf1, Sfrp1, Sparc, Tbx5, Tgfb2, Tgfbr3, Vim, Cd274, Plpp3, Gpnmb, Plxnb2, Sulf1
GO:0051270	regulation of cellular component movement	605	35	2.4328	6.63423e-07	0.000209434	Adam15, Arsb, Cacna1c, Cdh1, Col18a1, Col3a1, Col1a1, Eng, F2rl1, Fbln1, Gas6, Icam1, Igf1, Igfbp5, Cd74, Itga3, Klf4, Lamb1, Lrp1, Ddr2, Plau, Cxcl12, Serpinf1, Sfrp1, Sparc, Tbx5, Tgfb2, Tgfbr3, Vim, Rangrf, Cd274, Plpp3, Gpnmb, Plxnb2, Sulf1
GO:0032963	collagen metabolic process	49	9	7.72395	9.78199e-07	0.000290358	Adam15, Serpinh1, Col5a1, Col1a1, Eng, Mmp7, Mrc2, Tgfbr3, Adamts2
GO:0050673	epithelial cell proliferation	247	20	3.40507	1.04269e-06	0.000290358	Cdh1, Efnb2, Eng, Gja1, Igf1, Igfbp4, Igfbp5, Plau, Psen1, Cxcl12, Serpinf1, Sfrp1, Sparc, Tcf7l2, Tgfb2, Tgfbr3, Sulf2, Loxl2, Sulf1, Iqgap3
GO:0061383	trabecula morphogenesis	33	8	10.1946	1.09222e-06	0.000290358	Adamts1, Col1a1, Eng, Sfrp1, Tgfb2, Tgfbr3, Heg1, Chd7
GO:0044259	multicellular organismal macromolecule metabolic process	50	9	7.56947	1.26005e-06	0.000318225	Adam15, Serpinh1, Col5a1, Col1a1, Eng, Mmp7, Mrc2, Tgfbr3, Adamts2
GO:0040012	regulation of locomotion	599	34	2.38696	1.34793e-06	0.000324208	Adam15, Arsb, Cdh1, Col18a1, Col3a1, Col1a1, Efnb2, Eng, F2rl1, Fbln1, Gas6, Icam1, Igf1, Igfbp5, Cd74, Itga3, Klf4, Lamb1, Lrp1, Ddr2, Plau, Cxcl12, Serpinf1, Sfrp1, Sparc, Tbx5, Tgfb2, Tgfbr3, Vim, Cd274, Plpp3, Gpnmb, Plxnb2, Sulf1
GO:0030001	metal ion transport	446	28	2.64008	1.59318e-06	0.000365779	Cacna1c, Dmpk, Gas6, Gja1, Hfe, Icam1, Igf1, Fxyd5, Pkd2, Psen1, Ryr1, Cxcl12, Slc12a4, Slc9a1, Serpine2, Tcn2, Tgfb2, Kcnd3, Cacna2d2, Rangrf, Nectin1, Fxyd6, Scara5, Slc39a4, Slc38a10, Slc9a3, Slc39a6, Chd7
GO:0003007	heart morphogenesis	157	16	4.28562	1.83192e-06	0.000402305	Adam15, Adamts1, Col5a1, Eng, Gaa, Gja1, Ly6e, Pkd2, Psen1, Ryr1, Tbx5, Tgfb2, Tgfbr3, Heg1, Chd7, Fat4
GO:0051094	positive regulation of developmental process	835	41	2.06486	3.51748e-06	0.000732644	Adamts1, Arsb, Cbln1, Cd83, Col1a1, Efnb2, Eng, Bcl11a, Gas6, Gdf10, Gja1, Igf1, Igf2, Cd74, Il2rg, Itga3, Ltf, Ncam1, Ddr2, Pou1f1, Psen1, Cxcl12, Serpinf1, Sfrp1, Serpine2, Tbx5, Tcf7l2, Tgfb2, Tgfbr3, Timp2, Vim, Adgre5, Cacna2d2, Medag, Loxl2, Phldb1, Plxnb2, Ehd2, Ephb1, Chd7, Iqgap3
GO:0035265	organ growth	114	13	4.79548	3.62623e-06	0.000732644	Cacna1c, Gja1, Igf1, Ly6e, Ncam1, Ddr2, Tbx5, Tcf7l2, Tgfb2, Tgfbr3, Cacna2d2, Pi16, Heg1
GO:0044236	multicellular organism metabolic process	58	9	6.52541	4.33402e-06	0.000821173	Adam15, Serpinh1, Col5a1, Col1a1, Eng, Mmp7, Mrc2, Tgfbr3, Adamts2
GO:0030155	regulation of cell adhesion	442	27	2.56883	4.38956e-06	0.000821173	Adam15, Cd83, Cdh1, Col1a1, Efnb2, Fbln1, Hfe, Icam1, Igf1, Igf2, Cd74, Il2rg, Itga3, Klf4, Lamb1, Plau, Cxcl12, Serpine2, Tgfb2, Cd274, Smoc2, Smoc1, Plpp3, Gpnmb, Col16a1, Plxnb2, Abi3bp
GO:0040008	regulation of growth	457	27	2.48451	6.02605e-06	0.00108706	Adam15, Cacna1c, Bcl11a, Gas6, Gja1, Hnf4a, Igf1, Igf2, Igfbp4, Igfbp5, Ncam1, Nedd9, Pou1f1, Cxcl12, Sfrp1, Slc9a1, Slit3, Serpine2, Tbx5, Tcf7l2, Tgfb2, Tgfbr3, Igfbp7, Cacna2d2, Pi16, Htra3, Chd7
GO:0003094	glomerular filtration	13	5	16.1741	7.00133e-06	0.00121944	F2rl1, Gas6, Gja1, Sulf2, Sulf1
GO:0048002	antigen processing and presentation of peptide antigen	39	7	7.54791	8.36851e-06	0.00140898	H2-Eb1, H2-K1, H2-Q7, Hfe, Cd74, Tap2, Tapbp
GO:0071772	response to BMP	92	11	5.02803	9.75154e-06	0.00153922	Eng, Gdf10, Hfe, Itga3, Sfrp1, Tcf7l2, Tgfb2, Tgfbr3, Kcnd3, Htra3, Sulf1
GO:0071773	cellular response to BMP stimulus	92	11	5.02803	9.75154e-06	0.00153922	Eng, Gdf10, Hfe, Itga3, Sfrp1, Tcf7l2, Tgfb2, Tgfbr3, Kcnd3, Htra3, Sulf1
GO:0006812	cation transport	592	31	2.20208	1.12098e-05	0.00171578	Cacna1c, Dmpk, Gas6, Gja1, Hfe, Icam1, Igf1, Slc3a2, Fxyd5, Pkd2, Psen1, Ryr1, Cxcl12, Slc12a4, Slc9a1, Serpine2, Tcn2, Tgfb2, Timm8b, Kcnd3, Cacna2d2, Rangrf, Nectin1, Fxyd6, Scara5, Slc39a4, Slc38a10, Slc9a3, Slc39a6, Panx3, Chd7
GO:0003229	ventricular cardiac muscle tissue development	32	7	9.19901	1.20729e-05	0.00179354	Eng, Ly6e, Tbx5, Tgfb2, Tgfbr3, Heg1, Chd7
GO:0003008	system process	811	39	2.02226	1.28389e-05	0.00185284	Aplp2, Cacna1c, Cdh1, Col1a1, Dmpk, Eng, F2rl1, Gaa, Gas6, Gja1, Icam1, Igf1, Igf2, Igfbp5, Itga3, Klf4, Lamb1, Ncam1, Olfr2, Psen1, Ptgs1, Ryr1, Serpinf1, Slc9a1, Serpine2, Tgfb2, Tgfbr3, Kcnd3, Rangrf, Slc52a3, Sulf2, Pi16, Heg1, Ctns, Kirrel, Sulf1, Olfr1310, Ephb1, Chd7
GO:0061384	heart trabecula morphogenesis	22	6	11.4689	1.37214e-05	0.00192519	Adamts1, Eng, Tgfb2, Tgfbr3, Heg1, Chd7
GO:0042060	wound healing	221	17	3.23482	1.45033e-05	0.0019799	Serping1, Col3a1, Col5a1, Col1a1, Eng, F2rl1, Fbln1, Gas6, Gja1, Hnf4a, Igf1, Plau, Serpine2, Tgfb2, Thbd, Scara5, Igsf10
GO:0016477	cell migration	846	40	1.9883	1.64178e-05	0.00218227	Adam15, Arsb, Cdh1, Col18a1, Col3a1, Col5a1, Col1a1, Efnb2, Eng, F2rl1, Fbln1, Gas6, Gja1, Icam1, Igf1, Igfbp5, Cd74, Itga3, Klf4, Lamb1, Lrp1, Ddr2, Plau, Psen1, Cxcl12, Serpinf1, Sfrp1, Sparc, Tbx5, Tgfb2, Tgfbr3, Vim, Fscn3, Cd274, Gpnmb, Loxl2, Plxnb2, Lamc1, Sulf1, Ephb1
GO:0048585	negative regulation of response to stimulus	943	42	1.87297	1.71638e-05	0.00222293	Serping1, Cdh1, Col3a1, Eng, F2rl1, Fbln1, Gas6, Gja1, Hfe, Hnf4a, Icam1, Igf1, Igf2, Igfbp5, Cd74, Itga3, Klf4, Lrp1, Ltf, Pkd2, Plau, Psen1, Rasa3, Cxcl12, Serpinf1, Sfrp1, Slit3, Serpine2, Tap2, Tcf7l2, Tgfb2, Tgfbr3, Thbd, Timp2, Sulf2, Htra3, Prex2, Os9, Kank2, Sulf1, Vasn, Klk14
GO:0045785	positive regulation of cell adhesion	252	18	3.00376	1.83569e-05	0.00228862	Cd83, Cdh1, Efnb2, Fbln1, Icam1, Igf1, Igf2, Cd74, Il2rg, Itga3, Cxcl12, Tgfb2, Cd274, Smoc2, Smoc1, Plpp3, Col16a1, Abi3bp
GO:0035909	aorta morphogenesis	23	6	10.9703	1.88804e-05	0.00228862	Col3a1, Efnb2, Eng, Lrp1, Tgfb2, Chd7
GO:0001837	epithelial to mesenchymal transition	82	10	5.12837	1.93611e-05	0.00228862	Adam15, Col1a1, Eng, Gja1, Sfrp1, Tgfb2, Tgfbr3, Loxl2, Phldb1, Vasn
GO:0098602	single organism cell adhesion	431	25	2.43925	1.98143e-05	0.00228862	Cd83, Cdh1, Efnb2, Fbln1, Hfe, Icam1, Igf1, Igf2, Cd74, Il2rg, Klf4, Lamb1, Ncam1, Psen1, Cxcl12, Sfrp1, Serpine2, Tgfb2, Nectin1, Cd274, Plpp3, Antxr1, Gpnmb, Kirrel, Lamc1
GO:0061061	muscle structure development	391	24	2.58124	2.0056e-05	0.00228862	Col3a1, Dmpk, Efnb2, Eng, Gja1, Igf1, Igf2, Igfbp5, Ly6e, Ncam1, Ryr1, Cxcl12, Slc9a1, Tbx5, Tcf7l2, Tgfb2, Tgfbr3, Psma6, Cacna2d2, Flnc, Pi16, Heg1, Ehd2, Chd7
GO:0002478	antigen processing and presentation of exogenous peptide antigen	19	5	11.0665	2.03896e-05	0.00228862	H2-Eb1, H2-K1, Cd74, Tap2, Tapbp
GO:0007167	enzyme linked receptor protein signaling pathway	564	30	2.23684	2.1359e-05	0.00234531	Aplp2, Col3a1, Col4a2, Col1a1, Efnb2, Eng, Gas6, Gdf10, Hfe, Hnf4a, Igf1, Igf2, Igfbp4, Igfbp5, Itga3, Lrp1, Ddr2, Pou1f1, Psen1, Sfrp1, Tcf7l2, Tgfb2, Tgfbr3, Vim, Sulf2, Htra3, Sulf1, Vasn, Ephb1, Fat4
GO:0050678	regulation of epithelial cell proliferation	207	16	3.25044	2.22576e-05	0.00239199	Cdh1, Efnb2, Eng, Gja1, Igf1, Plau, Cxcl12, Serpinf1, Sfrp1, Sparc, Tcf7l2, Tgfb2, Tgfbr3, Sulf2, Sulf1, Iqgap3
GO:0010717	regulation of epithelial to mesenchymal transition	52	8	6.46964	2.37883e-05	0.0024619	Col1a1, Eng, Sfrp1, Tcf7l2, Tgfb2, Tgfbr3, Phldb1, Vasn
GO:0007507	heart development	383	24	2.63515	2.3883e-05	0.0024619	Adam15, Adamts1, Cacna1c, Col3a1, Col5a1, Efnb2, Eng, Gaa, Gja1, Igf1, Lrp1, Ly6e, Ncam1, Pkd2, Psen1, Ryr1, Slc9a1, Tbx5, Tgfb2, Tgfbr3, Pi16, Heg1, Chd7, Fat4
GO:0009611	response to wounding	278	19	2.8741	2.53603e-05	0.0025619	Serping1, Col3a1, Col5a1, Col1a1, Eng, F2rl1, Fbln1, Gas6, Gja1, Hnf4a, Igf1, Klf4, Plau, Serpine2, Tgfb2, Thbd, Scara5, Sulf2, Igsf10
GO:0046620	regulation of organ growth	67	9	5.64886	2.67621e-05	0.00261368	Cacna1c, Gja1, Igf1, Ncam1, Tbx5, Tcf7l2, Tgfbr3, Cacna2d2, Pi16
GO:0002483	antigen processing and presentation of endogenous peptide antigen	10	4	16.8211	2.69078e-05	0.00261368	H2-K1, Hfe, Tap2, Tapbp
GO:0048738	cardiac muscle tissue development	136	13	4.01974	2.9677e-05	0.00282827	Efnb2, Eng, Gja1, Igf1, Ly6e, Ncam1, Slc9a1, Tbx5, Tgfb2, Tgfbr3, Pi16, Heg1, Chd7
GO:0048514	blood vessel morphogenesis	352	22	2.62829	3.22646e-05	0.00301793	Adam15, Adamts1, Col18a1, Col3a1, Col4a2, Efnb2, Eng, Gja1, Klf4, Lrp1, Mfge8, Plau, Cxcl12, Serpinf1, Sparc, Tgfb2, Tgfbr3, Heg1, Loxl2, Sulf1, Ephb1, Chd7
GO:0030509	BMP signaling pathway	88	10	4.77871	3.81902e-05	0.00350725	Eng, Gdf10, Hfe, Itga3, Sfrp1, Tcf7l2, Tgfb2, Tgfbr3, Htra3, Sulf1
GO:0055010	ventricular cardiac muscle tissue morphogenesis	26	6	9.70445	4.0049e-05	0.00361228	Eng, Ly6e, Tgfb2, Tgfbr3, Heg1, Chd7
GO:0019883	antigen processing and presentation of endogenous antigen	11	4	15.2919	4.20774e-05	0.00372865	H2-K1, Hfe, Tap2, Tapbp
GO:0060537	muscle tissue development	255	18	2.96842	4.47809e-05	0.0038998	Col3a1, Efnb2, Eng, Gja1, Igf1, Igfbp5, Ly6e, Ncam1, Ryr1, Slc9a1, Tbx5, Tcf7l2, Tgfb2, Tgfbr3, Psma6, Pi16, Heg1, Chd7
GO:0045861	negative regulation of proteolysis	185	14	3.18236	4.77655e-05	0.00408921	Serping1, Cdh1, Col7a1, Gas6, Hfe, Igf1, Klf4, Ltf, Psen1, Serpine2, Timp2, Pi16, Papln, Itih5
GO:0042127	regulation of cell proliferation	991	42	1.78225	4.86751e-05	0.00409763	Cdh1, Col18a1, Dhcr7, Efnb2, Eng, Fbln1, Gas6, Gja1, Hnf4a, Igf1, Igf2, Igfbp5, Cd74, Klf4, Ltf, Mmp7, Ncam1, Ddr2, Pou1f1, Pkd2, Plau, Pmp22, Ptgs1, Cxcl12, Serpinf1, Sfrp1, Slit3, Sparc, Serpine2, Tbx5, Tcf7l2, Tgfb2, Tgfbr3, Timp2, Vim, Cd274, Sulf2, Gpnmb, AY036118, Kank2, Sulf1, Iqgap3
GO:0048729	tissue morphogenesis	404	24	2.49818	5.07322e-05	0.00413098	Cdh1, Col3a1, Col5a1, Efnb2, Eng, Gja1, Igf1, Igfbp5, Klf4, Ly6e, Pkd2, Psen1, Cxcl12, Sfrp1, Tbx5, Tgfb2, Tgfbr3, Zic5, Heg1, Plxnb2, Sulf1, Klk14, Chd7, Fat4
GO:0010466	negative regulation of peptidase activity	119	11	3.88722	5.13032e-05	0.00413098	Serping1, Col7a1, Gas6, Igf1, Klf4, Ltf, Serpine2, Timp2, Pi16, Papln, Itih5
GO:0002474	antigen processing and presentation of peptide antigen via MHC class I	22	5	9.55742	5.15248e-05	0.00413098	H2-K1, H2-Q7, Hfe, Tap2, Tapbp
GO:0055017	cardiac muscle tissue growth	57	8	5.90212	5.43682e-05	0.00424534	Gja1, Igf1, Ncam1, Tbx5, Tgfb2, Tgfbr3, Pi16, Heg1
GO:0019882	antigen processing and presentation	67	8	5.02121	5.46322e-05	0.00424534	H2-Eb1, H2-K1, H2-Q7, Hfe, Icam1, Cd74, Tap2, Tapbp
GO:0030574	collagen catabolic process	11	4	15.2919	5.99164e-05	0.00451727	Adam15, Mmp7, Mrc2, Adamts2
GO:0060415	muscle tissue morphogenesis	39	7	7.54791	6.0406e-05	0.00451727	Col3a1, Eng, Ly6e, Tgfb2, Tgfbr3, Heg1, Chd7
GO:0019884	antigen processing and presentation of exogenous antigen	23	5	9.14188	6.08145e-05	0.00451727	H2-Eb1, H2-K1, Cd74, Tap2, Tapbp
GO:0003208	cardiac ventricle morphogenesis	42	7	7.00877	6.73338e-05	0.00492903	Eng, Ly6e, Tbx5, Tgfb2, Tgfbr3, Heg1, Chd7
GO:0044057	regulation of system process	267	18	2.83501	6.87876e-05	0.00496352	Cacna1c, Dmpk, F2rl1, Gaa, Gas6, Gja1, Icam1, Igf1, Igfbp5, Klf4, Ncam1, Ptgs1, Ryr1, Slc9a1, Tgfb2, Kcnd3, Rangrf, Pi16
GO:0051093	negative regulation of developmental process	578	29	2.10991	7.35031e-05	0.00522907	Adamts1, Col3a1, Col4a2, Col5a1, Col5a2, Bcl11a, Fbln1, Gas6, Gdf10, Gja1, H2-K1, Igf1, Igfbp5, Cd74, Klf4, Lrp1, Pmp22, Psen1, Serpinf1, Sfrp1, Sparc, Tbx5, Tcf7l2, Tgfb2, Tgfbr3, Vim, Pi16, Sulf1, Vasn
GO:0040007	growth	698	33	1.98816	8.05489e-05	0.00559113	Adam15, Cacna1c, Dhcr7, Bcl11a, Gas6, Gja1, Hnf4a, Igf1, Igf2, Igfbp4, Igfbp5, Ly6e, Ncam1, Nedd9, Ddr2, Pou1f1, Plau, Cxcl12, Sfrp1, Slc9a1, Slit3, Serpine2, Tbx5, Tcf7l2, Tgfb2, Tgfbr3, Igfbp7, Cacna2d2, Pi16, Heg1, Htra3, Igsf10, Chd7
GO:0048644	muscle organ morphogenesis	41	7	7.17972	8.08063e-05	0.00559113	Col3a1, Eng, Ly6e, Tgfb2, Tgfbr3, Heg1, Chd7
GO:0050818	regulation of coagulation	49	7	6.00752	8.53597e-05	0.00582638	Serping1, F2rl1, Plau, Psen1, Serpine2, Thbd, Scara5
GO:0050680	negative regulation of epithelial cell proliferation	97	10	4.33532	8.757e-05	0.00589755	Cdh1, Efnb2, Eng, Gja1, Serpinf1, Sfrp1, Sparc, Tgfb2, Tgfbr3, Sulf1
GO:0007517	muscle organ development	222	16	3.03082	9.03268e-05	0.00600316	Col3a1, Efnb2, Eng, Gja1, Igf1, Ly6e, Ncam1, Ryr1, Tbx5, Tcf7l2, Tgfb2, Tgfbr3, Psma6, Pi16, Heg1, Chd7
GO:0003014	renal system process	48	7	6.13268	9.15164e-05	0.00600324	Cacna1c, F2rl1, Gas6, Gja1, Itga3, Sulf2, Sulf1
GO:0098609	cell-cell adhesion	442	24	2.2834	9.36001e-05	0.00606121	Cbln1, Cd83, Cdh1, Efnb2, Hfe, Icam1, Igf1, Igf2, Cd74, Il2rg, Klf4, Lamb1, Ncam1, Psen1, Cxcl12, Serpine2, Tgfb2, Nectin1, Cd274, Plpp3, Gpnmb, Plxnb2, Kirrel, Fat4
GO:0003222	ventricular trabecula myocardium morphogenesis	10	4	16.8211	9.87021e-05	0.00631069	Eng, Tgfb2, Heg1, Chd7
GO:1903522	regulation of blood circulation	117	11	3.95367	0.000110474	0.00697503	Cacna1c, Dmpk, F2rl1, Gaa, Gja1, Icam1, Ptgs1, Slc9a1, Tgfb2, Kcnd3, Rangrf
GO:0044243	multicellular organismal catabolic process	13	4	12.9393	0.000113611	0.00703375	Adam15, Mmp7, Mrc2, Adamts2
GO:0060419	heart growth	61	8	5.5151	0.000115522	0.00703375	Gja1, Igf1, Ncam1, Tbx5, Tgfb2, Tgfbr3, Pi16, Heg1
GO:0031589	cell-substrate adhesion	227	16	2.96406	0.000115581	0.00703375	Adam15, Col3a1, Col1a1, Fbln1, Gas6, Itga3, Lamb1, Plau, Sfrp1, Smoc2, Smoc1, Antxr1, Col16a1, Lamc1, Ephb1, Abi3bp
GO:0008285	negative regulation of cell proliferation	434	23	2.2286	0.000134665	0.00809751	Cdh1, Efnb2, Eng, Fbln1, Gja1, Hnf4a, Igf1, Igfbp5, Klf4, Pmp22, Serpinf1, Sfrp1, Slit3, Sparc, Serpine2, Tbx5, Tgfb2, Tgfbr3, Timp2, Cd274, Gpnmb, Kank2, Sulf1
GO:0048870	cell motility	941	40	1.78757	0.000139306	0.00818178	Adam15, Arsb, Cdh1, Col18a1, Col3a1, Col5a1, Col1a1, Efnb2, Eng, F2rl1, Fbln1, Gas6, Gja1, Icam1, Igf1, Igfbp5, Cd74, Itga3, Klf4, Lamb1, Lrp1, Ddr2, Plau, Psen1, Cxcl12, Serpinf1, Sfrp1, Sparc, Tbx5, Tgfb2, Tgfbr3, Vim, Fscn3, Cd274, Gpnmb, Loxl2, Plxnb2, Lamc1, Sulf1, Ephb1
GO:0051674	localization of cell	941	40	1.78757	0.000139306	0.00818178	Adam15, Arsb, Cdh1, Col18a1, Col3a1, Col5a1, Col1a1, Efnb2, Eng, F2rl1, Fbln1, Gas6, Gja1, Icam1, Igf1, Igfbp5, Cd74, Itga3, Klf4, Lamb1, Lrp1, Ddr2, Plau, Psen1, Cxcl12, Serpinf1, Sfrp1, Sparc, Tbx5, Tgfb2, Tgfbr3, Vim, Fscn3, Cd274, Gpnmb, Loxl2, Plxnb2, Lamc1, Sulf1, Ephb1
GO:0072511	divalent inorganic cation transport	263	17	2.71823	0.000145657	0.00845645	Cacna1c, Gas6, Gja1, Hfe, Icam1, Igf1, Pkd2, Psen1, Ryr1, Cxcl12, Slc9a1, Tcn2, Tgfb2, Cacna2d2, Slc39a4, Slc39a6, Chd7
GO:0048732	gland development	280	18	2.70338	0.000153981	0.00876541	Cdh1, Gja1, Igf1, Igf2, Igfbp5, Ly6e, Pou1f1, Pkd2, Plau, Psen1, Serpinf1, Sfrp1, Serpine2, Tcf7l2, Tgfbr3, Sulf2, Sulf1, Iqgap3
GO:0016337	single organismal cell-cell adhesion	377	21	2.34245	0.000156065	0.00876541	Cd83, Cdh1, Efnb2, Hfe, Icam1, Igf1, Igf2, Cd74, Il2rg, Klf4, Lamb1, Ncam1, Psen1, Cxcl12, Serpine2, Tgfb2, Nectin1, Cd274, Plpp3, Gpnmb, Kirrel
GO:0007162	negative regulation of cell adhesion	171	13	3.19698	0.000156184	0.00876541	Adam15, Cdh1, Col1a1, Fbln1, Hfe, Cd74, Klf4, Lamb1, Cxcl12, Serpine2, Cd274, Gpnmb, Plxnb2
GO:0090092	regulation of transmembrane receptor protein serine/threonine kinase signaling pathway	128	11	3.6139	0.000163005	0.00904767	Eng, Gdf10, Hfe, Itga3, Sfrp1, Tcf7l2, Tgfb2, Tgfbr3, Htra3, Sulf1, Vasn
GO:2000146	negative regulation of cell motility	171	13	3.19698	0.000165424	0.00905099	Adam15, Col3a1, Eng, Fbln1, Igfbp5, Klf4, Lrp1, Cxcl12, Serpinf1, Sfrp1, Tbx5, Tgfbr3, Sulf1
GO:0045597	positive regulation of cell differentiation	635	30	1.98674	0.000166649	0.00905099	Adamts1, Arsb, Cd83, Col1a1, Efnb2, Eng, Bcl11a, Gas6, Gdf10, Gja1, Igf1, Cd74, Il2rg, Itga3, Ltf, Ddr2, Psen1, Cxcl12, Serpinf1, Sfrp1, Serpine2, Tbx5, Tcf7l2, Tgfb2, Timp2, Vim, Medag, Loxl2, Plxnb2, Ehd2
GO:0010470	regulation of gastrulation	23	5	9.14188	0.000169504	0.00910813	Col5a1, Col5a2, Hnf4a, Klf4, Phldb1
GO:0035295	tube development	443	24	2.27825	0.000172927	0.00919425	Cdh1, Col3a1, Dhcr7, Efnb2, Eng, Gja1, Igf1, Igfbp5, Itga3, Pkd2, Psen1, Cxcl12, Sfrp1, Sparc, Serpine2, Tbx5, Tcf7l2, Tgfb2, Zic5, Heg1, Plxnb2, Adamts2, Chd7, Fat4
GO:0060343	trabecula formation	13	4	12.9393	0.000179619	0.00945057	Adamts1, Col1a1, Sfrp1, Tgfbr3
GO:0022603	regulation of anatomical structure morphogenesis	630	30	2.00251	0.00018751	0.00976405	Adamts1, Cdh1, Col4a2, Col5a1, Col5a2, Efnb2, Eng, Bcl11a, Fbln1, Gja1, Hnf4a, Icam1, Klf4, Plau, Psen1, Cxcl12, Serpinf1, Sfrp1, Sparc, Tbx5, Tgfb2, Tgfbr3, Vim, Fmnl2, Sulf2, Phldb1, Plxnb2, Syne3, Sulf1, Ehd2
GO:0055008	cardiac muscle tissue morphogenesis	33	6	7.64593	0.0001979	0.0101905	Eng, Ly6e, Tgfb2, Tgfbr3, Heg1, Chd7
GO:0001649	osteoblast differentiation	153	12	3.29825	0.000199734	0.0101905	Col1a1, Gdf10, Gja1, Igf1, Igf2, Igfbp5, Ltf, Mrc2, Ddr2, Sfrp1, Tgfbr3, Smoc1
GO:0010959	regulation of metal ion transport	225	15	2.80351	0.000207434	0.010433	Dmpk, Gja1, Hfe, Icam1, Igf1, Fxyd5, Pkd2, Cxcl12, Slc9a1, Serpine2, Tgfb2, Rangrf, Fxyd6, Slc9a3, Chd7
GO:0055024	regulation of cardiac muscle tissue development	51	7	5.77193	0.000208619	0.010433	Efnb2, Gja1, Igf1, Ncam1, Tbx5, Tgfbr3, Pi16
GO:0050817	coagulation	113	10	3.72147	0.000222203	0.0110034	Serping1, F2rl1, Fbln1, Gas6, Hnf4a, Plau, Psen1, Serpine2, Thbd, Scara5
GO:0014706	striated muscle tissue development	241	16	2.79188	0.000236059	0.0115761	Efnb2, Eng, Gja1, Igf1, Ly6e, Ncam1, Ryr1, Slc9a1, Tbx5, Tcf7l2, Tgfb2, Tgfbr3, Psma6, Pi16, Heg1, Chd7
GO:0048646	anatomical structure formation involved in morphogenesis	665	31	1.96035	0.0002489	0.0120884	Adam15, Adamts1, Cbln1, Cdh1, Col18a1, Col4a2, Col5a1, Col5a2, Col1a1, Efnb2, Eng, Klf4, Mfge8, Plau, Pmp22, Psen1, Cxcl12, Serpinf1, Sfrp1, Sparc, Tbx5, Tgfb2, Tgfbr3, Nectin1, Zic5, Loxl2, Phldb1, Plxnb2, Sulf1, Ehd2, Ephb1
GO:0051146	striated muscle cell differentiation	171	13	3.19698	0.000251507	0.0120987	Dmpk, Efnb2, Igf1, Igf2, Igfbp5, Ryr1, Cxcl12, Slc9a1, Tbx5, Cacna2d2, Flnc, Pi16, Ehd2
GO:0030510	regulation of BMP signaling pathway	54	7	5.45127	0.000255913	0.0121945	Eng, Itga3, Sfrp1, Tcf7l2, Tgfbr3, Htra3, Sulf1
GO:0060317	cardiac epithelial to mesenchymal transition	14	4	12.015	0.000270627	0.0126581	Adam15, Eng, Tgfb2, Tgfbr3
GO:0006811	ion transport	832	35	1.76904	0.000270654	0.0126581	Cacna1c, Dmpk, Gas6, Gja1, Hfe, Icam1, Igf1, Ltf, Slc3a2, Fxyd5, Pkd2, Psen1, Ryr1, Cxcl12, Slc12a4, Slc9a1, Serpine2, Tcn2, Tgfb2, Timm8b, Kcnd3, Cacna2d2, Rangrf, Nectin1, Fxyd6, Slc52a3, Scara5, Slc39a4, Slc38a10, Clca3a2, Ctns, Slc9a3, Slc39a6, Panx3, Chd7
GO:0060429	epithelium development	695	32	1.93624	0.000279371	0.0129459	Cdh1, Col18a1, Col5a1, Efnb2, Eng, F2rl1, Gja1, Icam1, Igf1, Igfbp5, Klf4, Pkd2, Psen1, Ptgs1, Cxcl12, Sfrp1, Serpine2, Tbx5, Tcf7l2, Tgfb2, Tgfbr3, Vim, Zic5, Heg1, Ces1d, Plxnb2, Sulf1, Klk14, Frmd6, Chd7, Fat4, Iqgap3
GO:0007178	transmembrane receptor protein serine/threonine kinase signaling pathway	205	14	2.87189	0.000292869	0.013448	Col3a1, Eng, Gdf10, Hfe, Hnf4a, Itga3, Sfrp1, Tcf7l2, Tgfb2, Tgfbr3, Vim, Htra3, Sulf1, Vasn
GO:0055021	regulation of cardiac muscle tissue growth	39	6	6.46964	0.000300679	0.0136823	Gja1, Igf1, Ncam1, Tbx5, Tgfbr3, Pi16
GO:0003013	circulatory system process	250	16	2.69137	0.000304736	0.013743	Cacna1c, Dmpk, Eng, F2rl1, Gaa, Gas6, Gja1, Icam1, Ptgs1, Slc9a1, Tgfb2, Tgfbr3, Kcnd3, Rangrf, Heg1, Chd7
GO:1901861	regulation of muscle tissue development	92	9	4.11384	0.000349692	0.0154458	Efnb2, Gja1, Igf1, Igfbp5, Ncam1, Tbx5, Tcf7l2, Tgfbr3, Pi16
GO:0045926	negative regulation of growth	166	12	3.03995	0.000351005	0.0154458	Adam15, Bcl11a, Gja1, Hnf4a, Igfbp5, Sfrp1, Slit3, Serpine2, Tbx5, Tcf7l2, Tgfb2, Pi16
GO:0001503	ossification	257	16	2.61806	0.000353912	0.0154458	Col1a1, Gdf10, Gja1, Igf1, Igf2, Igfbp5, Ltf, Mrc2, Ddr2, Ryr1, Sfrp1, Tcf7l2, Tgfbr3, Smoc1, Igsf10, Fat4
GO:0043567	regulation of insulin-like growth factor receptor signaling pathway	15	4	11.214	0.000357212	0.0154458	Igf1, Igfbp4, Igfbp5, Pou1f1
GO:0030336	negative regulation of cell migration	160	12	3.15395	0.000357783	0.0154458	Adam15, Col3a1, Eng, Igfbp5, Klf4, Lrp1, Cxcl12, Serpinf1, Sfrp1, Tbx5, Tgfbr3, Sulf1
GO:0051271	negative regulation of cellular component movement	185	13	2.95505	0.000368086	0.0157559	Adam15, Col3a1, Eng, Fbln1, Igfbp5, Klf4, Lrp1, Cxcl12, Serpinf1, Sfrp1, Tbx5, Tgfbr3, Sulf1
GO:0022407	regulation of cell-cell adhesion	243	15	2.59584	0.000371344	0.0157618	Cd83, Cdh1, Efnb2, Hfe, Icam1, Igf1, Igf2, Cd74, Il2rg, Klf4, Cxcl12, Serpine2, Cd274, Plpp3, Gpnmb
GO:0043588	skin development	156	12	3.23482	0.000387025	0.0162905	Col3a1, Col5a1, Col5a2, Col1a1, Igfbp5, Itga3, Psen1, Ptgs1, Ryr1, Tcf7l2, Tgfb2, Adamts2
GO:0060384	innervation	14	4	12.015	0.00039675	0.0164553	Serpine2, Sulf2, Sulf1, Chd7
GO:0030335	positive regulation of cell migration	314	18	2.41066	0.000397455	0.0164553	Col18a1, Col1a1, F2rl1, Fbln1, Gas6, Icam1, Igf1, Cd74, Itga3, Lamb1, Ddr2, Plau, Cxcl12, Sparc, Tgfb2, Cd274, Plpp3, Gpnmb
GO:0061041	regulation of wound healing	80	8	4.20526	0.000412001	0.0169165	Serping1, F2rl1, Gja1, Plau, Serpine2, Thbd, Plpp3, Scara5
GO:0009968	negative regulation of signal transduction	747	32	1.80145	0.000415294	0.0169165	Cdh1, Eng, F2rl1, Fbln1, Gas6, Hnf4a, Icam1, Igf1, Igfbp5, Cd74, Itga3, Klf4, Lrp1, Ltf, Pkd2, Psen1, Rasa3, Cxcl12, Sfrp1, Slit3, Serpine2, Tcf7l2, Tgfb2, Tgfbr3, Timp2, Sulf2, Htra3, Prex2, Kank2, Sulf1, Vasn, Klk14
GO:0010719	negative regulation of epithelial to mesenchymal transition	17	4	9.89474	0.000429434	0.0173526	Sfrp1, Tgfb2, Tgfbr3, Vasn
GO:0070838	divalent metal ion transport	262	16	2.5681	0.000433388	0.0173636	Cacna1c, Gas6, Gja1, Hfe, Icam1, Igf1, Pkd2, Psen1, Ryr1, Cxcl12, Slc9a1, Tgfb2, Cacna2d2, Slc39a4, Slc39a6, Chd7
GO:0003209	cardiac atrium morphogenesis	15	4	11.214	0.000437747	0.0173636	Eng, Tbx5, Tgfb2, Heg1
GO:0048762	mesenchymal cell differentiation	118	10	3.56378	0.000440021	0.0173636	Adam15, Col1a1, Eng, Gja1, Sfrp1, Tgfb2, Tgfbr3, Loxl2, Phldb1, Vasn
GO:0048638	regulation of developmental growth	233	15	2.70725	0.000471457	0.0183199	Cacna1c, Bcl11a, Gja1, Igf1, Igf2, Ncam1, Pou1f1, Cxcl12, Sfrp1, Tbx5, Tcf7l2, Tgfbr3, Cacna2d2, Pi16, Chd7
GO:0060420	regulation of heart growth	42	6	6.00752	0.000471509	0.0183199	Gja1, Igf1, Ncam1, Tbx5, Tgfbr3, Pi16
GO:0003206	cardiac chamber morphogenesis	77	8	4.3691	0.000480039	0.018509	Adamts1, Eng, Ly6e, Tbx5, Tgfb2, Tgfbr3, Heg1, Chd7
GO:0048844	artery morphogenesis	41	6	6.15404	0.000519078	0.0197541	Col3a1, Efnb2, Eng, Lrp1, Tgfb2, Chd7
GO:0030193	regulation of blood coagulation	47	6	5.36842	0.000524065	0.0197541	Serping1, F2rl1, Plau, Serpine2, Thbd, Scara5
GO:1900046	regulation of hemostasis	47	6	5.36842	0.000524065	0.0197541	Serping1, F2rl1, Plau, Serpine2, Thbd, Scara5
GO:1903034	regulation of response to wounding	102	9	3.71053	0.000552611	0.0206758	Serping1, F2rl1, Gja1, Klf4, Plau, Serpine2, Thbd, Plpp3, Scara5
GO:0045927	positive regulation of growth	191	13	2.86222	0.000574211	0.0212522	Bcl11a, Igf1, Igf2, Ncam1, Pou1f1, Cxcl12, Sfrp1, Slc9a1, Tbx5, Tgfb2, Tgfbr3, Cacna2d2, Chd7
GO:2000147	positive regulation of cell motility	326	18	2.32192	0.00057643	0.0212522	Col18a1, Col1a1, F2rl1, Fbln1, Gas6, Icam1, Igf1, Cd74, Itga3, Lamb1, Ddr2, Plau, Cxcl12, Sparc, Tgfb2, Cd274, Plpp3, Gpnmb
GO:1903037	regulation of leukocyte cell-cell adhesion	180	12	2.80351	0.000640667	0.0233324	Cd83, Efnb2, Hfe, Icam1, Igf1, Igf2, Cd74, Il2rg, Klf4, Cxcl12, Cd274, Gpnmb
GO:0001558	regulation of cell growth	279	16	2.41162	0.000642974	0.0233324	Adam15, Bcl11a, Gja1, Hnf4a, Igf1, Igfbp4, Igfbp5, Cxcl12, Sfrp1, Slc9a1, Slit3, Serpine2, Tgfb2, Igfbp7, Pi16, Htra3
GO:0022409	positive regulation of cell-cell adhesion	131	10	3.21012	0.00064671	0.0233324	Cd83, Cdh1, Efnb2, Icam1, Igf1, Igf2, Cd74, Il2rg, Cd274, Plpp3
GO:0048589	developmental growth	457	23	2.11643	0.00067578	0.0241125	Cacna1c, Dhcr7, Bcl11a, Gja1, Igf1, Igf2, Ly6e, Ncam1, Ddr2, Pou1f1, Plau, Cxcl12, Sfrp1, Slit3, Tbx5, Tcf7l2, Tgfb2, Tgfbr3, Cacna2d2, Pi16, Heg1, Igsf10, Chd7
GO:0002028	regulation of sodium ion transport	64	7	4.59951	0.00067788	0.0241125	Dmpk, Fxyd5, Slc9a1, Serpine2, Rangrf, Fxyd6, Slc9a3
GO:0040013	negative regulation of locomotion	197	13	2.77505	0.000689445	0.0243523	Adam15, Col3a1, Eng, Fbln1, Igfbp5, Klf4, Lrp1, Cxcl12, Serpinf1, Sfrp1, Tbx5, Tgfbr3, Sulf1
GO:0071363	cellular response to growth factor stimulus	354	19	2.25706	0.000697912	0.0243728	Col3a1, Col4a2, Eng, Gas6, Gdf10, Hfe, Itga3, Klf4, Sfrp1, Sparc, Tcf7l2, Tgfb2, Tgfbr3, Kcnd3, Sulf2, Htra3, Sulf1, Vasn, Fat4
GO:0005996	monosaccharide metabolic process	182	12	2.7727	0.000699675	0.0243728	Clk2, Hnf4a, Igf1, Igf2, Igfbp4, Igfbp5, Man2b2, Tcf7l2, Ugt1a6a, H6pd, Man2a2, Ugt1a7c
GO:0060485	mesenchyme development	146	11	3.16835	0.000706769	0.0244513	Adam15, Col1a1, Eng, Gja1, Sfrp1, Tbx5, Tgfb2, Tgfbr3, Loxl2, Phldb1, Vasn
GO:0008015	blood circulation	246	15	2.56418	0.000763488	0.0262339	Cacna1c, Dmpk, Eng, F2rl1, Gaa, Gas6, Gja1, Icam1, Ptgs1, Slc9a1, Tgfb2, Tgfbr3, Kcnd3, Rangrf, Chd7
GO:1905207	regulation of cardiocyte differentiation	31	5	6.78268	0.000773724	0.0263989	Efnb2, Igf1, Tbx5, Tgfb2, Pi16
GO:0045667	regulation of osteoblast differentiation	86	8	3.91187	0.000785619	0.0263989	Gdf10, Gja1, Igf1, Igfbp5, Ltf, Ddr2, Sfrp1, Smoc1
GO:1905209	positive regulation of cardiocyte differentiation	18	4	9.34503	0.000788436	0.0263989	Efnb2, Igf1, Tbx5, Tgfb2
GO:0035904	aorta development	44	6	5.73445	0.000789197	0.0263989	Col3a1, Efnb2, Eng, Lrp1, Tgfb2, Chd7
GO:0045995	regulation of embryonic development	82	8	4.1027	0.00079954	0.0265635	Col5a1, Col5a2, Hnf4a, Igf1, Klf4, Sfrp1, Phldb1, Sulf1
GO:0045844	positive regulation of striated muscle tissue development	46	6	5.48513	0.000809894	0.0265635	Efnb2, Gja1, Igf1, Ncam1, Tbx5, Tgfbr3
GO:0048636	positive regulation of muscle organ development	46	6	5.48513	0.000809894	0.0265635	Efnb2, Gja1, Igf1, Ncam1, Tbx5, Tgfbr3
GO:0051272	positive regulation of cellular component movement	335	18	2.25954	0.000819852	0.0267166	Col18a1, Col1a1, F2rl1, Fbln1, Gas6, Icam1, Igf1, Cd74, Itga3, Lamb1, Ddr2, Plau, Cxcl12, Sparc, Tgfb2, Cd274, Plpp3, Gpnmb
GO:0001501	skeletal system development	301	17	2.37507	0.000868043	0.0277122	Serpinh1, Col5a2, Col1a1, Hoxc8, Igf1, Ltf, Psen1, Ryr1, Sfrp1, Sparc, Tgfb2, Sulf2, Slc38a10, Loxl2, Sulf1, Chd7, Fat4
GO:0055025	positive regulation of cardiac muscle tissue development	31	5	6.78268	0.000869211	0.0277122	Efnb2, Igf1, Ncam1, Tbx5, Tgfbr3
GO:0007596	blood coagulation	111	9	3.40967	0.000874072	0.0277122	Serping1, F2rl1, Fbln1, Gas6, Hnf4a, Plau, Serpine2, Thbd, Scara5
GO:0030195	negative regulation of blood coagulation	21	4	8.01003	0.000883323	0.0277122	Serping1, Plau, Serpine2, Thbd
GO:0050819	negative regulation of coagulation	21	4	8.01003	0.000883323	0.0277122	Serping1, Plau, Serpine2, Thbd
GO:1900047	negative regulation of hemostasis	21	4	8.01003	0.000883323	0.0277122	Serping1, Plau, Serpine2, Thbd
GO:0061045	negative regulation of wound healing	34	5	6.18421	0.000911841	0.0284303	Serping1, Gja1, Plau, Serpine2, Thbd
GO:0098660	inorganic ion transmembrane transport	314	17	2.27673	0.000918756	0.0284702	Cacna1c, Gas6, Fxyd5, Pkd2, Ryr1, Slc9a1, Tgfb2, Kcnd3, Cacna2d2, Rangrf, Fxyd6, Scara5, Slc39a4, Clca3a2, Slc9a3, Slc39a6, Chd7
GO:1901863	positive regulation of muscle tissue development	47	6	5.36842	0.000924989	0.0284885	Efnb2, Gja1, Igf1, Ncam1, Tbx5, Tgfbr3
GO:0048639	positive regulation of developmental growth	127	10	3.31123	0.0009716	0.0297214	Bcl11a, Igf1, Igf2, Ncam1, Pou1f1, Cxcl12, Tbx5, Tgfbr3, Cacna2d2, Chd7
GO:0002009	morphogenesis of an epithelium	352	19	2.26989	0.000976788	0.0297214	Cdh1, Col5a1, Efnb2, Eng, Gja1, Igf1, Igfbp5, Klf4, Pkd2, Psen1, Cxcl12, Sfrp1, Tbx5, Tgfb2, Zic5, Plxnb2, Sulf1, Klk14, Fat4
GO:0007599	hemostasis	113	9	3.34932	0.000983503	0.0297381	Serping1, F2rl1, Fbln1, Gas6, Hnf4a, Plau, Serpine2, Thbd, Scara5
GO:0070848	response to growth factor	364	19	2.19505	0.000989112	0.0297381	Col3a1, Col4a2, Eng, Gas6, Gdf10, Hfe, Itga3, Klf4, Sfrp1, Sparc, Tcf7l2, Tgfb2, Tgfbr3, Kcnd3, Sulf2, Htra3, Sulf1, Vasn, Fat4
GO:0052547	regulation of peptidase activity	220	13	2.48493	0.00101008	0.0301889	Serping1, Cdh1, Col7a1, Gas6, Igf1, Klf4, Ltf, Serpine2, Timp2, Antxr1, Pi16, Papln, Itih5
GO:0003230	cardiac atrium development	19	4	8.85319	0.00102118	0.030341	Eng, Tbx5, Tgfb2, Heg1
GO:0010648	negative regulation of cell communication	819	33	1.69443	0.00103338	0.030524	Cdh1, Eng, F2rl1, Fbln1, Gas6, Hnf4a, Icam1, Igf1, Igfbp5, Cd74, Itga3, Klf4, Lrp1, Ltf, Pkd2, Psen1, Ptgs1, Rasa3, Cxcl12, Sfrp1, Slit3, Serpine2, Tcf7l2, Tgfb2, Tgfbr3, Timp2, Sulf2, Htra3, Prex2, Kank2, Sulf1, Vasn, Klk14
GO:1903524	positive regulation of blood circulation	35	5	6.00752	0.00105058	0.0308426	F2rl1, Gja1, Icam1, Ptgs1, Tgfb2
GO:0098662	inorganic cation transmembrane transport	290	16	2.32015	0.00105638	0.0308426	Cacna1c, Gas6, Fxyd5, Pkd2, Ryr1, Slc9a1, Tgfb2, Kcnd3, Cacna2d2, Rangrf, Fxyd6, Scara5, Slc39a4, Slc9a3, Slc39a6, Chd7
GO:0023057	negative regulation of signaling	821	33	1.6903	0.00107242	0.031131	Cdh1, Eng, F2rl1, Fbln1, Gas6, Hnf4a, Icam1, Igf1, Igfbp5, Cd74, Itga3, Klf4, Lrp1, Ltf, Pkd2, Psen1, Ptgs1, Rasa3, Cxcl12, Sfrp1, Slit3, Serpine2, Tcf7l2, Tgfb2, Tgfbr3, Timp2, Sulf2, Htra3, Prex2, Kank2, Sulf1, Vasn, Klk14
GO:0046622	positive regulation of organ growth	33	5	6.37161	0.00110819	0.0319854	Igf1, Ncam1, Tbx5, Tgfbr3, Cacna2d2
GO:0098655	cation transmembrane transport	320	17	2.23405	0.00114077	0.0327387	Cacna1c, Gas6, Fxyd5, Pkd2, Ryr1, Slc9a1, Tgfb2, Timm8b, Kcnd3, Cacna2d2, Rangrf, Fxyd6, Scara5, Slc39a4, Slc9a3, Slc39a6, Chd7
GO:0016525	negative regulation of angiogenesis	49	6	5.1493	0.00117286	0.0331799	Adamts1, Col4a2, Klf4, Serpinf1, Sparc, Sulf1
GO:1904994	regulation of leukocyte adhesion to vascular endothelial cell	10	3	12.6158	0.00118228	0.0331799	Icam1, Klf4, Cxcl12
GO:0046824	positive regulation of nucleocytoplasmic transport	90	8	3.73801	0.00118324	0.0331799	Cdh1, Gas6, Igf1, Psen1, Slc9a1, Tcf7l2, Sulf2, Wipf1
GO:0050877	neurological system process	459	22	2.01559	0.00119698	0.0331799	Aplp2, Cacna1c, Cdh1, Col1a1, Gaa, Icam1, Igf1, Igf2, Itga3, Lamb1, Ncam1, Olfr2, Psen1, Ptgs1, Serpinf1, Slc9a1, Serpine2, Slc52a3, Ctns, Olfr1310, Ephb1, Chd7
GO:0060348	bone development	130	10	3.23482	0.00119764	0.0331799	Serpinh1, Col1a1, Igf1, Ltf, Ryr1, Sparc, Sulf2, Slc38a10, Sulf1, Fat4
GO:0040017	positive regulation of locomotion	348	18	2.17514	0.00119908	0.0331799	Col18a1, Col1a1, F2rl1, Fbln1, Gas6, Icam1, Igf1, Cd74, Itga3, Lamb1, Ddr2, Plau, Cxcl12, Sparc, Tgfb2, Cd274, Plpp3, Gpnmb
GO:0048878	chemical homeostasis	625	27	1.81667	0.00120212	0.0331799	Aplp2, Cacna1c, Cdh1, Dmpk, F2rl1, Gas6, Gja1, Hfe, Hnf4a, Icam1, Igf1, Igfbp5, Napsa, Ltf, Pkd2, Psen1, Ryr1, Slc9a1, Tap2, Tcf7l2, Tgfb2, Rangrf, Scara5, Slc39a4, Slc9a3, Slc39a6, Chd7
GO:0050878	regulation of body fluid levels	188	12	2.68421	0.00121747	0.0334208	Serping1, Cdh1, F2rl1, Fbln1, Gas6, Gja1, Hnf4a, Plau, Serpine2, Thbd, Scara5, Heg1
GO:0060038	cardiac muscle cell proliferation	34	5	6.18421	0.00123689	0.03368	Gja1, Ncam1, Tbx5, Tgfb2, Tgfbr3
GO:0006814	sodium ion transport	111	9	3.40967	0.00124648	0.03368	Dmpk, Fxyd5, Pkd2, Slc9a1, Serpine2, Rangrf, Fxyd6, Slc38a10, Slc9a3
GO:0001974	blood vessel remodeling	33	5	6.37161	0.00125562	0.03368	Gja1, Igf1, Tgfb2, Tgfbr3, Chd7
GO:0060389	pathway-restricted SMAD protein phosphorylation	37	5	5.68279	0.00126717	0.03368	Eng, Gdf10, Hfe, Tgfb2, Tgfbr3
GO:0090257	regulation of muscle system process	129	10	3.25989	0.00127251	0.03368	Cacna1c, Dmpk, Igf1, Igfbp5, Klf4, Ptgs1, Ryr1, Slc9a1, Rangrf, Pi16
GO:0031214	biomineral tissue development	70	7	4.20526	0.0012743	0.03368	Col1a1, Gas6, Gja1, Igf1, Ddr2, Tcf7l2, Nectin1
GO:0042692	muscle cell differentiation	258	15	2.44492	0.00127539	0.03368	Dmpk, Efnb2, Eng, Igf1, Igf2, Igfbp5, Ryr1, Cxcl12, Slc9a1, Tbx5, Tcf7l2, Cacna2d2, Flnc, Pi16, Ehd2
GO:0016202	regulation of striated muscle tissue development	89	8	3.78001	0.00128025	0.03368	Efnb2, Gja1, Igf1, Ncam1, Tbx5, Tcf7l2, Tgfbr3, Pi16
GO:0009268	response to pH	21	4	8.01003	0.00129203	0.0338093	Arsb, Gja1, Pam, Slc9a1
GO:0022617	extracellular matrix disassembly	20	4	8.41053	0.00129856	0.0338093	Eng, Ddr2, Tgfb2, Lamc1
GO:0007159	leukocyte cell-cell adhesion	195	12	2.58785	0.00131359	0.033903	Cd83, Efnb2, Hfe, Icam1, Igf1, Igf2, Cd74, Il2rg, Klf4, Cxcl12, Cd274, Gpnmb
GO:0008016	regulation of heart contraction	88	8	3.82297	0.00131558	0.033903	Cacna1c, Dmpk, Gaa, Gja1, Slc9a1, Tgfb2, Kcnd3, Rangrf
GO:0043269	regulation of ion transport	352	18	2.15042	0.00134615	0.0345148	Cacna1c, Dmpk, Gja1, Hfe, Icam1, Igf1, Fxyd5, Pkd2, Cxcl12, Slc9a1, Serpine2, Tgfb2, Kcnd3, Cacna2d2, Rangrf, Fxyd6, Slc9a3, Chd7
GO:0007613	memory	67	7	4.39356	0.0013755	0.035089	Igf1, Igf2, Itga3, Psen1, Ptgs1, Serpinf1, Ctns
GO:0002577	regulation of antigen processing and presentation	12	3	10.5132	0.00147962	0.0375555	Hfe, Cd74, Tap2
GO:0048634	regulation of muscle organ development	91	8	3.69693	0.00149916	0.0378612	Efnb2, Gja1, Igf1, Ncam1, Tbx5, Tcf7l2, Tgfbr3, Pi16

## Sheet: GO dupCor
GO.ID	Term	Annotated	Significant	Enrichment	Fisher.pvalue	FDR	genes
GO:0022610	biological adhesion	853	107	2.58498	2.04347e-18	7.40832e-15	Adam9, Bmi1, Calr, Cd34, Cd9, Cdh1, Cdh11, Cdh13, Chl1, Chrd, Col12a1, Col15a1, Col18a1, Col3a1, Col4a3, Col5a1, Col6a2, Col1a1, Cyp1b1, Dag1, Emb, Eng, Fbln1, Fbln2, Fbn1, Fn1, Fzd4, H2-T23, Icam1, Igf1, Igf2, Il6st, Itga2, Itga5, Klf4, Lamb1, Lamc2, Ltf, Mfge8, Mmp14, Ncam1, Nid1, Nid2, Plau, Psen1, Ptger4, Cxcl12, Sfrp1, Serpine2, Sdc4, Tgfbi, Tgfbr2, Thbs2, Thbs3, Crisp2, Wnt5a, Zan, Coro1c, …
GO:0007155	cell adhesion	844	106	2.58813	2.87033e-18	7.40832e-15	Adam9, Bmi1, Calr, Cd34, Cd9, Cdh1, Cdh11, Cdh13, Chl1, Chrd, Col12a1, Col15a1, Col18a1, Col3a1, Col4a3, Col5a1, Col6a2, Col1a1, Cyp1b1, Dag1, Emb, Eng, Fbln1, Fbln2, Fbn1, Fn1, Fzd4, H2-T23, Icam1, Igf1, Igf2, Il6st, Itga2, Itga5, Klf4, Lamb1, Lamc2, Mfge8, Mmp14, Ncam1, Nid1, Nid2, Plau, Psen1, Ptger4, Cxcl12, Sfrp1, Serpine2, Sdc4, Tgfbi, Tgfbr2, Thbs2, Thbs3, Crisp2, Wnt5a, Zan, Coro1c, Adam2…
GO:0030198	extracellular matrix organization	143	36	5.18787	2.12863e-15	3.49649e-12	Aplp2, Serpinh1, Col18a1, Col3a1, Col4a3, Col5a1, Col5a2, Col1a1, Col1a2, Cyp1b1, Dag1, Eln, Eng, Fbln1, Fn1, Hspg2, Lamc2, Lox, Nid1, Ddr2, Tgfbi, Fbln5, Creb3l1, Dpt, Smoc2, Ccdc80, Antxr1, Sulf2, Mfap4, Phldb2, Adamts2, Lamc1, Sulf1, Egflam, Abi3bp, Flrt2
GO:0043062	extracellular structure organization	144	36	5.15184	2.70941e-15	3.49649e-12	Aplp2, Serpinh1, Col18a1, Col3a1, Col4a3, Col5a1, Col5a2, Col1a1, Col1a2, Cyp1b1, Dag1, Eln, Eng, Fbln1, Fn1, Hspg2, Lamc2, Lox, Nid1, Ddr2, Tgfbi, Fbln5, Creb3l1, Dpt, Smoc2, Ccdc80, Antxr1, Sulf2, Mfap4, Phldb2, Adamts2, Lamc1, Sulf1, Egflam, Abi3bp, Flrt2
GO:0031589	cell-substrate adhesion	241	39	3.3348	2.72177e-10	2.80996e-07	Adam9, Calr, Cd34, Cdh13, Col3a1, Col1a1, Dag1, Fbln1, Fbln2, Fn1, Fzd4, Itga2, Itga5, Lamb1, Mmp14, Nid1, Nid2, Plau, Sfrp1, Sdc4, Coro1c, Axl, Dlc1, Bcam, Smoc2, Ccdc80, Dock5, Antxr1, Col16a1, Muc4, Col26a1, Phldb2, Rasa1, Lamc1, Myo1g, Egflam, Ephb1, Abi3bp, Gm9573
GO:0051241	negative regulation of multicellular organismal process	722	75	2.14065	3.52017e-10	3.02852e-07	Adamts1, Nr2f2, Atp1a1, Calr, Cd34, Chrd, Col3a1, Col4a2, Col4a3, Col5a1, Col5a2, Bcl11a, F2rl1, Fbln1, Fbn1, Fn1, Gdf10, Gja1, Lpar1, H2-D1, H2-K1, Hhip, Igf1, Igfbp5, Klf4, Anpep, Lrp1, Lrpap1, Meis2, Nme2, Nrp1, P2rx4, Pafah1b1, Pax6, Pcm1, Plau, Plxna3, Pmp22, Prkcsh, Pros1, Psen1, Ptger4, Ptprg, Sfrp1, Slit1, Sparc, Serpine2, Stc1, Abcc8, Tbx5, Tcf7l2, Tgfbr2, Thbd, Thbs2, Wnt5a, Coro1c, Axl…
GO:0051270	regulation of cellular component movement	623	67	2.2162	2.63456e-09	1.9428e-06	Adam9, Nr2f2, Arsb, Atp1a1, Cacna1c, Calr, Capn7, Cdh1, Cdh13, Chrd, Col18a1, Col3a1, Col1a1, Cyp1b1, Dag1, Eng, F2rl1, Fbln1, Fn1, Lpar1, Icam1, Igf1, Igfbp5, Il6st, Insr, Itga2, Itga5, Klf4, Lamb1, Lamc2, Lrp1, Mmp14, Nrp1, Ddr2, P2rx4, Pax6, Plau, Plcg1, Plxna3, Ptger4, Ptp4a1, Ptprg, Cxcl12, Sfrp1, Slit1, Sparc, Stc1, Sdc4, Tbx5, Tgfbr2, Trf, Wnt5a, Coro1c, Ceacam1, Dlc1, Rangrf, Cd274, Trpv4…
GO:0030155	regulation of cell adhesion	460	54	2.41913	3.78136e-09	2.43992e-06	Adam9, Bmi1, Calr, Cdh1, Cdh13, Chrd, Col1a1, Cyp1b1, Dag1, Fbln1, Fbln2, Fn1, Fzd4, H2-T23, Icam1, Igf1, Igf2, Il6st, Itga2, Itga5, Klf4, Lamb1, Mmp14, Nid1, Plau, Ptger4, Cxcl12, Serpine2, Sdc4, Tgfbr2, Wnt5a, Coro1c, Ceacam1, Dlc1, C1qtnf1, Cd274, Trpv4, Smoc2, Peli1, Ccdc80, Plpp3, Dock5, Dnaja3, Gpnmb, Col16a1, Muc4, Plxnb2, Col26a1, Phldb2, Rasa1, Zbtb1, Egflam, Abi3bp, Gm9573
GO:0030334	regulation of cell migration	538	60	2.29822	5.32252e-09	3.05276e-06	Adam9, Nr2f2, Arsb, Calr, Capn7, Cdh1, Cdh13, Chrd, Col18a1, Col3a1, Col1a1, Cyp1b1, Dag1, Eng, F2rl1, Fbln1, Fn1, Lpar1, Icam1, Igf1, Igfbp5, Il6st, Insr, Itga2, Itga5, Klf4, Lamb1, Lamc2, Lrp1, Mmp14, Ddr2, P2rx4, Pax6, Plau, Plcg1, Ptger4, Ptp4a1, Ptprg, Cxcl12, Sfrp1, Sparc, Stc1, Sdc4, Tbx5, Tgfbr2, Wnt5a, Coro1c, Ceacam1, Dlc1, Cd274, Trpv4, Plpp3, Dock5, Spag9, Il33, Gpnmb, Plxnb2, Phldb2,…
GO:2000145	regulation of cell motility	570	61	2.20535	1.32129e-08	6.82048e-06	Adam9, Nr2f2, Arsb, Calr, Capn7, Cdh1, Cdh13, Chrd, Col18a1, Col3a1, Col1a1, Cyp1b1, Dag1, Eng, F2rl1, Fbln1, Fn1, Lpar1, Icam1, Igf1, Igfbp5, Il6st, Insr, Itga2, Itga5, Klf4, Lamb1, Lamc2, Lrp1, Mmp14, Ddr2, P2rx4, Pax6, Plau, Plcg1, Ptger4, Ptp4a1, Ptprg, Cxcl12, Sfrp1, Sparc, Stc1, Sdc4, Tbx5, Tgfbr2, Trf, Wnt5a, Coro1c, Ceacam1, Dlc1, Cd274, Trpv4, Plpp3, Dock5, Spag9, Il33, Gpnmb, Plxnb2, Ph…
GO:0048870	cell motility	978	89	1.87531	1.8111e-08	7.79074e-06	Adam9, Akap4, Nr2f2, Arsb, Calr, Capn7, Cd34, Cdh1, Cdh13, Chl1, Chrd, Col18a1, Col3a1, Col5a1, Col1a1, Cyp1b1, Dag1, Eng, F2rl1, Fbln1, Fn1, Gja1, Lpar1, Icam1, Igf1, Igfbp5, Il6st, Insr, Itga2, Itga5, Klf4, Lamb1, Lamc2, Lrp1, Mmp14, Nfatc2, Nrp1, Ddr2, P2rx4, Pafah1b1, Pax6, Pcm1, Plat, Plau, Plcg1, Pltp, Prm3, Psen1, Ptger4, Ptp4a1, Ptprg, Cxcl12, Sfrp1, Slit1, Sparc, Stc1, Abcc8, Sdc4, Tbx5,…
GO:0051674	localization of cell	978	89	1.87531	1.8111e-08	7.79074e-06	Adam9, Akap4, Nr2f2, Arsb, Calr, Capn7, Cd34, Cdh1, Cdh13, Chl1, Chrd, Col18a1, Col3a1, Col5a1, Col1a1, Cyp1b1, Dag1, Eng, F2rl1, Fbln1, Fn1, Gja1, Lpar1, Icam1, Igf1, Igfbp5, Il6st, Insr, Itga2, Itga5, Klf4, Lamb1, Lamc2, Lrp1, Mmp14, Nfatc2, Nrp1, Ddr2, P2rx4, Pafah1b1, Pax6, Pcm1, Plat, Plau, Plcg1, Pltp, Prm3, Psen1, Ptger4, Ptp4a1, Ptprg, Cxcl12, Sfrp1, Slit1, Sparc, Stc1, Abcc8, Sdc4, Tbx5,…
GO:0016477	cell migration	880	83	1.94365	2.03649e-08	8.08645e-06	Adam9, Nr2f2, Arsb, Calr, Capn7, Cd34, Cdh1, Cdh13, Chl1, Chrd, Col18a1, Col3a1, Col5a1, Col1a1, Cyp1b1, Dag1, Eng, F2rl1, Fbln1, Fn1, Gja1, Lpar1, Icam1, Igf1, Igfbp5, Il6st, Insr, Itga2, Itga5, Klf4, Lamb1, Lamc2, Lrp1, Mmp14, Nfatc2, Nrp1, Ddr2, P2rx4, Pafah1b1, Pax6, Pcm1, Plat, Plau, Plcg1, Psen1, Ptger4, Ptp4a1, Ptprg, Cxcl12, Sfrp1, Slit1, Sparc, Stc1, Abcc8, Sdc4, Tbx5, Tgfbr2, Wnt5a, Cor…
GO:0040012	regulation of locomotion	621	64	2.12379	2.51124e-08	9.25932e-06	Adam9, Nr2f2, Arsb, Calr, Capn7, Cdh1, Cdh13, Chrd, Col18a1, Col3a1, Col1a1, Cyp1b1, Dag1, Eng, F2rl1, Fbln1, Fn1, Lpar1, Icam1, Igf1, Igfbp5, Il6st, Insr, Itga2, Itga5, Klf4, Lamb1, Lamc2, Lrp1, Mmp14, Nrp1, Ddr2, P2rx4, Pax6, Plau, Plcg1, Plxna3, Ptger4, Ptp4a1, Ptprg, Cxcl12, Sfrp1, Slit1, Sparc, Stc1, Sdc4, Tbx5, Tgfbr2, Trf, Wnt5a, Coro1c, Ceacam1, Dlc1, Cd274, Trpv4, Plpp3, Dock5, Spag9, Il…
GO:0010810	regulation of cell-substrate adhesion	148	26	3.62021	5.78494e-08	1.99079e-05	Calr, Cdh13, Col1a1, Dag1, Fbln1, Fbln2, Fn1, Fzd4, Itga5, Mmp14, Nid1, Plau, Sdc4, Coro1c, Dlc1, Smoc2, Ccdc80, Dock5, Col16a1, Muc4, Col26a1, Phldb2, Rasa1, Egflam, Abi3bp, Gm9573
GO:0072359	circulatory system development	708	70	2.03745	8.69248e-08	2.80441e-05	Adamts1, Nr2f2, C3, Cacna1c, Cd34, Cdh13, Col18a1, Col3a1, Col4a2, Col4a3, Col5a1, Col1a1, Col1a2, Cyp1b1, Dhcr7, Egf, Eng, Fbn1, Fn1, Fzd1, Fzd4, Gaa, Gja1, Lrp2, Hhip, Hspg2, Igf1, Insr, Itga5, Klf4, Anpep, Lox, Lrp1, Mfge8, Ncam1, Nrp1, Pax6, Pkd2, Plau, Plcg1, Psen1, Ptger4, Cxcl12, Slc22a5, Sparc, Tbx5, Tcf7l2, Tgfbr2, Thbs2, Wnt5a, Tenm4, Ceacam1, Dlc1, Plpp3, 1190002N15Rik, Antxr1, Pi16, H…
GO:0045785	positive regulation of cell adhesion	264	35	2.73204	9.42664e-08	2.86237e-05	Adam9, Bmi1, Calr, Cdh1, Cdh13, Chrd, Dag1, Fbln1, Fbln2, Fn1, H2-T23, Icam1, Igf1, Igf2, Il6st, Itga2, Itga5, Nid1, Ptger4, Cxcl12, Sdc4, Tgfbr2, Wnt5a, Ceacam1, Cd274, Smoc2, Ccdc80, Plpp3, Dock5, Dnaja3, Col16a1, Col26a1, Zbtb1, Egflam, Abi3bp
GO:0001568	blood vessel development	442	50	2.33115	1.07355e-07	3.0787e-05	Adamts1, Nr2f2, C3, Cd34, Cdh13, Col18a1, Col3a1, Col4a2, Col4a3, Col5a1, Col1a1, Col1a2, Cyp1b1, Dhcr7, Egf, Eng, Fn1, Fzd4, Gja1, Lrp2, Hhip, Hspg2, Itga5, Klf4, Anpep, Lox, Lrp1, Mfge8, Nrp1, Pax6, Pkd2, Plau, Plcg1, Psen1, Ptger4, Cxcl12, Sparc, Tcf7l2, Tgfbr2, Thbs2, Wnt5a, Ceacam1, Plpp3, Antxr1, Heg1, Myh10, Rasa1, Sulf1, Ephb1, Thsd7a
GO:0030199	collagen fibril organization	29	11	7.81659	1.92333e-07	5.22539e-05	Serpinh1, Col3a1, Col5a1, Col5a2, Col1a1, Col1a2, Cyp1b1, Lox, Ddr2, Dpt, Adamts2
GO:0001944	vasculature development	464	51	2.26503	2.53642e-07	6.54649e-05	Adamts1, Nr2f2, C3, Cd34, Cdh13, Col18a1, Col3a1, Col4a2, Col4a3, Col5a1, Col1a1, Col1a2, Cyp1b1, Dhcr7, Egf, Eng, Fn1, Fzd4, Gja1, Lrp2, Hhip, Hspg2, Igf1, Itga5, Klf4, Anpep, Lox, Lrp1, Mfge8, Nrp1, Pax6, Pkd2, Plau, Plcg1, Psen1, Ptger4, Cxcl12, Sparc, Tcf7l2, Tgfbr2, Thbs2, Wnt5a, Ceacam1, Plpp3, Antxr1, Heg1, Myh10, Rasa1, Sulf1, Ephb1, Thsd7a
GO:0048585	negative regulation of response to stimulus	983	83	1.73999	3.50928e-07	8.62613e-05	Slc25a5, Bicd1, Bmi1, Calr, Cd34, Cdh1, Chrd, Col3a1, Dag1, Eng, F2rl1, Fbln1, Fbn1, Fzd1, Gja1, H2-T23, Hhip, Icam1, Igf1, Igf2, Igfbp5, Il6st, Klf4, Lrp1, Ltf, Mmp14, Nrp1, Pafah1b1, Pkd2, Plau, Plxna3, Pros1, Psen1, Ptger4, Dusp1, Cxcl12, Glg1, Sfrp1, Skil, Slit1, Slit3, Serpine2, Tcf7l2, Thbd, Timp2, Timp3, Wnt5a, Ceacam1, Creb3l1, Cul3, Dlc1, Pibf1, Rasa4, Sh3glb1, Htra1, Ube2j1, Pfdn5, C1qt…
GO:0072358	cardiovascular system development	475	51	2.21258	5.17553e-07	0.000121437	Adamts1, Nr2f2, C3, Cd34, Cdh13, Col18a1, Col3a1, Col4a2, Col4a3, Col5a1, Col1a1, Col1a2, Cyp1b1, Dhcr7, Egf, Eng, Fn1, Fzd4, Gja1, Lrp2, Hhip, Hspg2, Igf1, Itga5, Klf4, Anpep, Lox, Lrp1, Mfge8, Nrp1, Pax6, Pkd2, Plau, Plcg1, Psen1, Ptger4, Cxcl12, Sparc, Tcf7l2, Tgfbr2, Thbs2, Wnt5a, Ceacam1, Plpp3, Antxr1, Heg1, Myh10, Rasa1, Sulf1, Ephb1, Thsd7a
GO:0048646	anatomical structure formation involved in morphogenesis	694	66	1.95978	6.01433e-07	0.000134982	Adam9, Adamts1, C3, Cd34, Cd9, Cdh1, Cdh13, Chrd, Col18a1, Col4a2, Col4a3, Col5a1, Col5a2, Col1a1, Cyp1b1, Dag1, Egf, Eng, Sh3pxd2a, Fn1, Fzd1, Hhip, Hspg2, Itga5, Klf4, Anpep, Mfge8, Nfatc2, Nrp1, Pafah1b1, Pax6, Plau, Plcg1, Pmp22, Psen1, Dusp1, Cxcl12, Sfrp1, Skil, Sparc, Sdc4, Tbx5, Tgfbr2, Thbs2, Thbs3, Wnt5a, Tenm4, Zeb2, Ceacam1, Cul3, Dlc1, Mpp5, Aldh1a3, Nectin1, Zic5, Faim2, Hopx, Myh10…
GO:0044057	regulation of system process	282	36	2.63073	6.72916e-07	0.000144733	Atp1a1, Cacna1b, Cacna1c, Chrm3, Dag1, Dmpk, F2rl1, Fgf12, Gaa, Gja1, Icam1, Igf1, Igfbp5, Itga2, Klf4, Anpep, Ncam1, P2rx4, Ptger4, Ptgs1, Slc22a5, Stc1, Abcc8, Trf, Tenm4, Stk39, Kcnd3, C1qtnf1, Rangrf, Gucy1a3, Dock5, Pi16, Hopx, Sptbn4, Cald1, Tshz3
GO:0008037	cell recognition	82	16	4.02095	2.13474e-06	0.000437789	Adam3, Cct4, Cct8, Hspa1l, Mfge8, Ncam1, Nrp1, Wnt5a, Zan, Nectin1, Fetub, Atp8b3, Nectin4, Cadm3, Colec12, Ephb1
GO:0007162	negative regulation of cell adhesion	177	25	2.91064	2.20506e-06	0.000437789	Cdh1, Cdh13, Col1a1, Cyp1b1, Fbln1, Fzd4, Klf4, Lamb1, Mmp14, Cxcl12, Serpine2, Sdc4, Coro1c, Ceacam1, Dlc1, C1qtnf1, Cd274, Trpv4, Peli1, Gpnmb, Muc4, Plxnb2, Phldb2, Rasa1, Gm9573
GO:0051272	positive regulation of cellular component movement	348	39	2.30945	2.54269e-06	0.000486125	Adam9, Calr, Capn7, Cdh13, Col18a1, Col1a1, Cyp1b1, F2rl1, Fbln1, Fn1, Lpar1, Icam1, Igf1, Il6st, Insr, Itga2, Itga5, Lamb1, Lamc2, Mmp14, Nrp1, Ddr2, P2rx4, Pax6, Plau, Plcg1, Ptger4, Ptp4a1, Cxcl12, Sparc, Tgfbr2, Trf, Wnt5a, Cd274, Trpv4, Plpp3, Dock5, Spag9, Gpnmb
GO:0051271	negative regulation of cellular component movement	190	26	2.81995	2.97621e-06	0.000548686	Nr2f2, Calr, Chrd, Col3a1, Cyp1b1, Dag1, Eng, Fbln1, Igfbp5, Klf4, Lrp1, Nrp1, Plxna3, Ptger4, Ptprg, Cxcl12, Sfrp1, Slit1, Stc1, Tbx5, Wnt5a, Coro1c, Dlc1, Il33, Phldb2, Sulf1
GO:2000147	positive regulation of cell motility	339	38	2.30997	3.17666e-06	0.000565446	Adam9, Calr, Capn7, Cdh13, Col18a1, Col1a1, Cyp1b1, F2rl1, Fbln1, Fn1, Lpar1, Icam1, Igf1, Il6st, Insr, Itga2, Itga5, Lamb1, Lamc2, Mmp14, Ddr2, P2rx4, Pax6, Plau, Plcg1, Ptger4, Ptp4a1, Cxcl12, Sparc, Tgfbr2, Trf, Wnt5a, Cd274, Trpv4, Plpp3, Dock5, Spag9, Gpnmb
GO:0032963	collagen metabolic process	51	12	4.84879	3.33525e-06	0.000573886	Serpinh1, Col5a1, Col1a1, Eng, Itga2, Mmp14, Mmp7, Mrc2, Creb3l1, Mfap4, Tns2, Adamts2
GO:0030335	positive regulation of cell migration	327	37	2.33172	4.18978e-06	0.000697666	Adam9, Calr, Capn7, Cdh13, Col18a1, Col1a1, Cyp1b1, F2rl1, Fbln1, Fn1, Lpar1, Icam1, Igf1, Il6st, Insr, Itga2, Itga5, Lamb1, Lamc2, Mmp14, Ddr2, P2rx4, Pax6, Plau, Plcg1, Ptger4, Ptp4a1, Cxcl12, Sparc, Tgfbr2, Wnt5a, Cd274, Trpv4, Plpp3, Dock5, Spag9, Gpnmb
GO:0044259	multicellular organismal macromolecule metabolic process	52	12	4.75555	4.57923e-06	0.000738687	Serpinh1, Col5a1, Col1a1, Eng, Itga2, Mmp14, Mmp7, Mrc2, Creb3l1, Mfap4, Tns2, Adamts2
GO:0044236	multicellular organism metabolic process	62	13	4.3209	5.53602e-06	0.000865968	Serpinh1, Col5a1, Col1a1, Eng, Itga2, Mmp14, Mmp7, Mrc2, Creb3l1, Trpv4, Mfap4, Tns2, Adamts2
GO:0040017	positive regulation of locomotion	363	39	2.21401	6.09143e-06	0.000924823	Adam9, Calr, Capn7, Cdh13, Col18a1, Col1a1, Cyp1b1, F2rl1, Fbln1, Fn1, Lpar1, Icam1, Igf1, Il6st, Insr, Itga2, Itga5, Lamb1, Lamc2, Mmp14, Nrp1, Ddr2, P2rx4, Pax6, Plau, Plcg1, Ptger4, Ptp4a1, Cxcl12, Sparc, Tgfbr2, Trf, Wnt5a, Cd274, Trpv4, Plpp3, Dock5, Spag9, Gpnmb
GO:0098602	single organism cell adhesion	451	45	2.05617	7.60236e-06	0.00112124	Bmi1, Calr, Cd34, Cdh1, Cyp1b1, Fbln1, Fn1, Fzd4, H2-T23, Icam1, Igf1, Igf2, Il6st, Itga5, Klf4, Lamb1, Ncam1, Psen1, Cxcl12, Sfrp1, Serpine2, Sdc4, Tgfbr2, Crisp2, Wnt5a, Coro1c, Axl, Ceacam1, C1qtnf1, Nectin1, Cd274, Trpv4, Peli1, Plpp3, Dock5, Antxr1, Nectin4, Dnaja3, Gpnmb, Boc, Muc4, Kirrel, Lamc1, Zbtb1, Gm9573
GO:0051093	negative regulation of developmental process	599	55	1.89216	1.04811e-05	0.00150287	Adamts1, Calr, Chrd, Col3a1, Col4a2, Col4a3, Col5a1, Col5a2, Bcl11a, Fbln1, Fbn1, Gdf10, Gja1, Lpar1, H2-D1, H2-K1, Hhip, Igf1, Igfbp5, Klf4, Lrp1, Meis2, Nme2, Nrp1, Pafah1b1, Pax6, Pcm1, Plxna3, Pmp22, Prkcsh, Psen1, Ptger4, Ptprg, Sfrp1, Skil, Slit1, Sparc, Abcc8, Tbx5, Tcf7l2, Tgfbr2, Thbs2, Wnt5a, Coro1c, Ceacam1, Trpv4, Hbp1, Pi16, Hopx, Phldb2, Rorb, Sulf1, Rgma, Vasn, Hook3
GO:0010811	positive regulation of cell-substrate adhesion	89	16	3.70469	1.20203e-05	0.001677	Calr, Cdh13, Dag1, Fbln1, Fbln2, Fn1, Itga5, Nid1, Sdc4, Smoc2, Ccdc80, Dock5, Col16a1, Col26a1, Egflam, Abi3bp
GO:0040013	negative regulation of locomotion	204	26	2.62643	1.31237e-05	0.00178275	Nr2f2, Calr, Chrd, Col3a1, Cyp1b1, Dag1, Eng, Fbln1, Igfbp5, Klf4, Lrp1, Nrp1, Plxna3, Ptger4, Ptprg, Cxcl12, Sfrp1, Slit1, Stc1, Tbx5, Wnt5a, Coro1c, Dlc1, Il33, Phldb2, Sulf1
GO:0044711	single-organism biosynthetic process	827	65	1.61968	1.3566e-05	0.00179559	Ak1, Atp1a1, C3, Serpinh1, Col5a1, Col1a1, Cyp17a1, Degs1, Dhcr7, Egf, Eng, Gpd2, Ggta1, Glul, Lpar1, Hsd11b1, Igf1, Igf2, Insr, Itga2, Lpl, Nme2, Pik3c2a, Plcg1, Plod1, Pltp, Ptger4, Ptgs1, Tcf7l2, Timp2, Wnt5a, Zeb2, Ceacam1, Creb3l1, Pibf1, Sh3glb1, Pigb, Pgam2, Pigo, Aldh1a3, Gucy1a3, Ptges, Ireb2, Acer3, Cers4, Acss1, Slc44a4, Asnsd1, Dhcr24, Ctns, Pid1, Acacb, Acly, Ces1d, Wdr5, Hmgcs1, Cwh…
GO:0003008	system process	902	75	1.71347	1.40015e-05	0.00180689	Aplp2, Nr2f2, Atp1a1, Cacna1b, Cacna1c, Cd34, Cdh1, Chl1, Chrm3, Col1a1, Col1a2, Dag1, Dmpk, Eng, F2rl1, F5, Fgf12, Fzd4, Gaa, Gja1, Icam1, Igf1, Igf2, Igfbp5, Itga2, Itga5, Klf4, Lamb1, Anpep, Man2b1, Meis2, Myh3, Ncam1, P2rx4, Pafah1b1, Pax6, Plcb2, Psen1, Ptger4, Ptgs1, Scn7a, Slc22a5, Serpine2, Stc1, Abcc8, Trf, Tenm4, Ceacam1, Stk39, Pgam2, Kcnd3, C1qtnf1, Aldh1a3, Rangrf, Gucy1a3, Trpv4, Ir…
GO:0085029	extracellular matrix assembly	22	8	7.49359	1.69521e-05	0.00210356	Dag1, Lamc2, Lox, Fbln5, Antxr1, Mfap4, Phldb2, Lamc1
GO:0030514	negative regulation of BMP signaling pathway	31	9	5.98278	1.71153e-05	0.00210356	Chrd, Fbn1, Fzd1, Sfrp1, Skil, Tcf7l2, Wnt5a, Htra1, Chrdl1
GO:0042060	wound healing	234	28	2.46584	1.86135e-05	0.00219808	C3, Cd34, Col3a1, Col5a1, Col1a1, Eng, F2rl1, F5, Fbln1, Fn1, Gja1, Igf1, Lox, Plau, Pros1, Ptger4, Serpine2, Sdc4, Thbd, Wnt5a, Axl, Ceacam1, C1qtnf1, F13a1, Hopx, Myh10, Phldb2, Igsf10
GO:0030510	regulation of BMP signaling pathway	55	12	4.49615	1.87361e-05	0.00219808	Chrd, Eng, Fbn1, Fzd1, Sfrp1, Skil, Tcf7l2, Wnt5a, Htra1, Chrdl1, Sulf1, Rgma
GO:0060348	bone development	134	20	3.07573	2.53668e-05	0.00290986	Serpinh1, Col1a1, Fbn1, Hspg2, Igf1, Ltf, Mmp14, Pafah1b1, Ptger4, Glg1, Sparc, Stc1, Tgfbr2, Thbs3, Pappa2, Sulf2, Slc38a10, Dchs1, Sulf1, Fat4
GO:0010721	negative regulation of cell development	223	27	2.49506	2.7827e-05	0.00312268	Calr, Col3a1, Bcl11a, Fbln1, Fbn1, Lpar1, H2-D1, H2-K1, Igf1, Lrp1, Nrp1, Pafah1b1, Pax6, Pcm1, Plxna3, Pmp22, Prkcsh, Psen1, Ptprg, Slit1, Abcc8, Wnt5a, Coro1c, Trpv4, Pi16, Rgma, Hook3
GO:0009887	animal organ morphogenesis	636	58	1.87929	3.43123e-05	0.00376852	Adamts1, Bmi1, Serpinh1, Cd34, Cdh1, Col3a1, Col5a1, Col5a2, Col1a1, Col1a2, Dag1, Egf, Eng, Fzd1, Gaa, Gja1, Hhip, Hoxc8, Hspg2, Igf1, Igf2, Igfbp5, Insr, Itga2, Lamb1, Ltf, Mmp14, Nrp1, Pafah1b1, Pax6, Pkd2, Plau, Polb, Psen1, Glg1, Sfrp1, Slit3, Stc1, Tbx5, Tcf7l2, Tgfbr2, Thbs3, Wnt5a, Pappa2, Ceacam1, Cul3, Dlc1, Aldh1a3, Nectin1, Sulf2, Heg1, Rorb, Dchs1, Sulf1, Tshz3, Ephb1, Fat4, Flrt2
GO:0009968	negative regulation of signal transduction	774	64	1.70397	3.61008e-05	0.00388234	Slc25a5, Bicd1, Bmi1, Calr, Cdh1, Chrd, Dag1, Eng, F2rl1, Fbln1, Fbn1, Fzd1, Hhip, Icam1, Igf1, Igfbp5, Il6st, Klf4, Lrp1, Ltf, Mmp14, Nrp1, Pafah1b1, Pkd2, Psen1, Dusp1, Cxcl12, Glg1, Sfrp1, Skil, Slit3, Serpine2, Tcf7l2, Timp2, Timp3, Wnt5a, Ceacam1, Creb3l1, Cul3, Dlc1, Pibf1, Rasa4, Sh3glb1, Htra1, Pfdn5, Gprasp1, Tmbim1, Sulf2, Faim2, Usp47, Glis2, Chrdl1, Bicc1, Dnaja3, Pid1, Prex2, Ivns1ab…
GO:0048514	blood vessel morphogenesis	369	38	2.12217	3.75672e-05	0.00395759	Adamts1, Nr2f2, C3, Cd34, Cdh13, Col18a1, Col3a1, Col4a2, Col4a3, Cyp1b1, Egf, Eng, Fn1, Fzd4, Gja1, Hhip, Hspg2, Itga5, Klf4, Anpep, Lox, Lrp1, Mfge8, Nrp1, Plau, Plcg1, Ptger4, Cxcl12, Sparc, Tgfbr2, Thbs2, Wnt5a, Ceacam1, Heg1, Rasa1, Sulf1, Ephb1, Thsd7a
GO:0019748	secondary metabolic process	30	8	5.4953	4.01562e-05	0.00414573	Cyp1b1, Fmo1, Hsd11b1, Wnt5a, Zeb2, Pgam2, Ctns, Ugt1a7c
GO:0010466	negative regulation of peptidase activity	125	17	2.8026	5.40156e-05	0.00539397	Igf1, Klf4, Ltf, Serpine2, Timp2, Timp3, Fetub, Serpina1f, Pi16, Dhcr24, Usp47, Dnaja3, Pi15, Timp4, Papln, Itih5, Fnip1
GO:0061045	negative regulation of wound healing	37	9	5.0126	5.49408e-05	0.00539397	Cd34, Gja1, Plau, Pros1, Serpine2, Thbd, Ceacam1, C1qtnf1, Phldb2
GO:0008610	lipid biosynthetic process	371	35	1.94409	5.53817e-05	0.00539397	Atp1a1, C3, Cyp17a1, Degs1, Dhcr7, Ggta1, Hsd11b1, Igf1, Igf2, Lpl, Pik3c2a, Ptgs1, Tcf7l2, Ceacam1, Pibf1, Sh3glb1, Pigb, Pigo, Aldh1a3, Ptges, Acer3, Cers4, Acss1, Dhcr24, Acacb, Acly, Ces1d, Hmgcs1, Cwh43, Sc5d, Scap, Erlin2, Pigs, Fads6, Acsl5
GO:0045861	negative regulation of proteolysis	192	22	2.36126	6.24839e-05	0.005973	Cdh1, Igf1, Klf4, Ltf, Plat, Psen1, Glg1, Serpine2, Timp2, Timp3, Fetub, Serpina1f, Pi16, Dhcr24, Usp47, Svip, Dnaja3, Pi15, Timp4, Papln, Itih5, Fnip1
GO:2000146	negative regulation of cell motility	176	22	2.57592	6.4702e-05	0.00607258	Nr2f2, Calr, Chrd, Col3a1, Cyp1b1, Dag1, Eng, Fbln1, Igfbp5, Klf4, Lrp1, Ptger4, Ptprg, Cxcl12, Sfrp1, Stc1, Tbx5, Coro1c, Dlc1, Il33, Phldb2, Sulf1
GO:0045596	negative regulation of cell differentiation	446	42	1.9406	6.88976e-05	0.00635088	Calr, Chrd, Col3a1, Col5a1, Col5a2, Bcl11a, Fbln1, Fbn1, Gdf10, Lpar1, H2-D1, H2-K1, Igf1, Igfbp5, Lrp1, Meis2, Nme2, Nrp1, Pafah1b1, Pax6, Pcm1, Plxna3, Pmp22, Prkcsh, Psen1, Ptprg, Sfrp1, Skil, Slit1, Abcc8, Tcf7l2, Wnt5a, Coro1c, Ceacam1, Trpv4, Hbp1, Pi16, Hopx, Rorb, Rgma, Vasn, Hook3
GO:0030195	negative regulation of blood coagulation	24	7	6.01048	7.64077e-05	0.00651035	Cd34, Plau, Pros1, Serpine2, Thbd, Ceacam1, C1qtnf1
GO:0050819	negative regulation of coagulation	24	7	6.01048	7.64077e-05	0.00651035	Cd34, Plau, Pros1, Serpine2, Thbd, Ceacam1, C1qtnf1
GO:1900047	negative regulation of hemostasis	24	7	6.01048	7.64077e-05	0.00651035	Cd34, Plau, Pros1, Serpine2, Thbd, Ceacam1, C1qtnf1
GO:0009611	response to wounding	292	31	2.18777	7.67105e-05	0.00651035	C3, Cd34, Col3a1, Col5a1, Col1a1, Eng, F2rl1, F5, Fbln1, Fn1, Gja1, Igf1, Klf4, Lox, Plau, Pros1, Ptger4, Serpine2, Sdc4, Thbd, Wnt5a, Axl, Ceacam1, C1qtnf1, Sulf2, F13a1, Hopx, Myh10, Phldb2, Igsf10, Rgma
GO:0007167	enzyme linked receptor protein signaling pathway	588	52	1.82242	7.69337e-05	0.00651035	Adam9, Akap4, Aplp2, Cdh13, Chrd, Col3a1, Col4a2, Col4a3, Col1a1, Col1a2, Egf, Eng, Fbn1, Fzd1, Fzd4, Gdf10, Hhip, Igf1, Igf2, Igfbp4, Igfbp5, Il6st, Insr, Lrp1, Nrp1, Ddr2, Plat, Plcg1, Psen1, Sub1, Glg1, Sfrp1, Skil, Tcf7l2, Tgfbr2, Trf, Wnt5a, Axl, Ceacam1, Htra1, Sulf2, Chrdl1, Pid1, Cilp, Hip1, Muc20, Sulf1, Rgma, Vasn, Ephb1, Fat4, Flrt2
GO:0022603	regulation of anatomical structure morphogenesis	661	57	1.77703	7.89367e-05	0.00657211	Adam9, Adamts1, C3, Calr, Cd34, Cdh1, Col4a2, Col4a3, Col5a1, Col5a2, Cyp1b1, Dag1, Eng, Bcl11a, Fbln1, Fn1, Fzd1, Gja1, Lpar1, Hhip, Icam1, Itga5, Klf4, Map1b, Nfatc2, Nrp1, Pafah1b1, Plau, Plcg1, Plxna3, Psen1, Ptger4, Cxcl12, Sfrp1, Skil, Slit1, Sparc, Tbx5, Tgfbr2, Thbs2, Wnt5a, Coro1c, Tenm4, Zeb2, Ceacam1, Dlc1, Fmnl1, Dock5, Tmbim1, Fmnl2, Sulf2, Zmym2, Myh10, Plxnb2, Phldb2, Sulf1, Rgma
GO:0030336	negative regulation of cell migration	165	21	2.62276	8.2848e-05	0.00678828	Nr2f2, Calr, Chrd, Col3a1, Cyp1b1, Dag1, Eng, Igfbp5, Klf4, Lrp1, Ptger4, Ptprg, Cxcl12, Sfrp1, Stc1, Tbx5, Coro1c, Dlc1, Il33, Phldb2, Sulf1
GO:0007339	binding of sperm to zona pellucida	27	7	5.34265	9.65569e-05	0.0076681	Adam3, Cct4, Cct8, Hspa1l, Zan, Fetub, Atp8b3
GO:0035036	sperm-egg recognition	27	7	5.34265	9.65569e-05	0.0076681	Adam3, Cct4, Cct8, Hspa1l, Zan, Fetub, Atp8b3
GO:1903035	negative regulation of response to wounding	47	10	4.38455	9.83293e-05	0.00769054	Cd34, Gja1, Plau, Pros1, Serpine2, Thbd, Ceacam1, C1qtnf1, Phldb2, Rgma
GO:0051094	positive regulation of developmental process	883	70	1.63365	0.000109412	0.00842963	Adam9, Adamts1, Arsb, Bmi1, C3, Calr, Cd34, Scarb2, Col1a1, Cyp1b1, Dag1, Egf, Eng, Bcl11a, Fn1, Fzd1, Gdf10, Gja1, Lpar1, Igf1, Igf2, Il6st, Insr, Itga5, Lpl, Ltf, Mmp14, Map1b, Ncam1, Nfatc2, Nme2, Nrp1, Ddr2, Pafah1b1, Pax6, Plcg1, Psen1, Ptger4, Cxcl12, Sfrp1, Skil, Serpine2, Tbx5, Tcf7l2, Tgfbr2, Thbs2, Timp2, Trf, Wnt5a, Coro1c, Tenm4, Zeb2, Axl, Adgre5, Ceacam1, Dock5, Spag9, Hopx, Sptbn4,…
GO:0033619	membrane protein proteolysis	40	9	4.63666	0.000116486	0.00884266	Adam9, Dag1, Napsa, Psen1, Timp2, Timp3, Ncstn, Timp4, Rgma
GO:0010812	negative regulation of cell-substrate adhesion	46	10	4.47986	0.000128359	0.00960271	Col1a1, Fbln1, Fzd4, Mmp14, Coro1c, Dlc1, Muc4, Phldb2, Rasa1, Gm9573
GO:0006509	membrane protein ectodomain proteolysis	32	8	5.15184	0.00013532	0.00997889	Adam9, Dag1, Psen1, Timp2, Timp3, Ncstn, Timp4, Rgma
GO:0001667	ameboidal-type cell migration	241	27	2.30871	0.000150527	0.010944	Adam9, Nr2f2, Arsb, Calr, Capn7, Cdh13, Cyp1b1, Fn1, Itga2, Klf4, Nrp1, Ddr2, P2rx4, Pafah1b1, Pax6, Plcg1, Ptprg, Cxcl12, Sparc, Stc1, Sdc4, Tgfbr2, Wnt5a, Coro1c, Zeb2, Ceacam1, Dock5
GO:0006939	smooth muscle contraction	57	11	3.97686	0.000172041	0.0123344	Cacna1c, Chrm3, Itga2, Ptger4, Ptgs1, Gucy1a3, Dock5, Sulf2, Cald1, Sulf1, Tshz3
GO:0010977	negative regulation of neuron projection development	112	16	2.94391	0.000175063	0.0123791	Bcl11a, Lpar1, H2-D1, H2-K1, Lrp1, Nrp1, Pafah1b1, Plxna3, Pmp22, Prkcsh, Psen1, Ptprg, Slit1, Wnt5a, Trpv4, Rgma
GO:0002474	antigen processing and presentation of peptide antigen via MHC class I	23	6	5.37583	0.000183252	0.012783	Calr, H2-D1, H2-K1, H2-Q4, H2-Q7, H2-T23
GO:0048640	negative regulation of developmental growth	69	12	3.58389	0.000194983	0.01342	Bcl11a, Gja1, Nrp1, Plxna3, Sfrp1, Slit1, Tbx5, Tcf7l2, Tgfbr2, Wnt5a, Pi16, Rgma
GO:0010632	regulation of epithelial cell migration	136	18	2.72744	0.00019867	0.0134851	Adam9, Nr2f2, Arsb, Calr, Capn7, Itga2, Klf4, P2rx4, Plcg1, Ptprg, Sparc, Stc1, Tgfbr2, Wnt5a, Coro1c, Ceacam1, Plpp3, Dock5
GO:0010648	negative regulation of cell communication	850	66	1.6001	0.000201153	0.0134851	Slc25a5, Bicd1, Bmi1, Calr, Cdh1, Chrd, Dag1, Eng, F2rl1, Fbln1, Fbn1, Fzd1, Hhip, Icam1, Igf1, Igfbp5, Il6st, Klf4, Lrp1, Ltf, Mmp14, Nrp1, Pafah1b1, Pkd2, Psen1, Ptgs1, Dusp1, Cxcl12, Glg1, Sfrp1, Skil, Slit3, Serpine2, Abcc8, Tcf7l2, Timp2, Timp3, Wnt5a, Ceacam1, Creb3l1, Cul3, Dlc1, Pibf1, Rasa4, Sh3glb1, Htra1, Pfdn5, Gprasp1, Tmbim1, Sulf2, Faim2, Usp47, Glis2, Chrdl1, Bicc1, Dnaja3, Pid1, …
GO:0051050	positive regulation of transport	695	56	1.66045	0.000208725	0.0136484	Adam9, Ak1, Bicd1, C2, C3, Cacna1b, Calr, Cd14, Cd34, Cdh1, Egf, F2rl1, Fgf12, Gja1, Glul, H2-T23, Hspa1l, Igf1, Insr, Itga2, Lpl, Lrp1, Mfge8, P2rx4, Pax6, Pcm1, Pkd2, Plcg1, Pltp, Pros1, Psen1, Ptger4, Cxcl12, Stc1, Abcc8, Sdc4, Tcf7l2, Trf, Wnt5a, Axl, Ceacam1, Stk39, Cdkl2, Sh3glb1, C1qtnf1, Pdzk1, Cd274, Trpv4, Sulf2, Hbp1, Il33, Tm9sf4, Slc18a1, Hip1, Rasa1, Acsl5
GO:0009988	cell-cell recognition	38	8	4.33839	0.000212257	0.0136484	Adam3, Cct4, Cct8, Hspa1l, Zan, Fetub, Atp8b3, Ephb1
GO:0051960	regulation of nervous system development	644	55	1.75995	0.000213879	0.0136484	Adamts1, Arsb, Calr, Scarb2, Cdh1, Chrd, Col3a1, Dag1, Egf, Bcl11a, Fn1, Fzd1, Lpar1, H2-D1, H2-K1, Igf1, Il6st, Klf4, Lrp1, Map1b, Nme2, Nrp1, Pafah1b1, Pax6, Pcm1, Plxna3, Pmp22, Prkcsh, Psen1, Ptprg, Cxcl12, Sfrp1, Skil, Slit1, Serpine2, Abcc8, Tcf7l2, Thbs2, Timp2, Trf, Wnt5a, Tenm4, Zeb2, Adgre5, Nectin1, Trpv4, Spag9, Zcchc24, Plxnb2, Gdpd5, Rgma, Ephb1, Hook3, Sdk1, Flrt2
GO:0023057	negative regulation of signaling	852	66	1.59634	0.000214165	0.0136484	Slc25a5, Bicd1, Bmi1, Calr, Cdh1, Chrd, Dag1, Eng, F2rl1, Fbln1, Fbn1, Fzd1, Hhip, Icam1, Igf1, Igfbp5, Il6st, Klf4, Lrp1, Ltf, Mmp14, Nrp1, Pafah1b1, Pkd2, Psen1, Ptgs1, Dusp1, Cxcl12, Glg1, Sfrp1, Skil, Slit3, Serpine2, Abcc8, Tcf7l2, Timp2, Timp3, Wnt5a, Ceacam1, Creb3l1, Cul3, Dlc1, Pibf1, Rasa4, Sh3glb1, Htra1, Pfdn5, Gprasp1, Tmbim1, Sulf2, Faim2, Usp47, Glis2, Chrdl1, Bicc1, Dnaja3, Pid1, …
GO:0008217	regulation of blood pressure	94	14	3.06918	0.000218681	0.0137663	Nr2f2, Atp1a1, Cacna1b, Cacna1c, Cd34, Col1a2, Eng, F2rl1, Gja1, Anpep, P2rx4, Ptgs1, Stk39, Gucy1a3
GO:0006937	regulation of muscle contraction	77	13	3.47917	0.000238701	0.0148455	Atp1a1, Cacna1c, Chrm3, Dmpk, Itga2, P2rx4, Ptger4, Ptgs1, Stc1, Rangrf, Gucy1a3, Dock5, Cald1
GO:0090101	negative regulation of transmembrane receptor protein serine/threonine kinase signaling pathway	70	12	3.53269	0.000254984	0.0156694	Chrd, Eng, Fbn1, Fzd1, Glg1, Sfrp1, Skil, Tcf7l2, Wnt5a, Htra1, Chrdl1, Vasn
GO:1903522	regulation of blood circulation	124	17	2.8252	0.000284757	0.0172931	Atp1a1, Cacna1b, Cacna1c, Chrm3, Dmpk, F2rl1, Gaa, Gja1, Icam1, P2rx4, Ptgs1, Stc1, Kcnd3, Rangrf, Dock5, Hopx, Sptbn4
GO:0061041	regulation of wound healing	87	13	3.07926	0.000297758	0.0178275	Cd34, F2rl1, Gja1, Plau, Pros1, Ptger4, Serpine2, Thbd, Ceacam1, C1qtnf1, Plpp3, Hopx, Phldb2
GO:0010631	epithelial cell migration	176	21	2.45883	0.000304577	0.0178275	Adam9, Nr2f2, Arsb, Calr, Capn7, Cdh13, Cyp1b1, Itga2, Klf4, Nrp1, P2rx4, Plcg1, Ptprg, Sparc, Stc1, Tgfbr2, Wnt5a, Coro1c, Zeb2, Ceacam1, Dock5
GO:0090257	regulation of muscle system process	133	18	2.78897	0.00030642	0.0178275	Atp1a1, Cacna1c, Chrm3, Dmpk, Igf1, Igfbp5, Itga2, Klf4, P2rx4, Ptger4, Ptgs1, Stc1, Abcc8, Rangrf, Gucy1a3, Dock5, Pi16, Cald1
GO:0007160	cell-matrix adhesion	146	19	2.68178	0.000309333	0.0178275	Adam9, Cd34, Cdh13, Col3a1, Dag1, Fn1, Itga2, Mmp14, Nid1, Nid2, Plau, Sdc4, Coro1c, Dlc1, Bcam, Col16a1, Muc4, Phldb2, Rasa1
GO:0009566	fertilization	118	15	2.61958	0.000310824	0.0178275	Adam3, Nr2f2, Cct4, Cct8, Cd9, Hspa1l, Mfge8, Zan, Atp1a4, Trim36, Fetub, Iqcf4, Atp8b3, Spaca6, Sptbn4
GO:0090130	tissue migration	177	21	2.44494	0.00033106	0.0185753	Adam9, Nr2f2, Arsb, Calr, Capn7, Cdh13, Cyp1b1, Itga2, Klf4, Nrp1, P2rx4, Plcg1, Ptprg, Sparc, Stc1, Tgfbr2, Wnt5a, Coro1c, Zeb2, Ceacam1, Dock5
GO:0090132	epithelium migration	177	21	2.44494	0.00033106	0.0185753	Adam9, Nr2f2, Arsb, Calr, Capn7, Cdh13, Cyp1b1, Itga2, Klf4, Nrp1, P2rx4, Plcg1, Ptprg, Sparc, Stc1, Tgfbr2, Wnt5a, Coro1c, Zeb2, Ceacam1, Dock5
GO:0071772	response to BMP	95	14	3.03687	0.00034691	0.0190505	Chrd, Eng, Fbn1, Fzd1, Gdf10, Sfrp1, Skil, Tcf7l2, Wnt5a, Htra1, Kcnd3, Chrdl1, Sulf1, Rgma
GO:0071773	cellular response to BMP stimulus	95	14	3.03687	0.00034691	0.0190505	Chrd, Eng, Fbn1, Fzd1, Gdf10, Sfrp1, Skil, Tcf7l2, Wnt5a, Htra1, Kcnd3, Chrdl1, Sulf1, Rgma
GO:1903034	regulation of response to wounding	109	15	2.83588	0.000355726	0.0191875	Cd34, F2rl1, Gja1, Klf4, Plau, Pros1, Ptger4, Serpine2, Thbd, Ceacam1, C1qtnf1, Plpp3, Hopx, Phldb2, Rgma
GO:0003013	circulatory system process	268	28	2.15301	0.000356839	0.0191875	Nr2f2, Atp1a1, Cacna1b, Cacna1c, Cd34, Chrm3, Col1a2, Dmpk, Eng, F2rl1, F5, Gaa, Gja1, Icam1, Anpep, P2rx4, Ptgs1, Stc1, Ceacam1, Stk39, Kcnd3, Rangrf, Gucy1a3, Trpv4, Dock5, Hopx, Heg1, Sptbn4
GO:0007338	single fertilization	86	12	2.87545	0.000384103	0.0203371	Adam3, Cct4, Cct8, Cd9, Hspa1l, Mfge8, Zan, Trim36, Fetub, Iqcf4, Atp8b3, Spaca6
GO:0038065	collagen-activated signaling pathway	12	5	8.5864	0.000386098	0.0203371	Col4a2, Col4a3, Col1a1, Itga2, Ddr2
GO:0006809	nitric oxide biosynthetic process	48	9	3.86388	0.000405172	0.0211262	Cd34, Cyp1b1, Icam1, Igf1, Insr, Klf4, P2rx4, Pkd2, Dynll1
GO:0045807	positive regulation of endocytosis	103	14	2.801	0.000411407	0.0212368	Bicd1, C2, C3, Calr, Cd14, Egf, F2rl1, Itga2, Mfge8, Pros1, Trf, Wnt5a, Axl, Hip1
GO:0051604	protein maturation	178	19	2.19966	0.00043697	0.022289	Aebp1, C3, Serpinh1, Cdh1, Cd55, Mmp14, Plat, Plau, Psen1, Glg1, Serpine2, Ncstn, Immp1l, Tspan15, Cpm, Dhcr24, Rnf139, Cpn1, Adamts2
GO:0045995	regulation of embryonic development	83	13	3.22766	0.000441921	0.022289	Col5a1, Col5a2, Dag1, Fzd1, Igf1, Insr, Klf4, Pafah1b1, Sfrp1, Wnt5a, Tenm4, Phldb2, Sulf1
GO:0048638	regulation of developmental growth	244	26	2.19587	0.000446521	0.022289	C3, Cacna1c, Bcl11a, Fn1, Gja1, Igf1, Igf2, Insr, Map1b, Ncam1, Nrp1, Pafah1b1, Plxna3, Ptger4, Cxcl12, Sfrp1, Slit1, Tbx5, Tcf7l2, Tgfbr2, Wnt5a, Pi16, Hopx, Sptbn4, Acacb, Rgma
GO:0050768	negative regulation of neurogenesis	196	22	2.31307	0.000449062	0.022289	Calr, Col3a1, Bcl11a, Lpar1, H2-D1, H2-K1, Lrp1, Nrp1, Pafah1b1, Pax6, Pcm1, Plxna3, Pmp22, Prkcsh, Psen1, Ptprg, Slit1, Abcc8, Wnt5a, Trpv4, Rgma, Hook3
GO:0007369	gastrulation	109	15	2.83588	0.00045554	0.0222903	Chrd, Col5a1, Col5a2, Dag1, Fn1, Itga5, Klf4, Dusp1, Sfrp1, Tgfbr2, Wnt5a, Tenm4, Cul3, Plpp3, Phldb2
GO:0033627	cell adhesion mediated by integrin	37	8	4.45565	0.000457724	0.0222903	Adam9, Cyp1b1, Fbn1, Icam1, Itga2, Itga5, Plau, Col16a1
GO:0098609	cell-cell adhesion	469	41	1.8015	0.000463863	0.0223612	Bmi1, Cd34, Cdh1, Cdh11, Cdh13, Cyp1b1, H2-T23, Icam1, Igf1, Igf2, Il6st, Itga5, Klf4, Lamb1, Ncam1, Psen1, Cxcl12, Serpine2, Sdc4, Tgfbr2, Crisp2, Wnt5a, Ceacam1, C1qtnf1, Nectin1, Cd274, Trpv4, Peli1, Plpp3, Nectin4, Dnaja3, Gpnmb, Cadm3, Boc, Muc4, Plxnb2, Kirrel, Dchs1, Zbtb1, Fat4, Gm9573
GO:0001501	skeletal system development	313	31	2.04098	0.000467844	0.0223612	Acp2, Bmi1, Serpinh1, Chrd, Col5a2, Col1a1, Col1a2, Fbn1, Hhip, Hoxc8, Hspg2, Igf1, Ltf, Mmp14, Pafah1b1, Psen1, Ptger4, Glg1, Sfrp1, Sparc, Stc1, Tgfbr2, Thbs3, Wnt5a, Pappa2, Sulf2, Slc38a10, Wdr5, Dchs1, Sulf1, Fat4
GO:0098801	regulation of renal system process	15	5	6.86912	0.000522962	0.0247159	F2rl1, Gja1, Anpep, Ptger4, Stc1
GO:0060351	cartilage development involved in endochondral bone morphogenesis	20	6	6.18221	0.000526685	0.0247159	Serpinh1, Col1a1, Hspg2, Stc1, Tgfbr2, Thbs3
GO:0022612	gland morphogenesis	107	15	2.88888	0.000537462	0.0249944	Cdh1, Dag1, Igf1, Igfbp5, Nrp1, Pax6, Plau, Polb, Sfrp1, Tgfbr2, Wnt5a, Ceacam1, Cul3, Sulf2, Sulf1
GO:0051961	negative regulation of nervous system development	212	23	2.2357	0.000545494	0.0250929	Calr, Chrd, Col3a1, Bcl11a, Lpar1, H2-D1, H2-K1, Lrp1, Nrp1, Pafah1b1, Pax6, Pcm1, Plxna3, Pmp22, Prkcsh, Psen1, Ptprg, Slit1, Abcc8, Wnt5a, Trpv4, Rgma, Hook3
GO:0001525	angiogenesis	293	29	2.03964	0.000549977	0.0250929	Adamts1, C3, Cd34, Cdh13, Col18a1, Col4a2, Col4a3, Cyp1b1, Egf, Eng, Fn1, Hhip, Hspg2, Itga5, Klf4, Anpep, Mfge8, Nrp1, Plau, Plcg1, Cxcl12, Sparc, Tgfbr2, Thbs2, Wnt5a, Ceacam1, Sulf1, Ephb1, Thsd7a
GO:0046209	nitric oxide metabolic process	50	9	3.70933	0.000554163	0.0250929	Cd34, Cyp1b1, Icam1, Igf1, Insr, Klf4, P2rx4, Pkd2, Dynll1
GO:0030509	BMP signaling pathway	89	13	3.01006	0.000578771	0.0259793	Chrd, Eng, Fbn1, Fzd1, Gdf10, Sfrp1, Skil, Tcf7l2, Wnt5a, Htra1, Chrdl1, Sulf1, Rgma
GO:0008015	blood circulation	264	27	2.10757	0.000621775	0.027669	Nr2f2, Atp1a1, Cacna1b, Cacna1c, Cd34, Chrm3, Col1a2, Dmpk, Eng, F2rl1, F5, Gaa, Gja1, Icam1, Anpep, P2rx4, Ptgs1, Stc1, Ceacam1, Stk39, Kcnd3, Rangrf, Gucy1a3, Trpv4, Dock5, Hopx, Sptbn4
GO:0051043	regulation of membrane protein ectodomain proteolysis	15	5	6.86912	0.000637525	0.0281274	Adam9, Timp2, Timp3, Timp4, Rgma
GO:0001503	ossification	269	27	2.0684	0.000648531	0.0283705	Chrd, Col1a1, Fzd1, Gdf10, Gja1, Hspg2, Igf1, Igf2, Igfbp5, Il6st, Ltf, Mmp14, Mrc2, Ddr2, Ptger4, Sfrp1, Stc1, Tcf7l2, Thbs3, Wnt5a, Creb3l1, Chrdl1, Rorb, Dchs1, Igsf10, Fat4, Mn1
GO:0090288	negative regulation of cellular response to growth factor stimulus	90	13	2.97662	0.000676289	0.0293362	Chrd, Fbn1, Fzd1, Glg1, Sfrp1, Skil, Tcf7l2, Wnt5a, Htra1, Sulf2, Chrdl1, Sulf1, Vasn
GO:0016337	single organismal cell-cell adhesion	395	35	1.82597	0.000697816	0.0300177	Bmi1, Cd34, Cdh1, Cyp1b1, H2-T23, Icam1, Igf1, Igf2, Il6st, Itga5, Klf4, Lamb1, Ncam1, Psen1, Cxcl12, Serpine2, Sdc4, Tgfbr2, Crisp2, Wnt5a, Ceacam1, C1qtnf1, Nectin1, Cd274, Trpv4, Peli1, Plpp3, Nectin4, Dnaja3, Gpnmb, Boc, Muc4, Kirrel, Zbtb1, Gm9573
GO:0060284	regulation of cell development	666	54	1.67087	0.000756738	0.0321561	Adamts1, Arsb, Calr, Scarb2, Cdh1, Col3a1, Dag1, Bcl11a, Fbln1, Fbn1, Fn1, Fzd1, Lpar1, H2-D1, H2-K1, Igf1, Il6st, Klf4, Lrp1, Map1b, Nme2, Nrp1, Pafah1b1, Pax6, Pcm1, Plxna3, Pmp22, Prkcsh, Psen1, Ptprg, Cxcl12, Sfrp1, Skil, Slit1, Serpine2, Abcc8, Tcf7l2, Timp2, Trf, Wnt5a, Coro1c, Tenm4, Zeb2, Trpv4, Dock5, Spag9, Zcchc24, Pi16, Plxnb2, Gdpd5, Rgma, Hook3, Sdk1, Flrt2
GO:0035265	organ growth	122	16	2.7026	0.000759986	0.0321561	Cacna1c, Gja1, Igf1, Ncam1, Ddr2, Stc1, Tbx5, Tcf7l2, Tgfbr2, Thbs3, Tenm4, Evc, 1190002N15Rik, Pi16, Heg1, Acacb
GO:0052547	regulation of peptidase activity	228	22	1.98843	0.000767237	0.032199	Cdh1, Col4a3, Igf1, Klf4, Ltf, Serpine2, Timp2, Timp3, Dlc1, Fetub, Serpina1f, Antxr1, Pi16, Dhcr24, Usp47, Dnaja3, Pi15, Timp4, Papln, Itih5, Hip1, Fnip1
GO:0071711	basement membrane organization	15	5	6.86912	0.000780312	0.0324836	Dag1, Lamc2, Phldb2, Lamc1, Flrt2
GO:0014909	smooth muscle cell migration	69	11	3.28523	0.000805737	0.0332737	Cyp1b1, Lpar1, Igf1, Igfbp5, Il6st, Itga2, Lrp1, Plat, Plau, Ptger4, Dock5
GO:0048002	antigen processing and presentation of peptide antigen	41	7	3.51833	0.00082116	0.0336415	Calr, H2-D1, H2-Eb1, H2-K1, H2-Q4, H2-Q7, H2-T23
GO:0043455	regulation of secondary metabolic process	10	4	8.24294	0.000840871	0.0341778	Hsd11b1, Wnt5a, Zeb2, Pgam2
GO:0016485	protein processing	156	17	2.24567	0.000856118	0.0345256	Aebp1, C3, Cdh1, Cd55, Mmp14, Plat, Plau, Psen1, Glg1, Serpine2, Ncstn, Immp1l, Cpm, Dhcr24, Rnf139, Cpn1, Adamts2
GO:2000377	regulation of reactive oxygen species metabolic process	128	15	2.41493	0.000867158	0.0346997	Cd34, Cyp1b1, F2rl1, Icam1, Igf1, Insr, Klf4, Pkd2, Plau, Ptger4, Tgfbr2, Fbln5, Dynll1, Hbp1, Pid1
GO:0044703	multi-organism reproductive process	600	46	1.5799	0.000900583	0.0352683	Adam3, Adamts1, Aplp2, Nr2f2, Calr, Cct4, Cct8, Cd9, Cdh1, H2-Q7, Hspa1l, Igf1, Igfbp5, Lamb1, Mfge8, Pafah1b1, Plat, Plau, Prm3, Cxcl12, Serpine2, Thbd, Tnp1, Zan, Axl, Atp1a4, Trim36, Fscn3, Ube2j1, Fetub, Iqcf4, Atp8b3, Herc4, Spata6, Cabs1, Calr3, Spaca6, Hook1, Sptbn4, Psme4, Txndc2, Adamts2, Mroh2b, Tbpl1, Pabpc1l, Gpx4
GO:0060349	bone morphogenesis	59	10	3.49277	0.000902231	0.0352683	Serpinh1, Col1a1, Hspg2, Ltf, Mmp14, Glg1, Stc1, Tgfbr2, Thbs3, Pappa2
GO:0003416	endochondral bone growth	15	5	6.86912	0.000912612	0.0352683	Ddr2, Stc1, Tgfbr2, Thbs3, Evc
GO:0098868	bone growth	15	5	6.86912	0.000912612	0.0352683	Ddr2, Stc1, Tgfbr2, Thbs3, Evc
GO:2001057	reactive nitrogen species metabolic process	54	9	3.43456	0.000918717	0.0352683	Cd34, Cyp1b1, Icam1, Igf1, Insr, Klf4, P2rx4, Pkd2, Dynll1
GO:0030900	forebrain development	243	26	2.2049	0.00092236	0.0352683	Aplp2, Nr2f2, Chrd, Col3a1, Lrp2, Lamb1, Ncam1, Nrp1, Pafah1b1, Pax6, Pcm1, Plxna3, Psen1, Cxcl12, Slit1, Tcf7l2, Wnt5a, Zeb2, Axl, Dlc1, Aldh1a3, Zic5, Myh10, Gdpd5, Hook3, Fat4
GO:0070208	protein heterotrimerization	16	5	6.4398	0.000944717	0.0358446	Col6a2, Col1a1, Col1a2, Skil, C1qtnf1
GO:0045765	regulation of angiogenesis	146	17	2.39949	0.00095815	0.0358446	Adamts1, C3, Cd34, Col4a2, Col4a3, Cyp1b1, Eng, Hhip, Itga5, Klf4, Plcg1, Sparc, Tgfbr2, Thbs2, Wnt5a, Ceacam1, Sulf1
GO:0048846	axon extension involved in axon guidance	20	6	6.18221	0.000966234	0.0358446	Nrp1, Plxna3, Cxcl12, Slit1, Slit3, Wnt5a
GO:1902284	neuron projection extension involved in neuron projection guidance	20	6	6.18221	0.000966234	0.0358446	Nrp1, Plxna3, Cxcl12, Slit1, Slit3, Wnt5a
GO:0006940	regulation of smooth muscle contraction	32	7	4.50786	0.00097215	0.0358446	Chrm3, Itga2, Ptger4, Ptgs1, Gucy1a3, Dock5, Cald1
GO:0097435	supramolecular fiber organization	436	38	1.79605	0.000984363	0.0359738	Capza1, Serpinh1, Col3a1, Col5a1, Col5a2, Col1a1, Col1a2, Cyp1b1, Eln, F2rl1, Lpar1, Icam1, Lox, Mid1, Map1b, Ddr2, Pafah1b1, Pcm1, Ptger4, Sdc4, Trf, Cul3, Dlc1, Fscn3, Dpt, Trpv4, Ccdc88c, Mfap4, Myh10, Hook1, Eml4, Synpo, Cald1, Kirrel, Phldb2, Adamts2, Rasa1, Hook3
GO:0051647	nucleus localization	28	7	5.15184	0.000989593	0.0359738	Pafah1b1, Pax6, Pcm1, Slit1, Myh10, Hook3, Pabpc1l
GO:0007423	sensory organ development	353	33	1.92647	0.00100886	0.0363845	Cacna1c, Cdh1, Col5a1, Col5a2, Cyp1b1, Egf, Fzd4, Gpd2, Gja1, H2-K1, H2-T23, Igf1, Klf4, Meis2, Nrp1, Pafah1b1, Pax6, Skil, Sdc4, Tgfbr2, Wnt5a, Zeb2, Pfdn5, Aldh1a3, Nectin1, Myh10, Ctns, Chrdl1, Rorb, Dchs1, Rab11fip4, Ephb1, Fat4
GO:0050671	positive regulation of lymphocyte proliferation	77	11	2.94391	0.00102106	0.0363845	Bmi1, H2-T23, Igf1, Igf2, Il6st, Nfatc2, Tgfbr2, Ceacam1, Cd274, Peli1, Dnaja3
GO:0042102	positive regulation of T cell proliferation	55	9	3.37211	0.00102204	0.0363845	Bmi1, H2-T23, Igf1, Igf2, Il6st, Tgfbr2, Ceacam1, Cd274, Dnaja3
GO:0007417	central nervous system development	545	47	1.77715	0.00103807	0.0366703	Aplp2, Nr2f2, Arsb, Bmi1, Cdh11, Chrd, Col3a1, Dag1, Egf, Eng, Fzd4, Lrp2, Hspg2, Igf1, Il6st, Lamb1, Ncam1, Nrp1, Pafah1b1, Pax6, Pcm1, Plxna3, Psen1, Cxcl12, Sfrp1, Slit1, Serpine2, Tcf7l2, Tgfbr2, Wnt5a, Tenm4, Zeb2, Axl, Btd, Dlc1, Aldh1a3, Zic5, Plpp3, Faim2, Myh10, Sptbn4, Ctns, Plxnb2, Gdpd5, Ephb1, Hook3, Fat4
GO:0032964	collagen biosynthetic process	26	6	4.75555	0.00104427	0.0366703	Serpinh1, Col5a1, Col1a1, Eng, Itga2, Creb3l1
GO:0045665	negative regulation of neuron differentiation	156	18	2.37777	0.00105363	0.0367489	Calr, Bcl11a, Lpar1, H2-D1, H2-K1, Lrp1, Nrp1, Pafah1b1, Pax6, Plxna3, Pmp22, Prkcsh, Psen1, Ptprg, Slit1, Wnt5a, Trpv4, Rgma
GO:0050715	positive regulation of cytokine secretion	66	10	3.12233	0.00107786	0.0373415	Cd14, Cd34, F2rl1, Lpl, Ptger4, Abcc8, Wnt5a, Cd274, Trpv4, Il33
GO:1901342	regulation of vasculature development	162	18	2.28971	0.00108696	0.037406	Adamts1, C3, Cd34, Col4a2, Col4a3, Cyp1b1, Eng, Hhip, Itga5, Klf4, Plcg1, Ptger4, Sparc, Tgfbr2, Thbs2, Wnt5a, Ceacam1, Sulf1
GO:0050818	regulation of coagulation	55	9	3.37211	0.00113932	0.0388464	Cd34, F2rl1, Plau, Pros1, Psen1, Serpine2, Thbd, Ceacam1, C1qtnf1
GO:0001764	neuron migration	121	16	2.72494	0.00114387	0.0388464	Nr2f2, Cdh1, Chl1, Col3a1, Gja1, Nrp1, Pafah1b1, Pax6, Pcm1, Psen1, Cxcl12, Axl, Myh10, Plxnb2, Nav1, Flrt2
GO:0010470	regulation of gastrulation	24	6	5.15184	0.00115459	0.0389541	Col5a1, Col5a2, Dag1, Klf4, Tenm4, Phldb2
GO:0046903	secretion	681	53	1.6038	0.0011728	0.0393117	Adam9, Cacna1b, Cacna1c, Cd14, Cd34, Chrm3, Egf, Eng, F2rl1, Fbln1, Fn1, Fzd4, Gja1, Glul, Lrp2, H2-T23, Igf1, Anpep, Lpl, Mmp7, Ncam1, Pafah1b1, Pax6, Pik3c2a, Plcg1, Psen1, Ptger4, Ptgs1, Cxcl12, Sfrp1, Slc16a1, Serpine2, Stc1, Abcc8, Sdc4, Tcf7l2, Wnt5a, Fbln5, Axl, Ceacam1, Creb3l1, Stk39, C1qtnf1, Cd274, Trpv4, Aqp9, Slc44a4, Steap2, Il33, Myh10, Sytl3, Slc18a1, Myo1g
GO:0022407	regulation of cell-cell adhesion	252	24	1.96261	0.00119057	0.0396499	Bmi1, Cdh1, H2-T23, Icam1, Igf1, Igf2, Il6st, Klf4, Cxcl12, Serpine2, Sdc4, Tgfbr2, Wnt5a, Ceacam1, C1qtnf1, Cd274, Trpv4, Peli1, Plpp3, Dnaja3, Gpnmb, Muc4, Zbtb1, Gm9573
GO:0050767	regulation of neurogenesis	583	48	1.69666	0.0012012	0.0397474	Adamts1, Arsb, Calr, Scarb2, Cdh1, Col3a1, Dag1, Bcl11a, Fn1, Fzd1, Lpar1, H2-D1, H2-K1, Il6st, Klf4, Lrp1, Map1b, Nme2, Nrp1, Pafah1b1, Pax6, Pcm1, Plxna3, Pmp22, Prkcsh, Psen1, Ptprg, Cxcl12, Sfrp1, Skil, Slit1, Serpine2, Abcc8, Tcf7l2, Timp2, Trf, Wnt5a, Tenm4, Zeb2, Trpv4, Spag9, Zcchc24, Plxnb2, Gdpd5, Rgma, Hook3, Sdk1, Flrt2
GO:0006694	steroid biosynthetic process	92	12	2.68792	0.00123039	0.040454	Atp1a1, Cyp17a1, Dhcr7, Hsd11b1, Igf1, Igf2, Dhcr24, Ces1d, Hmgcs1, Sc5d, Scap, Erlin2
GO:0045981	positive regulation of nucleotide metabolic process	55	9	3.37211	0.00127482	0.0413875	Igf1, Insr, Nme2, Ptger4, Timp2, Wnt5a, Gucy1a3, Pid1, Adgrd1
GO:1900544	positive regulation of purine nucleotide metabolic process	55	9	3.37211	0.00127482	0.0413875	Igf1, Insr, Nme2, Ptger4, Timp2, Wnt5a, Gucy1a3, Pid1, Adgrd1
GO:0032946	positive regulation of mononuclear cell proliferation	79	11	2.86938	0.00129818	0.0418825	Bmi1, H2-T23, Igf1, Igf2, Il6st, Nfatc2, Tgfbr2, Ceacam1, Cd274, Peli1, Dnaja3
GO:0072376	protein activation cascade	30	6	4.12147	0.00136075	0.0434035	C2, C3, Cd55, Fbln1, C1ra, F13a1
GO:0045597	positive regulation of cell differentiation	667	52	1.60657	0.0013738	0.0434035	Adamts1, Arsb, Bmi1, Calr, Cd34, Scarb2, Col1a1, Dag1, Eng, Bcl11a, Fn1, Fzd1, Gdf10, Gja1, Lpar1, Igf1, Il6st, Lpl, Ltf, Mmp14, Map1b, Nfatc2, Nme2, Nrp1, Ddr2, Pafah1b1, Pax6, Psen1, Ptger4, Cxcl12, Sfrp1, Skil, Serpine2, Tbx5, Tcf7l2, Tgfbr2, Timp2, Trf, Wnt5a, Tenm4, Zeb2, Axl, Ceacam1, Dock5, Spag9, Hopx, Boc, Plxnb2, Gdpd5, Tshz3, Rgma, Zbtb1
GO:0006936	muscle contraction	153	18	2.4244	0.00137629	0.0434035	Atp1a1, Cacna1c, Chrm3, Dmpk, Gaa, Itga2, Myh3, P2rx4, Ptger4, Ptgs1, Stc1, Pgam2, Gucy1a3, Dock5, Sulf2, Cald1, Sulf1, Tshz3
GO:1901142	insulin metabolic process	11	4	7.49359	0.00140219	0.0434035	Pax6, Tcf7l2, Ceacam1, Cpn1
GO:0030001	metal ion transport	481	40	1.71371	0.00140868	0.0434035	Atp1a1, Cacna1b, Cacna1c, Dmpk, Egf, Fgf12, Gja1, Icam1, Igf1, Kcnj16, Fxyd5, P2rx4, Pik3c2a, Pkd2, Plcg1, Psen1, Cxcl12, Slc12a4, Slc22a5, Serpine2, Stc1, Abcc8, Tcn2, Trf, Atp1a4, Atp2a3, Stk39, Kcnd3, Rangrf, Nectin1, Fxyd6, Trpv4, Ireb2, Slc39a4, Slc38a10, Hbp1, Steap2, Sptbn4, Mcoln1, Pkd1l1
GO:0002793	positive regulation of peptide secretion	164	18	2.26178	0.00141519	0.0434035	Adam9, Cd14, Cd34, F2rl1, Gja1, Glul, H2-T23, Igf1, Lpl, Pax6, Ptger4, Abcc8, Tcf7l2, Wnt5a, Ceacam1, Cd274, Trpv4, Il33
GO:0007178	transmembrane receptor protein serine/threonine kinase signaling pathway	215	22	2.10866	0.00142348	0.0434035	Adam9, Akap4, Chrd, Col3a1, Col1a2, Eng, Fbn1, Fzd1, Gdf10, Sub1, Glg1, Sfrp1, Skil, Tcf7l2, Tgfbr2, Trf, Wnt5a, Htra1, Chrdl1, Sulf1, Rgma, Vasn
GO:0050673	epithelial cell proliferation	262	25	1.96635	0.00142766	0.0434035	Nr2f2, Cd34, Cdh1, Cdh13, Eng, Gja1, Glul, Igf1, Igfbp4, Igfbp5, Nme2, Pax6, Plau, Psen1, Cxcl12, Sfrp1, Sparc, Tcf7l2, Wnt5a, Ceacam1, Htra1, Ncstn, Sulf2, Sulf1, Iqgap3
GO:0045927	positive regulation of growth	200	21	2.16377	0.00142795	0.0434035	C3, Bcl11a, Fn1, Igf1, Igf2, Insr, Mmp14, Map1b, Ncam1, Nrp1, Pafah1b1, Ptger4, Cxcl12, Sfrp1, Tbx5, Slc44a4, Hopx, Usp47, Sptbn4, Acacb, Ncbp1
GO:0003012	muscle system process	221	23	2.14466	0.00142941	0.0434035	Atp1a1, Cacna1c, Chrm3, Dmpk, Gaa, Igf1, Igfbp5, Itga2, Klf4, Myh3, P2rx4, Ptger4, Ptgs1, Stc1, Abcc8, Pgam2, Gucy1a3, Dock5, Sulf2, Pi16, Cald1, Sulf1, Tshz3
GO:0014911	positive regulation of smooth muscle cell migration	43	8	3.83393	0.00144445	0.0435239	Cyp1b1, Lpar1, Igf1, Il6st, Itga2, Plau, Ptger4, Dock5
GO:0035295	tube development	465	40	1.77268	0.00145409	0.0435239	Bmi1, Cdh1, Col3a1, Dag1, Dhcr7, Egf, Eng, Fzd1, Gja1, Hhip, Hsd11b1, Igf1, Igfbp5, Lox, Mmp14, Nrp1, Pax6, Pkd2, Psen1, Cxcl12, Sfrp1, Sparc, Serpine2, Sdc4, Tbx5, Tcf7l2, Tgfbr2, Wnt5a, Zeb2, Dlc1, Zic5, Hopx, Heg1, Numa1, Plxnb2, Adamts2, Dchs1, Tshz3, Rgma, Fat4
GO:0014910	regulation of smooth muscle cell migration	63	10	3.27101	0.00145866	0.0435239	Cyp1b1, Lpar1, Igf1, Igfbp5, Il6st, Itga2, Lrp1, Plau, Ptger4, Dock5
GO:0071363	cellular response to growth factor stimulus	370	33	1.83795	0.00150078	0.0444338	Adam9, Chrd, Col3a1, Col4a2, Col1a2, Eng, Fbn1, Fzd1, Fzd4, Gdf10, Hhip, Insr, Klf4, Nrp1, Plcg1, Glg1, Sfrp1, Sh3gl2, Skil, Sparc, Tcf7l2, Tgfbr2, Wnt5a, Htra1, Kcnd3, Sulf2, Chrdl1, Rasa1, Sulf1, Rgma, Vasn, Fat4, Flrt2
GO:1903409	reactive oxygen species biosynthetic process	69	10	2.98657	0.00150638	0.0444338	Cd34, Cyp1b1, Icam1, Igf1, Insr, Klf4, P2rx4, Pkd2, Dynll1, Hbp1
GO:0042129	regulation of T cell proliferation	95	12	2.60304	0.00153149	0.0448898	Bmi1, H2-T23, Igf1, Igf2, Il6st, Sdc4, Tgfbr2, Ceacam1, Cd274, Peli1, Dnaja3, Gpnmb
GO:0022408	negative regulation of cell-cell adhesion	106	13	2.52732	0.00153923	0.0448898	Cdh1, Klf4, Cxcl12, Serpine2, Sdc4, Ceacam1, C1qtnf1, Cd274, Trpv4, Peli1, Gpnmb, Muc4, Gm9573
GO:0048598	embryonic morphogenesis	409	36	1.81385	0.00155979	0.0451258	Bmi1, Cacna1c, Chrd, Col5a1, Col5a2, Dag1, Egf, Eng, Fn1, Fzd1, Gja1, Hspg2, Itga5, Klf4, Mmp14, Pax6, Pkd2, Psen1, Dusp1, Sfrp1, Sdc4, Tbx5, Tcf7l2, Tgfbr2, Wnt5a, Tenm4, Zeb2, Cul3, Dlc1, Aldh1a3, Zic5, Plpp3, Plxnb2, Phldb2, Sulf1, Rgma
GO:0035272	exocrine system development	42	8	3.92521	0.00156481	0.0451258	Cdh1, Dag1, Igf1, Igf2, Insr, Nrp1, Pax6, Polb
GO:0030324	lung development	147	17	2.38316	0.00159279	0.0456778	Dag1, Dhcr7, Hhip, Hsd11b1, Igf1, Igfbp5, Lox, Mmp14, Sparc, Tbx5, Tgfbr2, Wnt5a, Hopx, Heg1, Numa1, Adamts2, Tshz3
GO:0070665	positive regulation of leukocyte proliferation	81	11	2.79853	0.00164611	0.046946	Bmi1, H2-T23, Igf1, Igf2, Il6st, Nfatc2, Tgfbr2, Ceacam1, Cd274, Peli1, Dnaja3
GO:0001932	regulation of protein phosphorylation	902	65	1.48501	0.00168211	0.047709	Adam9, Aplp2, Nr2f2, C3, Dag1, Egf, Eng, F2rl1, Fbln1, Fn1, Fzd1, Fzd4, Gdf10, Lpar1, Icam1, Igf1, Igf2, Igfbp4, Il6st, Insr, Itga5, Klf4, Ltf, Mid1, Nrp1, Ddr2, Pafah1b1, Pax6, Pkd2, Psen1, Ptger4, Dusp1, Sfrp1, Sdc4, Tgfbr2, Timp2, Timp3, Trf, Wnt5a, Coro1c, Zeb2, Ceacam1, Pibf1, Stk39, C1qtnf1, Trpv4, Plpp3, Ccdc88c, Fndc1, Spag9, Sptbn4, Dnaja3, Gpnmb, Pid1, Prex2, Plxnb2, Kirrel, Prom2, Fnip…
GO:0031345	negative regulation of cell projection organization	140	16	2.35513	0.00170563	0.0481117	Bcl11a, Lpar1, H2-D1, H2-K1, Lrp1, Nrp1, Pafah1b1, Plxna3, Pmp22, Prkcsh, Psen1, Ptprg, Slit1, Wnt5a, Trpv4, Rgma
GO:0001654	eye development	237	24	2.08682	0.00171846	0.0482104	Cacna1c, Col5a1, Col5a2, Cyp1b1, Egf, Fzd4, Gpd2, Gja1, Klf4, Meis2, Nrp1, Pax6, Skil, Tgfbr2, Zeb2, Pfdn5, Aldh1a3, Nectin1, Myh10, Ctns, Chrdl1, Rorb, Rab11fip4, Ephb1
GO:0007507	heart development	400	36	1.85466	0.00173872	0.0485149	Adamts1, Cacna1c, Col3a1, Col5a1, Eng, Fbn1, Fzd1, Gaa, Gja1, Lrp2, Hspg2, Igf1, Insr, Lox, Lrp1, Ncam1, Nrp1, Pkd2, Psen1, Slc22a5, Tbx5, Tgfbr2, Wnt5a, Tenm4, Dlc1, 1190002N15Rik, Pi16, Hopx, Heg1, Myh10, Bicc1, Acacb, Pkd1l1, Dchs1, Fat4, Flrt2
GO:0002028	regulation of sodium ion transport	67	10	3.07573	0.00175912	0.0486746	Atp1a1, Dmpk, Fgf12, Fxyd5, P2rx4, Serpine2, Stk39, Rangrf, Fxyd6, Sptbn4
GO:0030100	regulation of endocytosis	172	18	2.15658	0.00176475	0.0486746	Bicd1, C2, C3, Calr, Cd14, Cdh13, Egf, F2rl1, Itga2, Lrpap1, Mfge8, Pros1, Sh3gl2, Trf, Wnt5a, Axl, Prom2, Hip1
GO:0019882	antigen processing and presentation	69	9	2.68792	0.00178448	0.0486746	Calr, H2-D1, H2-Eb1, H2-K1, H2-Q4, H2-Q7, H2-T23, Icam1, 9230019H11Rik
GO:0006929	substrate-dependent cell migration	25	6	4.94577	0.00178921	0.0486746	Fbln1, Fn1, Itga2, Nrp1, Fmnl1, Myh10
GO:0048589	developmental growth	482	41	1.75291	0.00179159	0.0486746	C3, Cacna1c, Dhcr7, Bcl11a, Fn1, Gpd2, Gja1, Igf1, Igf2, Insr, Map1b, Ncam1, Nrp1, Ddr2, Pafah1b1, Plau, Plxna3, Ptger4, Cxcl12, Sfrp1, Sh3gl2, Slit1, Slit3, Stc1, Tbx5, Tcf7l2, Tgfbr2, Thbs3, Wnt5a, Tenm4, Zeb2, Evc, 1190002N15Rik, Pi16, Hopx, Heg1, Sptbn4, Acacb, Tns2, Igsf10, Rgma
GO:0044283	small molecule biosynthetic process	323	27	1.7226	0.0018063	0.0488173	Degs1, Dhcr7, Gpd2, Glul, Lpl, Plcg1, Plod1, Pltp, Ptgs1, Tcf7l2, Pibf1, Pgam2, Aldh1a3, Ptges, Acer3, Acss1, Asnsd1, Dhcr24, Acacb, Acly, Ces1d, Wdr5, Hmgcs1, Sc5d, Scap, Erlin2, Fads6
GO:0042098	T cell proliferation	123	14	2.34555	0.00183882	0.0492527	Bmi1, H2-T23, Igf1, Igf2, Il6st, Cxcl12, Sdc4, Tgfbr2, Ceacam1, Ncstn, Cd274, Peli1, Dnaja3, Gpnmb
GO:0050714	positive regulation of protein secretion	155	17	2.26016	0.0018497	0.0492527	Adam9, Cd14, Cd34, F2rl1, Gja1, Glul, H2-T23, Igf1, Lpl, Ptger4, Abcc8, Tcf7l2, Wnt5a, Ceacam1, Cd274, Trpv4, Il33
GO:0034446	substrate adhesion-dependent cell spreading	75	11	3.02241	0.00185103	0.0492527	Calr, Fbln1, Fn1, Fzd4, Lamb1, Sfrp1, Coro1c, Axl, Dock5, Antxr1, Lamc1
GO:0060350	endochondral bone morphogenesis	35	7	4.12147	0.00187811	0.0494915	Serpinh1, Col1a1, Hspg2, Mmp14, Stc1, Tgfbr2, Thbs3
GO:0050921	positive regulation of chemotaxis	83	11	2.7311	0.00187918	0.0494915	Calr, Cdh13, F2rl1, Fn1, Lpar1, Itga2, Nrp1, P2rx4, Cxcl12, Wnt5a, Trpv4
GO:0006695	cholesterol biosynthetic process	38	7	3.79609	0.00190437	0.0496483	Dhcr7, Dhcr24, Ces1d, Hmgcs1, Sc5d, Scap, Erlin2
GO:1902653	secondary alcohol biosynthetic process	38	7	3.79609	0.00190437	0.0496483	Dhcr7, Dhcr24, Ces1d, Hmgcs1, Sc5d, Scap, Erlin2
GO:2000181	negative regulation of blood vessel morphogenesis	54	9	3.43456	0.00192854	0.0500259	Adamts1, Col4a2, Col4a3, Hhip, Klf4, Ptger4, Sparc, Thbs2, Sulf1
GO:1902668	negative regulation of axon guidance	10	4	8.24294	0.00193996	0.0500704	Nrp1, Plxna3, Slit1, Wnt5a
