# Supplementary material for: Alterations in sperm long RNA contribute to the epigenetic inheritance of the effects of postnatal trauma
Source: Mol Psychiatry. 2018 Oct 30;25(9):2162–74. doi: 10.1038/s41380-018-0271-6 (PMC7473836; doi:10.1038/s41380-018-0271-6)
Supplement: Supplementary file 4 — Supplementary Table 3 [file 41380_2018_271_MOESM4_ESM.xlsx]

## Sheet: zygote GO BP
GO.ID	Term	Annotated	Significant	Enrichment	Fisher.pvalue	FDR	genes
GO:0044702	single organism reproductive process	708	56	2.06225	3.46049e-08	7.45331e-05	Ada, Bub1, Bub1b, Cit, Dazl, Gata4, Gdf9, Slc6a4, Inha, Inhbb, Lamb1, Nobox, Plk1, Pparg, Polr1b, Sfrp1, Serpine2, Serpinb5, Aurkc, Plk4, Tcf7, Tgfb2, Xlr3a, Zp1, Zp2, Zp3, Nlrp5, Esrrb, Exo1, Pttg1, Umodl1, Ybx2, Htra1, Rad18, Rnf8, Zfp296, Suv39h2, Fancl, Mastl, Ooep, Wdr77, Tdrp, Rspo3, Gtsf1, Paqr8, Nlrp14, Lin28a, Hmgb2, Tiparp, Oas1d, H1foo, Tdrd5, Ncaph, Hist1h2ba, Npm2, Cecr2
GO:0000003	reproduction	751	58	2.01361	4.4693e-08	7.45331e-05	Ada, Bub1, Bub1b, Cbx2, Cit, Cyp11a1, Dazl, Gata4, Gdf9, Slc6a4, Inha, Inhbb, Lamb1, Nobox, Plk1, Pparg, Polr1b, Sfrp1, Serpine2, Serpinb5, Aurkc, Plk4, Tcf7, Tgfb2, Xlr3a, Zp1, Zp2, Zp3, Nlrp5, Esrrb, Exo1, Pttg1, Umodl1, Ybx2, Htra1, Rad18, Rnf8, Zfp296, Suv39h2, Fancl, Mastl, Ooep, Wdr77, Tdrp, Rspo3, Gtsf1, Paqr8, Nlrp14, Lin28a, Hmgb2, Tiparp, Oas1d, H1foo, Tdrd5, Ncaph, Hist1h2ba, Npm2, Cec…
GO:0022414	reproductive process	751	58	2.01361	4.4693e-08	7.45331e-05	Ada, Bub1, Bub1b, Cbx2, Cit, Cyp11a1, Dazl, Gata4, Gdf9, Slc6a4, Inha, Inhbb, Lamb1, Nobox, Plk1, Pparg, Polr1b, Sfrp1, Serpine2, Serpinb5, Aurkc, Plk4, Tcf7, Tgfb2, Xlr3a, Zp1, Zp2, Zp3, Nlrp5, Esrrb, Exo1, Pttg1, Umodl1, Ybx2, Htra1, Rad18, Rnf8, Zfp296, Suv39h2, Fancl, Mastl, Ooep, Wdr77, Tdrp, Rspo3, Gtsf1, Paqr8, Nlrp14, Lin28a, Hmgb2, Tiparp, Oas1d, H1foo, Tdrd5, Ncaph, Hist1h2ba, Npm2, Cec…
GO:0019953	sexual reproduction	412	34	2.15163	1.29003e-05	0.0153488	Ada, Cit, Cyp11a1, Dazl, Gata4, Gdf9, Slc6a4, Inhbb, Nobox, Serpine2, Aurkc, Xlr3a, Zp1, Zp2, Zp3, Nlrp5, Umodl1, Ybx2, Rad18, Rnf8, Zfp296, Fancl, Ooep, Tdrp, Gtsf1, Paqr8, Nlrp14, Lin28a, Hmgb2, Oas1d, Tdrd5, Hist1h2ba, Npm2, Cecr2
GO:0098657	import into cell	32	8	6.51818	1.53396e-05	0.0153488	Fyn, Slc6a4, Nos1, Slc22a3, Trpm2, Tor1a, Trpm4, Rab3b
GO:0001504	neurotransmitter uptake	11	5	11.8512	2.69568e-05	0.0224774	Slc6a4, Nos1, Slc22a3, Tor1a, Rab3b
GO:0044703	multi-organism reproductive process	473	36	1.98439	4.16577e-05	0.0297734	Ada, Cit, Cyp11a1, Dazl, Gata4, Gdf9, Slc6a4, Inhbb, Lamb1, Nobox, Polr1b, Serpine2, Aurkc, Xlr3a, Zp1, Zp2, Zp3, Nlrp5, Umodl1, Ybx2, Rad18, Rnf8, Zfp296, Fancl, Ooep, Tdrp, Gtsf1, Paqr8, Nlrp14, Lin28a, Hmgb2, Oas1d, Tdrd5, Hist1h2ba, Npm2, Cecr2
GO:0000070	mitotic sister chromatid segregation	108	14	3.3798	4.91378e-05	0.0307295	Bub1, Bub1b, Cit, Plk1, Tacc3, Zw10, Pttg1, Knstrn, Ncapg, Kif23, Kif22, Ncaph, Cenpe, Kif14
GO:0003006	developmental process involved in reproduction	420	32	1.98649	8.25735e-05	0.0459017	Ada, Cbx2, Dazl, Gata4, Gdf9, Inha, Inhbb, Nobox, Pparg, Sfrp1, Serpine2, Serpinb5, Aurkc, Plk4, Tcf7, Tgfb2, Xlr3a, Zp3, Esrrb, Umodl1, Ybx2, Htra1, Rnf8, Wdr77, Rspo3, Paqr8, Lin28a, Hmgb2, Tiparp, Oas1d, Tdrd5, Hist1h2ba
GO:0006334	nucleosome assembly	83	12	3.76955	0.000101191	0.0506258	Mcm2, Chaf1a, Nasp, Hist2h3c2, H1foo, Hist1h3f, Hist2h3b, Hist1h4c, Hist1h2ba, Hist1h2bh, Hist1h2bj, Hist1h2bk
GO:0006270	DNA replication initiation	22	6	7.11074	0.000135524	0.0616386	Mcm2, Mcm5, Mcm6, Orc5, Orc6, Ticrr
GO:0051276	chromosome organization	809	51	1.64365	0.000156075	0.0650702	Bub1, Bub1b, Cbx2, Cenpa, Cit, Dnmt1, Mcm2, Mcm6, Nos1, Uhrf1, Plk1, Pou5f1, Tacc3, Zw10, Chaf1a, Pttg1, Nasp, Knstrn, Ncapg, Dclre1a, Rnf8, Suv39h2, Pcgf1, Dpf3, Kif23, Sgf29, Smarca1, Hist2h3c2, Kif22, Wdr5, H1foo, Ncaph, Pim3, Cenpe, Padi6, Dkc1, Hist1h3f, Hist2h3b, Hist1h4c, Hist1h2aa, Hist1h2ba, Hist1h2bh, Hist1h2bj, Hist1h2bk, Hist2h2aa2, Lig4, Npm2, Cecr2, Kif14, Acd, Hist1h2ao
GO:0010817	regulation of hormone levels	258	22	2.22326	0.000234905	0.0772163	Aqp1, Crabp2, Cry1, Cyp11a1, Fdx1, Gdf9, Inha, Inhbb, Nos1, Pparg, Rbp1, Reln, Sfrp1, Pclo, Sytl4, Trpm2, Trpm4, Tiparp, Gcnt4, Pim3, Myrip, Ildr2
GO:0000819	sister chromatid segregation	125	14	2.92015	0.000238628	0.0772163	Bub1, Bub1b, Cit, Plk1, Tacc3, Zw10, Pttg1, Knstrn, Ncapg, Kif23, Kif22, Ncaph, Cenpe, Kif14
GO:0034728	nucleosome organization	106	13	3.1976	0.000249819	0.0772163	Mcm2, Chaf1a, Nasp, Rnf8, Hist2h3c2, H1foo, Hist1h3f, Hist2h3b, Hist1h4c, Hist1h2ba, Hist1h2bh, Hist1h2bj, Hist1h2bk
GO:0048477	oogenesis	57	9	4.11675	0.000254572	0.0772163	Dazl, Gdf9, Inhbb, Nobox, Aurkc, Zp3, Ybx2, Paqr8, Tdrd5
GO:0046888	negative regulation of hormone secretion	46	8	4.53439	0.000262378	0.0772163	Cry1, Inha, Inhbb, Nos1, Pparg, Sfrp1, Sytl4, Pim3
GO:0006836	neurotransmitter transport	88	11	3.25909	0.000354893	0.0802503	Slc6a9, Slc6a4, Nos1, Rph3a, Slc22a3, Pclo, Sytl4, Tor1a, Rab3b, Sytl3, Rims4
GO:0007292	female gamete generation	73	10	3.57161	0.000363212	0.0802503	Dazl, Gdf9, Inhbb, Nobox, Aurkc, Zp3, Ybx2, Paqr8, Oas1d, Tdrd5
GO:0007091	metaphase/anaphase transition of mitotic cell cycle	37	7	4.93268	0.00036893	0.0802503	Bub1, Bub1b, Cit, Plk1, Tacc3, Zw10, Cenpe
GO:0010965	regulation of mitotic sister chromatid separation	37	7	4.93268	0.00036893	0.0802503	Bub1, Bub1b, Cit, Plk1, Tacc3, Zw10, Cenpe
GO:0044784	metaphase/anaphase transition of cell cycle	37	7	4.93268	0.00036893	0.0802503	Bub1, Bub1b, Cit, Plk1, Tacc3, Zw10, Cenpe
GO:1905818	regulation of chromosome separation	37	7	4.93268	0.00036893	0.0802503	Bub1, Bub1b, Cit, Plk1, Tacc3, Zw10, Cenpe
GO:0006323	DNA packaging	127	14	2.87416	0.000400717	0.0835328	Mcm2, Chaf1a, Nasp, Ncapg, Hist2h3c2, H1foo, Ncaph, Hist1h3f, Hist2h3b, Hist1h4c, Hist1h2ba, Hist1h2bh, Hist1h2bj, Hist1h2bk
