# Supplementary material for: Alterations in sperm long RNA contribute to the epigenetic inheritance of the effects of postnatal trauma
Source: Mol Psychiatry. 2018 Oct 30;25(9):2162–74. doi: 10.1038/s41380-018-0271-6 (PMC7473836; doi:10.1038/s41380-018-0271-6)
Supplement: Supplementary file 5 — Supplementary Table 4 [file 41380_2018_271_MOESM5_ESM.xlsx]

## Sheet: 4cell_DEA
Gene	logFC	logCPM	PValue	FDR
Washc3	-7.71	5.32	8.44216e-05	0.601673
Gm6882	-8.56	3.87	0.00116985	1
Krt7	6.58	4.13	0.00204936	1
Gm20390	8.26	3.62	0.0020716	1
Zfp352	-4.7	5.54	0.00312173	1
Carnmt1	-7.79	3.19	0.0036087	1
Epn1	-4.56	5.32	0.00399793	1
Pik3r1	-3.94	5.63	0.00491666	1
4930533N22Rik	-7.34	2.8	0.00616408	1
Nek1	-4.12	5.27	0.00709049	1
Six4	-4.18	5.32	0.0079559	1
Gprc5a	-4.78	5	0.00812697	1
Gm37596	-3.53	6.05	0.00834462	1
Angel2	3.41	5.92	0.00839371	1
Tmem208	-4.23	5.35	0.00840428	1
Gon7	-3.48	6.16	0.00860621	1
Rps27	3.75	7.03	0.00882539	1
Osgin2	-4.74	5.37	0.0100065	1
Tat	4.33	4.48	0.0102784	1
Apoo	5.27	3.89	0.0112205	1
Nkd1	-5.25	3.5	0.0114365	1
Tdpoz1	-3.47	6.05	0.0127306	1
Spryd7	4.22	5.62	0.0135882	1
Ube3b	-4.25	4.87	0.013873	1
Tpm1	-4.47	5.2	0.0139841	1
Cphx3	-3.56	4.87	0.0143211	1
Cfap20	-3.76	4.93	0.0164396	1
Fut8	-4.28	4.66	0.0165253	1
Mrps15	-3.92	5.31	0.0165307	1
Eef2k	-4.15	4.9	0.0168159	1
Nsmce1	3.97	4.46	0.0175262	1
Glis2	-4.01	4.75	0.0186847	1
Tmf1	-3.1	5.44	0.0190618	1
mt-Co2	2.46	9.75	0.0191204	1
Ndrg3	-4.4	4.14	0.0191859	1
Fcgrt	-4.29	4.75	0.0197917	1
Atf7	-4.25	4.3	0.0200762	1
Map3k2	-3.8	4.34	0.0220132	1
Rnmt	2.16	6.66	0.0222138	1
Nyap1	-3.86	4.81	0.0223127	1
Mark2	-2.37	6.75	0.0229026	1
Fam114a2	-3.16	5.5	0.0231513	1
Zcchc14	-4.01	4.02	0.0235156	1
Lamtor2	-4.53	4.43	0.023652	1
Snhg11	-3.99	5.34	0.0237834	1
Anapc13	-3.78	5	0.0246556	1
Clybl	-3.81	4.87	0.0251908	1
Usp3	-4.09	4.32	0.0254365	1
Tyw1	-4.04	4.79	0.0263277	1
Actr3	-2.78	5.83	0.0267363	1
Tspan5	3.81	4.27	0.0280497	1
Ivd	-2.97	5.44	0.0281616	1
Bex6	-2.8	6.58	0.0286745	1
Tpgs2	4.11	5.11	0.0289139	1
Endog	3.79	4.79	0.0299508	1
Syngap1	-3.63	4.74	0.030792	1
1600012H06Rik	3.69	4.36	0.0313382	1
Sharpin	-3.82	4.34	0.0313769	1
Cmpk1	-3.26	5.42	0.0319742	1
AI987944	3.51	4.47	0.0320665	1
Pakap	-4.33	3.07	0.0327767	1
Zfp148	-2.74	5.88	0.0329285	1
Mfsd7a	-3.66	5.13	0.0333711	1
Rrnad1	-3.21	5.43	0.0334328	1
Plekhf2	-2.65	6.47	0.0336131	1
Ddost	-3.09	5.14	0.0336197	1
Ercc2	-3.01	5.6	0.0336554	1
Tlk1	2.61	5.41	0.0341371	1
Pmpcb	-2.47	6.14	0.0345888	1
Derl2	3.17	4.77	0.0349194	1
Arhgap18	-3.81	4.54	0.0354848	1
Uhrf1	-3.22	5.28	0.0355709	1
Gm5784	-3.37	4.24	0.0359778	1
Glud1	-3.22	5.27	0.0363459	1
Tmem123	-3.14	5.08	0.0368807	1
Nfya	-2.85	5.34	0.0370341	1
Slc4a3	-4.57	3.95	0.0378723	1
Git1	-3.28	4.34	0.0386934	1
Plppr3	-3.62	4.89	0.0387034	1
9530068E07Rik	-3.42	5.02	0.0388505	1
Slc26a11	3.45	4.29	0.0393296	1
Nrip2	-4.61	4.94	0.0393765	1
Hist1h1b	1.79	6.67	0.0394402	1
Ctdsp2	-3.24	4.87	0.0398629	1
Atp11a	-2.54	5.65	0.04022	1
Lrwd1	-3.38	5.01	0.0407664	1
Urb2	-2.79	5.48	0.0421904	1
Bmpr2	-2.88	5.39	0.042433	1
Pibf1	-4.3	2.96	0.0426827	1
Shprh	2.9	5.06	0.0428881	1
Wdr53	-3.22	5.3	0.0429794	1
Cacna1d	-3.58	5.25	0.0433611	1
Atg5	-3.12	5.42	0.0433791	1
Cby1	-3.48	4.73	0.0437131	1
Araf	2.8	4.92	0.0441584	1
Gdf11	-3.48	5.33	0.0442771	1
Ccdc171	-2.87	5.72	0.0444663	1
Vps39	-3.69	3.78	0.0450953	1
Teddm1b	-2.21	6.49	0.0452045	1
Dnajc13	2.2	6.24	0.0453767	1
Irak2	2.12	5.79	0.045611	1
Fyb	3.68	4.63	0.0465436	1
Vcam1	3.6	4.4	0.0471305	1
Prkacb	-3.13	5.15	0.0474697	1
Gm26870	-2.75	5.62	0.0476381	1
Tor1a	-3.07	5	0.0482592	1
Rab12	4.1	4.43	0.0493573	1
Bcat2	3.24	5.49	0.0499421	1
